# Supplementary material for: Long seed dispersal distances by an inquisitive flightless rail (Gallirallus australis) are reduced by interaction with humans
Source: R Soc Open Sci. 2019 Aug 28;6(8):190397. doi: 10.1098/rsos.190397 (PMC6731707; doi:10.1098/rsos.190397)
Supplement: GPS data [file rsos190397supp1.csv]

Individual	Site	Date	Time	Latitude	Longitude	Altitude	Camp waypoints	All waypoints	Camp	Sex	Age	Distance	Type	Timeout	SleepTime	EHPE	Satelite ID	Satelite	Number Sats	Northings	Eastings
Bad Wind	Lake Mahinapua	2018/02/17	02:47:58	-42.796352	170.897797	241.470001	211	571	Yes	Male	Adult	62.65646	00(00000000)	47	0	6928	34623504	------X- ---X---- -X-X---- ---X----	5	5259655.613	1428085.144
Bad Wind	Lake Mahinapua	2018/02/16	04:16:11	-42.796001	170.898956	168.389999	211	571	Yes	Male	Adult	10.040962	-1(00000004)	7	0	4016	270061584	---X---- ---XX--- XX-X---- ---X----	7	5259696.954	1428178.957
Bad Wind	Lake Mahinapua	2018/02/16	23:18:15	-42.794586	170.898239	139.73999	211	571	Yes	Male	Adult	216.40535	00(00000000)	12	0	2896	8718386	-------- X----X-X ----X--- --XX--X-	7	5259852.629	1428116.402
Bad Wind	Lake Mahinapua	2018/02/16	15:29:06	-42.796917	170.897156	137	211	571	Yes	Male	Adult	17.512126	00(00000012)	196	0	7040	71336320	-----X-- -X------ X------X X-------	5	5259591.562	1428034.288
Bad Wind	Lake Mahinapua	2018/02/16	15:14:07	-42.796932	170.896942	136.5	211	571	Yes	Male	Adult	17.320503	00(00000000)	8	0	3184	4227520	-------- -X------ X------X XX------	5	5259589.459	1428016.828
Bad Wind	Lake Mahinapua	2018/02/17	03:19:00	-42.795856	170.898392	135.569992	211	571	Yes	Male	Adult	73.47314	00(00000000)	50	0	2960	1069072	-------- ---X---- -X-X---- ---X----	4	5259711.907	1428132.431
Bad Wind	Lake Mahinapua	2018/02/17	06:20:29	-42.795147	170.897949	124.729996	211	571	Yes	Male	Adult	21.155087	00(00000000)	33	0	4624	-2138037760	X------- X--X---- --X---X- --------	5	5259789.738	1428094.238
Bad Wind	Lake Mahinapua	2018/02/18	08:57:08	-42.794571	170.899017	124.629997	211	571	Yes	Male	Adult	22.769589	00(00000000)	7	0	2560	-1056953856	XX-----X -------- --X-X-X- --------	6	5259855.88	1428179.988
Bad Wind	Lake Mahinapua	2018/02/16	03:16:58	-42.79599	170.898834	119.5	211	571	Yes	Male	Adult	44.72464	00(00000000)	11	0	3472	303616016	---X--X- ---XX--- XX-X---- ---X----	8	5259697.927	1428168.949
Bad Wind	Lake Mahinapua	2018/02/15	14:03:12	-42.794819	170.897446	117.439995	211	571	Yes	Male	Adult	15.708107	00(00000000)	9	0	3760	71303616	-----X-- -X------ -------X XX------	5	5259825.137	1428052.192
Bad Wind	Lake Mahinapua	2018/02/16	11:19:49	-42.797234	170.896896	108.639999	211	571	Yes	Male	Adult	47.996404	00(00000000)	8	0	3776	1111523332	-X----X- -X------ X------- -----X--	5	5259555.828	1428013.903
Bad Wind	Lake Mahinapua	2018/02/18	00:00:07	-42.794331	170.901703	106.529999	211	571	Yes	Male	Adult	88.971101	-1(00000004)	9	0	3456	16844850	-------X -------X ----X--- --XX--X-	6	5259888.004	1428398.995
Bad Wind	Lake Mahinapua	2018/02/16	05:05:15	-42.795433	170.901245	103.439995	211	571	Yes	Male	Adult	136.383237	-1(00000004)	7	0	3232	337137680	---X-X-- ---XX--- -X-X---- ---X----	7	5259764.694	1428364.585
Bad Wind	Lake Mahinapua	2018/02/17	15:38:12	-42.794876	170.897964	103.119995	211	571	Yes	Male	Adult	30.33779	00(00000000)	14	0	2144	681639972	--X-X--- X-X----X -------- --X--X--	7	5259819.863	1428094.714
Bad Wind	Lake Mahinapua	2018/02/17	21:18:12	-42.794312	170.898605	102.369995	211	571	Yes	Male	Adult	256.080343	00(00000000)	49	0	2848	16844848	-------X -------X ----X--- --XX----	5	5259883.802	1428145.576
Bad Wind	Lake Mahinapua	2018/02/16	04:00:58	-42.795769	170.899292	101.040001	211	571	Yes	Male	Adult	68.587658	00(00000000)	12	0	2944	303583248	---X--X- ---XX--- -X-X---- ---X----	7	5259723.403	1428205.794
Bad Wind	Lake Mahinapua	2018/02/16	06:12:25	-42.797081	170.898682	96.709999	211	571	Yes	Male	Adult	87.846875	00(00000000)	14	0	2320	-2078776832	X----X-- ---XX--- -XX---X- --------	7	5259576.462	1428159.539
Bad Wind	Lake Mahinapua	2018/02/15	14:36:53	-42.794949	170.897522	94.25	211	571	Yes	Male	Adult	9.33185	00(00000000)	8	0	2752	71336384	-----X-- -X------ X------X XX------	6	5259810.855	1428058.768
Bad Wind	Lake Mahinapua	2018/02/16	17:25:39	-42.796612	170.898758	93.379997	211	571	Yes	Male	Adult	229.180104	00(00000000)	14	0	9568	327714	-------- -----X-X -------- --X---X-	4	5259628.699	1428164.456
Bad Wind	Lake Mahinapua	2018/02/16	00:08:10	-42.795055	170.898697	91.209999	211	571	Yes	Male	Adult	21.27132	00(00000000)	19	0	2336	17106994	-------X -----X-X ----X--- --XX--X-	7	5259801.48	1428155.157
Bad Wind	Lake Mahinapua	2018/02/16	00:24:36	-42.794918	170.898376	89.829994	211	571	Yes	Male	Adult	30.278133	00(00000000)	6	0	2608	285477154	---X---X -----X-- ----X--X --X---X-	7	5259816.039	1428128.525
Bad Wind	Lake Mahinapua	2018/02/15	01:17:16	-42.795525	170.897964	88.589996	211	571	Yes	Male	Adult	79.055009	00(00000000)	8	0	3936	285739026	---X---X ----X--- ----X--- ---X--X-	6	5259747.792	1428096.511
Bad Wind	Lake Mahinapua	2018/02/11	04:54:42	-42.795139	170.900528	87.779999	211	571	Yes	Male	Adult	17.012617	00(00000000)	23	0	2144	303562768	---X--X- ---XX--- -------- ---X----	5	5259795.883	1428305.134
Bad Wind	Lake Mahinapua	2018/02/16	13:26:22	-42.797028	170.896774	87.769997	211	571	Yes	Male	Adult	5.288737	00(00000000)	10	0	2800	71336256	-----X-- -X------ X------X -X------	5	5259578.456	1428003.355
Bad Wind	Lake Mahinapua	2018/02/17	16:23:50	-42.795845	170.897751	85.93	211	571	Yes	Male	Adult	24.186906	00(00000000)	16	0	5616	671089088	--X-X--- -------- -------X XX------	5	5259711.821	1428079.978
Bad Wind	Lake Mahinapua	2018/02/18	05:17:43	-42.795193	170.89772	83.379997	211	571	Yes	Male	Adult	117.451967	00(00000000)	24	0	5280	-2138029568	X------- X--X---- -X----X- --------	5	5259784.163	1428075.637
Bad Wind	Lake Mahinapua	2018/02/18	08:03:14	-42.794472	170.898773	82.110001	211	571	Yes	Male	Adult	31.487561	00(00000000)	28	0	5200	-1056955904	XX-----X -------- --X---X- --------	5	5259866.377	1428159.758
Bad Wind	Lake Mahinapua	2018/02/16	22:46:03	-42.79475	170.901794	79.32	211	571	Yes	Male	Adult	27.508541	-1(00000004)	9	0	1664	320342016	---X--XX ---XX--- ----X--- --------	6	5259841.659	1428407.596
Bad Wind	Lake Mahinapua	2018/02/18	22:28:30	-42.794537	170.901733	78.659996	211	571	Yes	Male	Adult	23.0404	00(00000000)	6	0	3600	16845106	-------X -------X ----X--X --XX--X-	7	5259865.189	1428402.018
Bad Wind	Lake Mahinapua	2018/02/15	19:54:55	-42.795715	170.900208	78	211	571	Yes	Male	Adult	168.010671	00(00000000)	10	0	3184	136642596	----X--- --X--X-X -------- --X--X--	6	5259731.266	1428280.557
Bad Wind	Lake Mahinapua	2018/02/18	02:27:27	-42.795128	170.899292	77.739998	211	571	Yes	Male	Adult	179.347472	00(00000000)	28	0	2880	16795666	-------X -------- -X--X--- ---X--X-	5	5259794.586	1428204.02
Bad Wind	Lake Mahinapua	2018/02/18	15:31:20	-42.795006	170.897964	75.129997	211	571	Yes	Male	Adult	8.030928	00(00000000)	15	0	2064	608207040	--X--X-- -X------ X------- XX------	6	5259805.427	1428095.074
Bad Wind	Lake Mahinapua	2018/02/17	03:35:13	-42.795315	170.897827	74.779999	211	571	Yes	Male	Adult	16.916591	00(00000000)	27	0	3776	-2070920704	X----X-- X--X---- -X----X- --------	6	5259770.833	1428084.726
Bad Wind	Lake Mahinapua	2018/02/07	15:50:30	-42.795818	170.898087	73.949997	211	571	Yes	Male	Adult	23.815211	00(00000000)	67	0	3840	71336192	-----X-- -X------ X------X --------	4	5259715.505	1428107.382
Bad Wind	Lake Mahinapua	2018/02/11	05:48:47	-42.796013	170.898346	73.909996	211	571	Yes	Male	Adult	109.045124	00(00000000)	42	0	2560	77070336	-----X-- X--XX--- -------- --------	4	5259694.378	1428129.104
Bad Wind	Lake Mahinapua	2018/02/16	20:18:39	-42.79517	170.90181	73.299995	211	571	Yes	Male	Adult	89.308827	00(00000000)	9	0	4160	145031204	----X--- X-X--X-X -------- --X--X--	7	5259795.051	1428410.065
Bad Wind	Lake Mahinapua	2018/02/16	09:09:28	-42.79657	170.897369	70.589996	211	571	Yes	Male	Adult	39.643674	00(00000000)	23	0	9232	-1056955904	XX-----X -------- --X---X- --------	5	5259630.531	1428050.746
Bad Wind	Lake Mahinapua	2018/02/16	01:46:24	-42.794506	170.90184	70.029999	211	571	Yes	Male	Adult	167.193757	-1(00000004)	10	0	2064	320346128	---X--XX ---XX--- ---XX--- ---X----	8	5259868.849	1428410.683
Bad Wind	Lake Mahinapua	2018/02/15	04:31:42	-42.797318	170.898666	69.339996	211	571	Yes	Male	Adult	7.229141	00(00000000)	10	0	3280	270028816	---X---- ---XX--- -X-X---- ---X----	6	5259550.11	1428158.887
Bad Wind	Lake Mahinapua	2018/02/16	20:42:40	-42.795765	170.899017	68.949997	211	571	Yes	Male	Adult	26.766209	00(00000000)	22	0	2016	270024704	---X---- ---XX--- -X------ --------	4	5259723.287	1428183.293
Bad Wind	Lake Mahinapua	2018/02/17	09:45:03	-42.795872	170.897827	68.400002	211	571	Yes	Male	Adult	12.135108	00(00000000)	12	0	2160	1109434372	-X----X- --X----- X-X----- -----X--	6	5259708.978	1428086.268
Bad Wind	Lake Mahinapua	2018/02/15	14:19:37	-42.795033	170.897522	67.529999	211	571	Yes	Male	Adult	3.83019	00(00000000)	12	0	2912	104890816	-----XX- -X------ X------X XX------	7	5259801.527	1428059.001
Bad Wind	Lake Mahinapua	2018/02/17	15:07:52	-42.796318	170.897888	67.519997	211	571	Yes	Male	Adult	21.169139	00(00000000)	8	0	2656	71336256	-----X-- -X------ X------X -X------	5	5259659.574	1428092.492
Bad Wind	Lake Mahinapua	2018/02/15	21:56:06	-42.7952	170.899185	66.970001	211	571	Yes	Male	Adult	50.46402	00(00000000)	15	0	2416	17106994	-------X -----X-X ----X--- --XX--X-	7	5259786.372	1428195.468
Bad Wind	Lake Mahinapua	2018/02/16	23:51:52	-42.795036	170.898956	65.860001	211	571	Yes	Male	Adult	26.104516	00(00000000)	10	0	2912	17106994	-------X -----X-X ----X--- --XX--X-	7	5259804.118	1428176.286
Bad Wind	Lake Mahinapua	2018/02/15	03:27:21	-42.795944	170.901077	64.5	211	571	Yes	Male	Adult	96.258879	00(00000000)	6	0	1760	303616018	---X--X- ---XX--- XX-X---- ---X--X-	9	5259707.605	1428352.259
Bad Wind	Lake Mahinapua	2018/02/16	06:07:59	-42.795429	170.900223	64.080002	211	571	Yes	Male	Adult	29.688737	00(00000000)	11	0	3888	285739314	---X---X ----X--- ----X--X --XX--X-	8	5259763.057	1428280.992
Bad Wind	Lake Mahinapua	2018/02/16	01:46:24	-42.795429	170.900223	64.080002	211	571	Yes	Male	Adult	0	-4(00000020)	11	0	3888	285739314	---X---X ----X--- ----X--X --XX--X-	8	5259763.057	1428280.992
Bad Wind	Lake Mahinapua	2018/02/16	01:46:24	-42.795429	170.900223	64.080002	211	571	Yes	Male	Adult	0	-2(00000040)	11	108	3888	285739314	---X---X ----X--- ----X--X --XX--X-	8	5259763.057	1428280.992
Bad Wind	Lake Mahinapua	2018/02/15	02:54:41	-42.796955	170.89975	63.639999	211	571	Yes	Male	Adult	156.099836	00(00000000)	7	0	2544	303616016	---X--X- ---XX--- XX-X---- ---X----	8	5259592.631	1428246.532
Bad Wind	Lake Mahinapua	2018/02/18	00:40:01	-42.794991	170.901245	63.57	211	571	Yes	Male	Adult	288.476524	00(00000000)	9	0	1664	-2138021248	X------- X--X---- -XX---X- X-------	7	5259813.778	1428363.363
Bad Wind	Lake Mahinapua	2018/02/16	13:41:37	-42.79707	170.896805	63.32	211	571	Yes	Male	Adult	30.215686	00(00000000)	222	0	4848	104858048	-----XX- -X------ -------X XX------	6	5259573.855	1428006.007
Bad Wind	Lake Mahinapua	2018/02/17	16:39:09	-42.796024	170.897583	61.219997	211	571	Yes	Male	Adult	9.24915	00(00000000)	11	0	3408	675283392	--X-X--- -X------ -------X XX------	6	5259691.601	1428066.735
Bad Wind	Lake Mahinapua	2018/02/18	03:16:45	-42.794952	170.897552	57.789997	211	571	Yes	Male	Adult	57.038735	00(00000000)	16	0	2240	269533200	---X---- ---X---- XX------ ---X----	5	5259810.583	1428061.23
Bad Wind	Lake Mahinapua	2018/02/16	20:03:46	-42.796116	170.900803	57.389999	211	571	Yes	Male	Adult	32.237299	00(00000000)	8	0	2688	8718370	-------- X----X-X ----X--- --X---X-	6	5259687.947	1428330.326
Bad Wind	Lake Mahinapua	2018/02/17	04:06:13	-42.794563	170.898087	56.939999	211	571	Yes	Male	Adult	145.935326	00(00000000)	49	0	3520	68207104	-----X-- ---X---- XX----X- --------	5	5259854.873	1428103.907
Bad Wind	Lake Mahinapua	2018/02/14	20:05:48	-42.794754	170.901367	56.93	211	571	Yes	Male	Adult	28.511829	00(00000000)	7	0	3968	136642596	----X--- --X--X-X -------- --X--X--	6	5259840.346	1428372.685
Bad Wind	Lake Mahinapua	2018/02/15	09:38:46	-42.795017	170.89711	56.379997	211	571	Yes	Male	Adult	80.738727	00(00000000)	15	0	2448	-1071642112	XX------ --X----- ----X-X- --------	5	5259802.463	1428025.262
Bad Wind	Lake Mahinapua	2018/02/16	02:56:32	-42.794472	170.901169	54.82	211	571	Yes	Male	Adult	30.538098	-1(00000004)	11	0	1056	303616018	---X--X- ---XX--- XX-X---- ---X--X-	9	5259871.259	1428355.712
Bad Wind	Lake Mahinapua	2018/02/18	15:01:00	-42.794529	170.897888	54.809998	211	571	Yes	Male	Adult	24.933086	00(00000000)	16	0	5936	536871376	--X----- -------- -------X XX-X----	5	5259858.243	1428087.538
Bad Wind	Lake Mahinapua	2018/02/07	07:39:55	-42.797447	170.898804	54.669998	211	571	Yes	Male	Adult	91.262739	00(00000000)	41	0	3984	9454080	-------- X--X---- -X----X- --------	4	5259536.066	1428170.53
Bad Wind	Lake Mahinapua	2018/02/16	04:37:08	-42.795555	170.899582	54.169998	211	571	Yes	Male	Adult	51.63602	-1(00000004)	9	0	4192	270029328	---X---- ---XX--- -X-X--X- ---X----	7	5259747.759	1428228.919
Bad Wind	Lake Mahinapua	2018/02/16	02:53:15	-42.794491	170.901779	53.989998	211	571	Yes	Male	Adult	5.261216	-1(00000004)	6	0	1616	320358416	---X--XX ---XX--- -X--X--- ---X----	8	5259870.391	1428405.653
Bad Wind	Lake Mahinapua	2018/02/14	10:13:40	-42.794594	170.898743	53.969997	211	571	Yes	Male	Adult	40.916713	00(00000000)	11	0	4080	-1056953856	XX-----X -------- --X-X-X- --------	6	5259852.768	1428157.643
Bad Wind	Lake Mahinapua	2018/02/16	02:56:47	-42.794209	170.901276	53.91	211	571	Yes	Male	Adult	68.970277	-1(00000004)	15	0	2656	303579152	---X--X- ---XX--- -X------ ---X----	6	5259900.683	1428363.736
Bad Wind	Lake Mahinapua	2018/02/18	03:57:24	-42.794914	170.899109	53.449997	211	571	Yes	Male	Adult	63.038503	00(00000000)	66	0	2752	9454080	-------- X--X---- -X----X- --------	4	5259817.978	1428188.461
Bad Wind	Lake Mahinapua	2018/02/15	22:29:24	-42.794994	170.90123	52.959999	211	571	Yes	Male	Adult	38.713126	00(00000000)	8	0	3376	329766	-------- -----X-X ----X--- --X--XX-	6	5259813.415	1428362.145
Bad Wind	Lake Mahinapua	2018/02/18	18:44:06	-42.795666	170.900375	52.759998	211	571	Yes	Male	Adult	161.449629	00(00000000)	8	0	2720	671170624	--X-X--- -------X -X------ -X------	5	5259737.048	1428294.079
Bad Wind	Lake Mahinapua	2018/02/18	19:14:12	-42.795666	170.900375	52.759998	211	571	Yes	Male	Adult	0	-4(00000020)	8	0	2720	671170624	--X-X--- -------X -X------ -X------	5	5259737.048	1428294.079
Bad Wind	Lake Mahinapua	2018/02/18	04:54:02	-42.794598	170.89975	52.25	211	571	Yes	Male	Adult	66.354301	00(00000000)	128	0	6656	269533696	---X---- ---X---- XX----X- --------	5	5259854.376	1428240.01
Bad Wind	Lake Mahinapua	2018/02/16	03:07:12	-42.794476	170.902039	51.739998	211	571	Yes	Male	Adult	15.47199	-1(00000004)	11	0	1824	303583250	---X--X- ---XX--- -X-X---- ---X--X-	8	5259872.586	1428426.875
Bad Wind	Lake Mahinapua	2018/02/17	00:38:20	-42.794685	170.898254	51.599998	211	571	Yes	Male	Adult	10.393366	00(00000000)	58	0	2400	285214770	---X---X -------- ----X--- --XX--X-	6	5259841.665	1428117.902
Bad Wind	Lake Mahinapua	2018/02/11	00:27:07	-42.794811	170.897659	50.799999	211	571	Yes	Male	Adult	9.269333	00(00000000)	64	0	5520	327714	-------- -----X-X -------- --X---X-	4	5259826.459	1428069.59
Bad Wind	Lake Mahinapua	2018/02/16	06:13:14	-42.797256	170.897583	50.439999	211	571	Yes	Male	Adult	36.191816	00(00000000)	13	0	4304	-2146418048	X------- ---X---- -X----X- X-------	5	5259554.787	1428070.147
Bad Wind	Lake Mahinapua	2018/02/17	09:29:44	-42.795979	170.897797	50.189999	211	571	Yes	Male	Adult	43.606078	00(00000000)	59	0	3888	1109401604	-X----X- --X----- --X----- -----X--	5	5259697.034	1428084.111
Bad Wind	Lake Mahinapua	2018/02/09	02:22:53	-42.793861	170.899963	49.75	211	571	Yes	Male	Adult	123.528804	00(00000012)	250	0	9744	268959762	---X---- ----X--- -------- ---X--X-	4	5259936.654	1428255.391
Bad Wind	Lake Mahinapua	2018/02/14	09:09:32	-42.794525	170.898621	49.599998	211	571	Yes	Male	Adult	14.054451	00(00000000)	39	0	7184	-1023401984	XX----XX -------- --X----- --------	5	5259860.181	1428147.474
Bad Wind	Lake Mahinapua	2018/02/09	01:19:21	-42.794395	170.901291	49.539997	211	571	Yes	Male	Adult	92.973098	00(00000000)	129	0	6048	306	-------- -------- -------X --XX--X-	4	5259880.058	1428365.477
Bad Wind	Lake Mahinapua	2018/02/11	11:40:16	-42.795807	170.897812	48.639999	211	571	Yes	Male	Adult	31.610384	00(00000000)	133	0	5312	1109401604	-X----X- --X----- --X----- -----X--	5	5259716.165	1428084.862
Bad Wind	Lake Mahinapua	2018/02/09	18:43:19	-42.796219	170.898026	48.23	211	571	Yes	Male	Adult	91.992455	00(00000000)	75	0	9120	134545440	----X--- -----X-X -------- --X-----	4	5259670.849	1428103.504
Bad Wind	Lake Mahinapua	2018/02/08	16:13:00	-42.794518	170.898514	48.02	211	571	Yes	Male	Adult	75.142652	00(00000000)	64	0	8656	71336192	-----X-- -X------ X------X --------	4	5259860.741	1428138.704
Bad Wind	Lake Mahinapua	2018/02/18	00:24:40	-42.794975	170.901306	46.879997	211	571	Yes	Male	Adult	59.95639	00(00000000)	13	0	2320	16845106	-------X -------X ----X--X --XX--X-	7	5259815.679	1428368.308
Bad Wind	Lake Mahinapua	2018/02/14	19:39:48	-42.794998	170.90126	46.789997	211	571	Yes	Male	Adult	57.654432	00(00000000)	8	0	2080	136642598	----X--- --X--X-X -------- --X--XX-	7	5259813.032	1428364.609
Bad Wind	Lake Mahinapua	2018/02/10	05:42:11	-42.795826	170.901123	46.549999	211	571	Yes	Male	Adult	149.962363	00(00000000)	6	0	3328	671093825	--X-X--- -------- ---X-X-- -X-----X	6	5259720.803	1428355.695
Bad Wind	Lake Mahinapua	2018/02/13	18:39:44	-42.795616	170.900208	46.450001	211	571	Yes	Male	Adult	224.707797	00(00000000)	42	0	2832	4289	-------- -------- ---X---- XX-----X	4	5259742.26	1428280.283
Bad Wind	Lake Mahinapua	2018/02/15	02:38:33	-42.794716	170.89801	46.299999	211	571	Yes	Male	Adult	49.863945	00(00000000)	17	0	4288	-1056955904	XX-----X -------- --X---X- --------	5	5259837.725	1428098.033
Bad Wind	Lake Mahinapua	2018/02/18	01:56:46	-42.795551	170.901413	45.889999	211	571	Yes	Male	Adult	171.715224	00(00000000)	16	0	2288	17844240	-------X ---X---- -X--X--- ---X----	5	5259751.932	1428378.651
Bad Wind	Lake Mahinapua	2018/02/18	07:03:05	-42.795208	170.898911	45.809998	211	571	Yes	Male	Adult	192.01604	00(00000000)	16	0	6080	-2139086208	X------- X------- --X---X- X-------	5	5259784.925	1428173.082
Bad Wind	Lake Mahinapua	2018/02/13	04:59:12	-42.795074	170.900223	44.959999	211	571	Yes	Male	Adult	4.557868	00(00000000)	82	0	4672	270012416	---X---- ---XX--- ---X---- --------	4	5259802.48	1428280.01
Bad Wind	Lake Mahinapua	2018/02/18	02:58:28	-42.795002	170.898148	44.77	211	571	Yes	Male	Adult	40.600931	00(00000000)	29	0	1600	17842194	-------X ---X---- -X------ ---X--X-	5	5259806.246	1428110.111
Bad Wind	Lake Mahinapua	2018/02/06	04:42:02	-42.796093	170.898743	44.759998	211	571	Yes	Male	Adult	286.812206	00(00000000)	52	0	6496	-2137521664	X------- X--XX--- ------X- --------	5	5259686.304	1428161.792
Bad Wind	Lake Mahinapua	2018/02/15	01:33:33	-42.796257	170.898224	44.450001	211	571	Yes	Male	Adult	51.925649	00(00000000)	9	0	3008	285739026	---X---X ----X--- ----X--- ---X--X-	6	5259667.033	1428119.802
Bad Wind	Lake Mahinapua	2018/02/18	02:12:03	-42.795021	170.898239	44.379997	211	571	Yes	Male	Adult	7.765358	00(00000000)	15	0	1968	51396626	------XX ---X---- -X------ ---X--X-	6	5259804.322	1428117.606
Bad Wind	Lake Mahinapua	2018/02/17	16:08:43	-42.795944	170.897614	44.129997	211	571	Yes	Male	Adult	19.033756	00(00000000)	18	0	3760	541065680	--X----- -X------ -------X XX-X----	6	5259700.548	1428069.048
Bad Wind	Lake Mahinapua	2018/02/16	06:02:23	-42.797127	170.897125	42.629997	211	571	Yes	Male	Adult	22.131493	00(00000000)	9	0	3040	-1033854972	XX----X- -XX----- X-X----- -----X--	8	5259568.178	1428032.335
Bad Wind	Lake Mahinapua	2018/02/18	17:12:24	-42.794228	170.898071	42.41	211	571	Yes	Male	Adult	38.311029	00(00000000)	8	0	1952	738197952	--X-XX-- -------- -------X XX------	6	5259892.042	1428101.67
Bad Wind	Lake Mahinapua	2018/02/15	02:22:27	-42.797153	170.89801	42.27	211	571	Yes	Male	Adult	56.555827	00(00000000)	10	0	3040	270029328	---X---- ---XX--- -X-X--X- ---X----	7	5259567.096	1428104.782
Bad Wind	Lake Mahinapua	2018/02/18	02:01:34	-42.794666	170.89827	41.709999	211	571	Yes	Male	Adult	28.061635	00(00000000)	6	0	1792	742425040	--X-XX-- -X------ X------X XX-X----	9	5259843.808	1428119.158
Bad Wind	Lake Mahinapua	2018/02/07	13:55:16	-42.795734	170.897736	41.639999	211	571	Yes	Male	Adult	13.800099	00(00000000)	87	0	4352	1077968900	-X------ -X------ X------- -----X--	4	5259724.117	1428078.444
Bad Wind	Lake Mahinapua	2018/02/12	14:52:41	-42.79435	170.896851	41.239998	211	571	Yes	Male	Adult	105.930587	00(00000000)	66	0	7008	67109312	-----X-- -------- -------X XX------	4	5259876.005	1428002.232
Bad Wind	Lake Mahinapua	2018/02/17	18:10:13	-42.794636	170.898056	40.579998	211	571	Yes	Male	Adult	128.617771	00(00000000)	26	0	2736	671154240	--X-X--- -------X -------- -X------	4	5259846.703	1428101.574
Bad Wind	Lake Mahinapua	2018/02/08	03:41:51	-42.795933	170.898773	40.529999	211	571	Yes	Male	Adult	123.629745	00(00000000)	34	0	3600	270024704	---X---- ---XX--- -X------ --------	4	5259704.133	1428163.803
Bad Wind	Lake Mahinapua	2018/02/11	08:02:58	-42.795883	170.897812	39.169998	211	571	Yes	Male	Adult	45.899631	00(00000000)	127	0	5312	-1071636480	XX------ --X----- --X----- --------	4	5259707.726	1428085.072
Bad Wind	Lake Mahinapua	2018/02/16	13:11:14	-42.796978	170.896957	39.059998	211	571	Yes	Male	Adult	17.206337	00(00000000)	26	0	2880	1113620484	-X----X- -XX----- X------- -----X--	6	5259584.382	1428018.183
Bad Wind	Lake Mahinapua	2018/02/11	07:46:22	-42.796089	170.897858	38.860001	211	571	Yes	Male	Adult	23.207969	00(00000000)	118	0	6192	-1071636476	XX------ --X----- --X----- -----X--	5	5259684.943	1428089.405
Bad Wind	Lake Mahinapua	2018/02/17	14:52:48	-42.79644	170.897751	38.279999	211	571	Yes	Male	Adult	17.600939	00(00000000)	10	0	3088	608207296	--X--X-- -X------ X------X XX------	7	5259645.746	1428081.626
Bad Wind	Lake Mahinapua	2018/02/13	17:15:23	-42.795452	170.898117	37.419998	211	571	Yes	Male	Adult	17.895659	00(00000000)	19	0	9280	71303616	-----X-- -X------ -------X XX------	5	5259756.21	1428108.822
Bad Wind	Lake Mahinapua	2018/02/16	08:36:54	-42.796856	170.897034	37.399998	211	571	Yes	Male	Adult	14.932919	00(00000000)	36	0	4528	37781508	------X- -X------ X------- -----X--	4	5259598.087	1428024.142
Bad Wind	Lake Mahinapua	2018/02/17	15:53:27	-42.796257	170.897797	37.130001	211	571	Yes	Male	Adult	16.30984	00(00000000)	13	0	3216	541098432	--X----- -X------ X------X XX------	6	5259666.162	1428084.881
Bad Wind	Lake Mahinapua	2018/02/17	14:22:35	-42.796402	170.897827	36.759998	211	571	Yes	Male	Adult	7.532764	00(00000000)	13	0	2368	541098432	--X----- -X------ X------X XX------	6	5259650.121	1428087.736
Bad Wind	Lake Mahinapua	2018/02/17	19:34:45	-42.795063	170.899521	36.739998	211	571	Yes	Male	Adult	113.295083	00(00000000)	25	0	2272	671170624	--X-X--- -------X -X------ -X------	5	5259802.271	1428222.568
Bad Wind	Lake Mahinapua	2018/02/14	23:19:19	-42.795525	170.899597	36.299999	211	571	Yes	Male	Adult	10.446553	00(00000000)	36	0	3568	329762	-------- -----X-X ----X--- --X---X-	5	5259751.121	1428230.062
Bad Wind	Lake Mahinapua	2018/02/06	12:36:45	-42.795883	170.898483	36.09	211	571	Yes	Male	Adult	30.943958	00(00000000)	31	0	3792	39845892	------X- -XX----- -------- -----X--	4	5259709.094	1428139.948
Bad Wind	Lake Mahinapua	2018/02/17	00:22:50	-42.795174	170.899094	35.84	211	571	Yes	Male	Adult	87.365821	00(00000000)	7	0	1680	285739058	---X---X ----X--- ----X--- --XX--X-	7	5259789.074	1428187.954
Bad Wind	Lake Mahinapua	2018/02/06	16:18:02	-42.795959	170.898651	35.809998	211	571	Yes	Male	Adult	16.966539	00(00000000)	77	0	4912	4227392	-------- -X------ X------X -X------	4	5259700.997	1428153.898
Bad Wind	Lake Mahinapua	2018/02/10	10:53:20	-42.795757	170.897766	34.739998	211	571	Yes	Male	Adult	14.475588	00(00000000)	159	0	2832	-1040187388	XX----X- -------- -------- -----X--	4	5259721.624	1428080.961
Bad Wind	Lake Mahinapua	2018/02/17	15:23:01	-42.796112	170.897568	34.559998	211	571	Yes	Male	Adult	24.669097	00(00000000)	7	0	4192	541065664	--X----- -X------ -------X XX------	5	5259681.798	1428065.752
Bad Wind	Lake Mahinapua	2018/02/16	03:12:25	-42.794338	170.902069	34.489998	211	571	Yes	Male	Adult	3.614591	-1(00000004)	6	0	2272	320356368	---X--XX ---XX--- -X------ ---X----	7	5259887.972	1428428.948
Bad Wind	Lake Mahinapua	2018/02/17	23:33:16	-42.794731	170.898376	34.439999	211	571	Yes	Male	Adult	50.257911	00(00000000)	10	0	2192	293668912	---X---X X------X ----X--- --XX----	7	5259836.806	1428128.007
Bad Wind	Lake Mahinapua	2018/02/09	20:14:08	-42.794563	170.898346	34.309998	211	571	Yes	Male	Adult	11.384785	00(00000000)	44	0	2768	1109434372	-X----X- --X----- X-X----- -----X--	6	5259855.401	1428125.089
Bad Wind	Lake Mahinapua	2018/02/17	05:27:14	-42.795212	170.897675	33.149998	211	571	Yes	Male	Adult	29.505436	00(00000000)	20	0	2096	76562944	-----X-- X--X---- -X----X- --------	5	5259781.961	1428072.009
Bad Wind	Lake Mahinapua	2018/02/17	17:09:38	-42.795933	170.89798	33.02	211	571	Yes	Male	Adult	21.069809	00(00000000)	11	0	3744	671089088	--X-X--- -------- -------X XX------	5	5259702.516	1428098.95
Bad Wind	Lake Mahinapua	2018/02/07	08:30:32	-42.795948	170.897812	32.709999	211	571	Yes	Male	Adult	62.342485	00(00000000)	122	0	3952	-2138045824	X------- X--X---- ------X- X-------	5	5259700.507	1428085.252
Bad Wind	Lake Mahinapua	2018/02/07	07:56:42	-42.795757	170.897827	32.649998	211	571	Yes	Male	Adult	21.24526	00(00000000)	224	0	5120	-1073733120	XX------ -------- --X---X- --------	4	5259721.749	1428085.95
Bad Wind	Lake Mahinapua	2018/02/07	10:01:17	-42.795765	170.897888	32.649998	211	571	Yes	Male	Adult	5.051761	00(00000000)	31	0	3536	-1073733120	XX------ -------- --X---X- --------	4	5259720.985	1428090.961
Bad Wind	Lake Mahinapua	2018/02/16	03:10:32	-42.794369	170.902054	32.579998	211	571	Yes	Male	Adult	28.265406	-1(00000004)	12	0	2224	320356368	---X--XX ---XX--- -X------ ---X----	7	5259884.498	1428427.807
Bad Wind	Lake Mahinapua	2018/02/18	02:43:03	-42.795353	170.89801	32.349998	211	571	Yes	Male	Adult	107.533994	00(00000000)	22	0	1808	17842194	-------X ---X---- -X------ ---X--X-	5	5259766.986	1428099.797
Bad Wind	Lake Mahinapua	2018/02/13	06:22:55	-42.794792	170.898422	32.099998	211	571	Yes	Male	Adult	188.209442	00(00000000)	157	0	2592	68682240	-----X-- ---XX--- ------X- --------	4	5259830.125	1428131.938
Bad Wind	Lake Mahinapua	2018/02/17	19:19:39	-42.794903	170.898026	31.869999	211	571	Yes	Male	Adult	29.796476	00(00000000)	10	0	3312	671170656	--X-X--- -------X -X------ -XX-----	6	5259816.991	1428099.859
Bad Wind	Lake Mahinapua	2018/02/16	12:10:50	-42.797123	170.897003	31.549999	211	571	Yes	Male	Adult	9.968846	00(00000000)	15	0	2576	1113628676	-X----X- -XX----- X-X----- -----X--	7	5259568.373	1428022.346
Bad Wind	Lake Mahinapua	2018/02/06	08:20:42	-42.796158	170.898544	31.459999	211	571	Yes	Male	Adult	26.931386	00(00000000)	57	0	3040	39854084	------X- -XX----- --X----- -----X--	5	5259678.68	1428145.698
Bad Wind	Lake Mahinapua	2018/02/17	08:49:10	-42.796101	170.898087	31.439999	211	571	Yes	Male	Adult	55.764271	00(00000000)	60	0	5520	-1073731072	XX------ -------- --X-X-X- --------	5	5259684.078	1428108.166
Bad Wind	Lake Mahinapua	2018/02/15	21:39:28	-42.795052	170.900955	31.34	211	571	Yes	Male	Adult	29.275532	00(00000000)	13	0	2160	136644644	----X--- --X--X-X ----X--- --X--X--	7	5259806.414	1428339.815
Bad Wind	Lake Mahinapua	2018/02/15	06:24:00	-42.794888	170.898575	31.26	211	571	Yes	Male	Adult	153.764322	00(00000000)	11	0	2080	-2078785024	X----X-- ---XX--- -X----X- --------	6	5259819.776	1428144.717
Bad Wind	Lake Mahinapua	2018/02/15	23:36:03	-42.796356	170.898331	31.25	211	571	Yes	Male	Adult	28.977061	00(00000000)	6	0	4496	285736978	---X---X ----X--- -------- ---X--X-	5	5259656.257	1428128.827
Bad Wind	Lake Mahinapua	2018/02/15	19:22:28	-42.794632	170.899567	31.23	211	571	Yes	Male	Adult	141.564007	00(00000000)	16	0	2544	329762	-------- -----X-X ----X--- --X---X-	5	5259850.227	1428225.138
Bad Wind	Lake Mahinapua	2018/02/08	05:45:56	-42.795639	170.897888	31.099998	211	571	Yes	Male	Adult	79.253335	00(00000000)	191	0	4688	1589760	-------- ---XX--- -X----X- --------	4	5259734.977	1428090.612
Bad Wind	Lake Mahinapua	2018/02/18	22:58:52	-42.793953	170.900742	31.039999	211	571	Yes	Male	Adult	92.808389	00(00000000)	12	0	2544	16844850	-------X -------X ----X--- --XX--X-	6	5259928.024	1428319.355
Bad Wind	Lake Mahinapua	2018/02/13	15:28:33	-42.795433	170.898422	30.719999	211	571	Yes	Male	Adult	13.295716	00(00000000)	14	0	5328	37781824	------X- -X------ X------X -X------	5	5259758.942	1428133.713
Bad Wind	Lake Mahinapua	2018/02/08	12:45:20	-42.795101	170.898087	30.599998	211	571	Yes	Male	Adult	5.412877	00(00000000)	32	0	2752	1111498756	-X----X- -X------ --X----- -----X--	5	5259795.128	1428105.397
Bad Wind	Lake Mahinapua	2018/02/17	23:03:18	-42.794712	170.898376	30.59	211	571	Yes	Male	Adult	2.120875	00(00000000)	11	0	1808	268503344	---X---- -------X ----X--X --XX----	6	5259838.916	1428127.955
Bad Wind	Lake Mahinapua	2018/02/18	15:46:36	-42.794456	170.898422	30.559999	211	571	Yes	Male	Adult	44.315071	00(00000000)	7	0	1808	738197952	--X-XX-- -------- -------X XX------	6	5259867.438	1428131.008
Bad Wind	Lake Mahinapua	2018/02/15	13:11:06	-42.79504	170.897476	29.519999	211	571	Yes	Male	Adult	37.465927	00(00000000)	65	0	3456	1178632448	-X---XX- -X------ X------X --------	6	5259800.656	1428055.258
Bad Wind	Lake Mahinapua	2018/02/14	06:36:29	-42.795116	170.897766	29.429998	211	571	Yes	Male	Adult	59.460803	00(00000000)	123	0	4752	1589760	-------- ---XX--- -X----X- --------	4	5259792.807	1428079.186
Bad Wind	Lake Mahinapua	2018/02/14	16:22:03	-42.794086	170.900192	29.369999	211	571	Yes	Male	Adult	158.840163	00(00000000)	46	0	2736	134287552	----X--- -------X ---X---- XX------	5	5259912.134	1428274.742
Bad Wind	Lake Mahinapua	2018/02/16	11:55:42	-42.7971	170.89682	29.359999	211	571	Yes	Male	Adult	15.15496	00(00000000)	6	0	2064	1113620484	-X----X- -XX----- X------- -----X--	6	5259570.554	1428007.317
Bad Wind	Lake Mahinapua	2018/02/11	20:37:24	-42.79525	170.900833	29.179998	211	571	Yes	Male	Adult	42.579601	00(00000000)	8	0	976	671093825	--X-X--- -------- ---X-X-- -X-----X	6	5259784.177	1428330.385
Bad Wind	Lake Mahinapua	2018/02/06	00:41:02	-42.79472	170.901321	29.049999	211	571	Yes	Male	Adult	268.902392	00(00000000)	76	0	3376	264210	-------- -----X-- ----X--- ---X--X-	4	5259844.028	1428368.829
Bad Wind	Lake Mahinapua	2018/02/15	11:08:23	-42.794815	170.897247	28.969999	211	571	Yes	Male	Adult	35.974654	00(00000000)	18	0	3296	1113620484	-X----X- -XX----- X------- -----X--	6	5259825.175	1428035.907
Bad Wind	Lake Mahinapua	2018/02/06	20:10:56	-42.796234	170.899231	28.859999	211	571	Yes	Male	Adult	72.751801	00(00000000)	49	0	5664	671089729	--X-X--- -------- -----X-- -X-----X	5	5259671.64	1428202.092
Bad Wind	Lake Mahinapua	2018/02/14	21:55:23	-42.795017	170.900238	28.82	211	571	Yes	Male	Adult	76.92198	00(00000000)	20	0	6272	329778	-------- -----X-X ----X--- --XX--X-	6	5259808.84	1428281.079
Bad Wind	Lake Mahinapua	2018/02/18	15:16:11	-42.795074	170.897934	28.23	211	571	Yes	Male	Adult	31.910423	00(00000000)	8	0	1584	71336384	-----X-- -X------ X------X XX------	6	5259797.814	1428092.809
Bad Wind	Lake Mahinapua	2018/02/15	23:18:50	-42.795643	170.899048	27.83	211	571	Yes	Male	Adult	12.725249	00(00000000)	25	0	7648	329762	-------- -----X-X ----X--- --X---X-	5	5259736.898	1428185.49
Bad Wind	Lake Mahinapua	2018/02/11	07:28:18	-42.79681	170.899124	27.609999	211	571	Yes	Male	Adult	220.231229	00(00000000)	9	0	4096	77086720	-----X-- X--XX--- -X------ --------	5	5259607.457	1428194.936
Bad Wind	Lake Mahinapua	2018/02/16	01:30:06	-42.794788	170.902023	27.16	211	571	Yes	Male	Adult	29.221207	-1(00000004)	10	0	2256	320356368	---X--XX ---XX--- -X------ ---X----	7	5259837.905	1428426.429
Bad Wind	Lake Mahinapua	2018/02/16	12:25:56	-42.797085	170.896805	26.959999	211	571	Yes	Male	Adult	2.104462	00(00000000)	22	0	8304	1080066052	-X------ -XX----- X------- -----X--	5	5259572.189	1428006.048
Bad Wind	Lake Mahinapua	2018/02/14	04:16:17	-42.794884	170.898422	26.74	211	571	Yes	Male	Adult	173.333475	00(00000000)	245	0	3792	1589760	-------- ---XX--- -X----X- --------	4	5259819.909	1428132.193
Bad Wind	Lake Mahinapua	2018/02/13	00:57:42	-42.795052	170.897827	26.269999	211	571	Yes	Male	Adult	87.11273	00(00000000)	33	0	2832	264242	-------- -----X-- ----X--- --XX--X-	5	5259800.039	1428083.997
Bad Wind	Lake Mahinapua	2018/02/16	12:56:18	-42.794846	170.902481	26.16	211	571	Yes	Male	Adult	137.150125	00(00000000)	8	0	1840	673533952	--X-X--- --X--X-X -X-X---- --------	7	5259832.397	1428464.046
Bad Wind	Lake Mahinapua	2018/02/17	19:04:42	-42.795212	170.901077	25.199999	211	571	Yes	Male	Adult	197.257084	00(00000000)	8	0	992	671170752	--X-X--- -------X -X------ XX------	6	5259788.894	1428350.235
Bad Wind	Lake Mahinapua	2018/02/17	22:48:18	-42.795437	170.899796	25.17	211	571	Yes	Male	Adult	60.516656	00(00000000)	10	0	4640	285743154	---X---X ----X--- ---XX--- --XX--X-	8	5259761.299	1428246.093
Bad Wind	Lake Mahinapua	2018/02/07	20:14:37	-42.796665	170.898712	24.93	211	571	Yes	Male	Adult	43.161518	00(00000000)	55	0	5632	8716320	-------- X----X-X -------- --X-----	4	5259622.72	1428160.841
Bad Wind	Lake Mahinapua	2018/02/16	08:01:44	-42.796856	170.897079	24.209999	211	571	Yes	Male	Adult	8.041063	00(00000000)	32	0	4640	-1065344512	XX------ X------- --X---X- --------	5	5259598.179	1428027.822
Bad Wind	Lake Mahinapua	2018/02/16	03:43:26	-42.794994	170.900742	24.139999	211	571	Yes	Male	Adult	171.221367	00(00000000)	5	0	704	681922596	--X-X--- X-X--X-X -X-X---- --X--X--	10	5259812.421	1428322.235
Bad Wind	Lake Mahinapua	2018/02/18	18:28:52	-42.795322	170.902298	24.1	211	571	Yes	Male	Adult	179.296008	00(00000000)	6	0	2352	671170752	--X-X--- -------X -X------ XX------	6	5259779.164	1428450.396
Bad Wind	Lake Mahinapua	2018/02/17	22:03:00	-42.795059	170.90033	24.07	211	571	Yes	Male	Adult	101.646124	00(00000000)	11	0	1664	285743410	---X---X ----X--- ---XX--X --XX--X-	9	5259804.363	1428288.72
Bad Wind	Lake Mahinapua	2018/02/11	11:22:11	-42.795174	170.898682	23.769999	211	571	Yes	Male	Adult	115.957201	00(00000012)	250	0	5840	671154177	--X-X--- -------X -------- -------X	4	5259788.234	1428154.26
Bad Wind	Lake Mahinapua	2018/02/12	21:10:37	-42.793739	170.900436	23.629999	211	571	Yes	Male	Adult	21.046334	00(00000000)	44	0	2992	264242	-------- -----X-- ----X--- --XX--X-	5	5259951.166	1428293.737
Bad Wind	Lake Mahinapua	2018/02/16	03:59:30	-42.794727	170.90213	23.129999	211	571	Yes	Male	Adult	4.015466	-1(00000004)	8	0	1600	320358418	---X--XX ---XX--- -X--X--- ---X--X-	9	5259844.897	1428435.012
Bad Wind	Lake Mahinapua	2018/02/13	01:14:09	-42.794685	170.900772	23.059999	211	571	Yes	Male	Adult	251.246571	00(00000000)	77	0	4592	268963858	---X---- ----X--- ---X---- ---X--X-	5	5259846.796	1428323.833
Bad Wind	Lake Mahinapua	2018/02/07	12:10:04	-42.796101	170.897888	22.879999	211	571	Yes	Male	Adult	23.207969	00(00000000)	34	0	3376	-1071636476	XX------ --X----- --X----- -----X--	5	5259683.672	1428091.891
Bad Wind	Lake Mahinapua	2018/02/14	21:52:00	-42.795238	170.89743	22.75	211	571	Yes	Male	Adult	314.721107	00(00000000)	47	0	4912	17303570	-------X ----X--- ----X--- ---X--X-	5	5259778.574	1428052.045
Bad Wind	Lake Mahinapua	2018/02/16	03:09:23	-42.794617	170.90213	22.75	211	571	Yes	Male	Adult	20.983359	-1(00000004)	10	0	2112	320356368	---X--XX ---XX--- -X------ ---X----	7	5259857.113	1428434.708
Bad Wind	Lake Mahinapua	2018/02/11	02:12:46	-42.794472	170.900818	22.689999	211	571	Yes	Male	Adult	77.908701	00(00000000)	23	0	2944	270008336	---X---- ---XX--- -------- ---X----	4	5259870.544	1428327.006
Bad Wind	Lake Mahinapua	2018/02/16	02:54:14	-42.794693	170.902115	22.67	211	571	Yes	Male	Adult	35.435206	-1(00000004)	14	0	1776	320358416	---X--XX ---XX--- -X--X--- ---X----	8	5259848.642	1428433.691
Bad Wind	Lake Mahinapua	2018/02/07	05:40:22	-42.797028	170.897842	22.359999	211	571	Yes	Male	Adult	141.58149	00(00000000)	212	0	4544	9454080	-------- X--X---- -X----X- --------	4	5259580.634	1428090.697
Bad Wind	Lake Mahinapua	2018/02/13	11:50:44	-42.795589	170.89798	22.33	211	571	Yes	Male	Adult	33.877384	00(00000000)	31	0	8432	1377828868	-X-X--X- --X----- -------- -----X--	5	5259740.717	1428097.997
Bad Wind	Lake Mahinapua	2018/02/13	21:22:39	-42.795208	170.900299	22.33	211	571	Yes	Male	Adult	69.761206	00(00000000)	33	0	2288	270012434	---X---- ---XX--- ---X---- ---X--X-	6	5259787.754	1428286.597
Bad Wind	Lake Mahinapua	2018/02/08	10:59:27	-42.795082	170.898026	21.869999	211	571	Yes	Male	Adult	18.323878	00(00000000)	42	0	2848	1107304452	-X----X- -------- --X----- -----X--	4	5259797.113	1428100.355
Bad Wind	Lake Mahinapua	2018/02/15	20:12:37	-42.794437	170.899109	21.84	211	571	Yes	Male	Adult	117.979039	00(00000000)	48	0	9248	136642560	----X--- --X--X-X -------- --------	4	5259870.949	1428187.141
Bad Wind	Lake Mahinapua	2018/02/13	05:16:44	-42.795048	170.900192	21.65	211	571	Yes	Male	Adult	3.875124	00(00000000)	140	0	2704	268964352	---X---- ----X--- ---X--X- --------	4	5259805.304	1428277.403
Bad Wind	Lake Mahinapua	2018/02/17	16:54:22	-42.793438	170.901108	21.609999	211	571	Yes	Male	Adult	92.786358	00(00000000)	12	0	3424	671170752	--X-X--- -------X -X------ XX------	6	5259985.96	1428347.864
Bad Wind	Lake Mahinapua	2018/02/18	16:27:10	-42.794518	170.898193	21.459999	211	571	Yes	Male	Adult	17.675334	00(00000000)	6	0	2176	742425040	--X-XX-- -X------ X------X XX-X----	9	5259860.086	1428112.451
Bad Wind	Lake Mahinapua	2018/02/15	06:14:36	-42.795082	170.90097	21.379999	211	571	Yes	Male	Adult	56.217417	00(00000000)	5	0	1296	320393234	---X--XX ---XX--- XX-X---- ---X--X-	10	5259803.113	1428341.124
Bad Wind	Lake Mahinapua	2018/02/12	00:17:56	-42.794907	170.900223	21.09	211	571	Yes	Male	Adult	130.962681	00(00000000)	80	0	8944	2098	-------- -------- ----X--- --XX--X-	4	5259821.025	1428279.548
Bad Wind	Lake Mahinapua	2018/02/07	03:57:03	-42.795849	170.898499	21.039999	211	571	Yes	Male	Adult	31.335244	00(00000000)	32	0	2832	270028800	---X---- ---XX--- -X-X---- --------	5	5259712.902	1428141.162
Bad Wind	Lake Mahinapua	2018/02/10	10:06:22	-42.795773	170.897842	20.92	211	571	Yes	Male	Adult	3.735013	00(00000000)	140	0	8336	-1073733120	XX------ -------- --X---X- --------	4	5259720.002	1428087.221
Bad Wind	Lake Mahinapua	2018/02/07	11:32:48	-42.795895	170.897842	20.889999	211	571	Yes	Male	Adult	12.046377	00(00000000)	51	0	4912	-1071636476	XX------ --X----- --X----- -----X--	5	5259706.454	1428087.559
Bad Wind	Lake Mahinapua	2018/02/06	13:23:06	-42.795959	170.898438	20.879999	211	571	Yes	Male	Adult	9.269305	00(00000000)	49	0	6816	39878660	------X- -XX----- X------- -----X--	5	5259700.562	1428136.478
Bad Wind	Lake Mahinapua	2018/02/17	13:07:05	-42.795902	170.897873	20.719999	211	571	Yes	Male	Adult	6.067554	00(00000000)	6	0	4256	104890628	-----XX- -X------ X------X -----X--	6	5259705.74	1428090.113
Bad Wind	Lake Mahinapua	2018/02/15	19:38:39	-42.795284	170.901123	20.67	211	571	Yes	Male	Adult	88.756037	00(00000000)	10	0	1872	136642598	----X--- --X--X-X -------- --X--XX-	7	5259780.992	1428354.196
Bad Wind	Lake Mahinapua	2018/02/10	19:06:02	-42.794952	170.900391	20.35	211	571	Yes	Male	Adult	13.362316	00(00000000)	6	0	1504	671093953	--X-X--- -------- ---X-X-- XX-----X	7	5259816.37	1428293.412
Bad Wind	Lake Mahinapua	2018/02/16	03:29:16	-42.795429	170.899002	20.039999	211	571	Yes	Male	Adult	115.885931	00(00000000)	7	0	2640	-2078785024	X----X-- ---XX--- -X----X- --------	6	5259760.569	1428181.136
Bad Wind	Lake Mahinapua	2018/02/11	05:11:03	-42.794983	170.900772	19.959999	211	571	Yes	Male	Adult	38.616607	00(00000000)	5	0	2672	77086720	-----X-- X--XX--- -X------ --------	5	5259813.704	1428324.658
Bad Wind	Lake Mahinapua	2018/02/06	18:52:31	-42.796421	170.900085	19.879999	211	571	Yes	Male	Adult	21.585731	00(00000000)	14	0	6960	671089856	--X-X--- -------- -----X-- XX------	5	5259652.614	1428272.451
Bad Wind	Lake Mahinapua	2018/02/15	23:02:43	-42.795528	170.899048	19.459999	211	571	Yes	Male	Adult	108.29685	00(00000000)	10	0	3776	329762	-------- -----X-X ----X--- --X---X-	5	5259749.669	1428185.172
Bad Wind	Lake Mahinapua	2018/02/13	22:12:39	-42.795223	170.897781	19.41	211	571	Yes	Male	Adult	19.449873	00(00000000)	91	0	2992	268437522	---X---- -------- ----X--- ---X--X-	4	5259780.956	1428080.709
Bad Wind	Lake Mahinapua	2018/02/09	21:07:06	-42.794933	170.900726	19.049999	211	571	Yes	Male	Adult	262.669423	00(00000000)	41	0	3008	134545444	----X--- -----X-X -------- --X--X--	5	5259819.162	1428320.757
Bad Wind	Lake Mahinapua	2018/02/12	19:02:57	-42.794754	170.900558	18.809999	211	571	Yes	Male	Adult	61.535941	00(00000000)	48	0	4096	671089728	--X-X--- -------- -----X-- -X------	4	5259838.698	1428306.523
Bad Wind	Lake Mahinapua	2018/02/15	16:40:03	-42.794846	170.897461	18.52	211	571	Yes	Male	Adult	12.885643	00(00000000)	10	0	2736	201359808	----XX-- -------- X------X XX------	6	5259822.169	1428053.494
Bad Wind	Lake Mahinapua	2018/02/15	16:07:13	-42.794601	170.897751	18.32	211	571	Yes	Male	Adult	36.007672	00(00000000)	10	0	4352	201327040	----XX-- -------- -------X XX------	5	5259849.968	1428076.533
Bad Wind	Lake Mahinapua	2018/02/09	23:40:02	-42.794949	170.900436	18.27	211	571	Yes	Male	Adult	39.348927	00(00000000)	95	0	3584	262434	-------- -----X-- -------X --X---X-	4	5259816.795	1428297.084
Bad Wind	Lake Mahinapua	2018/02/16	07:10:04	-42.796581	170.897141	18.25	211	571	Yes	Male	Adult	631.564739	00(00000000)	71	0	9136	-2139086336	X------- X------- --X---X- --------	4	5259628.844	1428032.13
Bad Wind	Lake Mahinapua	2018/02/18	07:48:03	-42.795101	170.898453	18.119999	211	571	Yes	Male	Adult	25.118992	00(00000000)	8	0	2736	-1054856704	XX-----X --X----- --X-X-X- --------	7	5259795.874	1428135.329
Bad Wind	Lake Mahinapua	2018/02/14	13:58:05	-42.794601	170.898376	18.07	211	571	Yes	Male	Adult	5.240154	00(00000000)	42	0	3728	71303616	-----X-- -X------ -------X XX------	5	5259851.242	1428127.647
Bad Wind	Lake Mahinapua	2018/02/14	23:01:02	-42.795437	170.899551	18.029999	211	571	Yes	Male	Adult	44.453585	00(00000000)	8	0	4096	329762	-------- -----X-X ----X--- --X---X-	5	5259760.799	1428226.057
Bad Wind	Lake Mahinapua	2018/02/12	09:33:12	-42.794697	170.898361	17.85	211	571	Yes	Male	Adult	9.659063	00(00000000)	51	0	8384	-1056956416	XX-----X -------- --X----- --------	4	5259840.551	1428126.686
Bad Wind	Lake Mahinapua	2018/02/09	16:34:00	-42.794151	170.897736	17.73	211	571	Yes	Male	Adult	74.522536	00(00000000)	87	0	2576	603980160	--X--X-- -------- -------X X-------	4	5259899.91	1428074.06
Bad Wind	Lake Mahinapua	2018/02/10	00:35:58	-42.794441	170.900314	17.51	211	571	Yes	Male	Adult	141.941648	00(00000000)	64	0	3152	268961810	---X---- ----X--- ----X--- ---X--X-	5	5259872.96	1428285.702
Bad Wind	Lake Mahinapua	2018/02/11	19:32:32	-42.794888	170.900681	17.119999	211	571	Yes	Male	Adult	53.363209	00(00000000)	5	0	1760	671093953	--X-X--- -------- ---X-X-- XX-----X	7	5259824.068	1428316.953
Bad Wind	Lake Mahinapua	2018/02/07	05:59:10	-42.795918	170.898575	17.1	211	571	Yes	Male	Adult	171.116258	00(00000000)	99	0	1984	9454208	-------- X--X---- -X----X- X-------	5	5259705.395	1428147.569
Bad Wind	Lake Mahinapua	2018/02/10	05:09:24	-42.794769	170.900436	17.1	211	571	Yes	Male	Adult	32.619698	00(00000000)	8	0	3152	270028816	---X---- ---XX--- -X-X---- ---X----	6	5259836.784	1428296.586
Bad Wind	Lake Mahinapua	2018/02/06	14:47:48	-42.796017	170.898422	16.959999	211	571	Yes	Male	Adult	6.483288	00(00000000)	64	0	2816	37749060	------X- -X------ -------X -X---X--	5	5259694.089	1428135.33
Bad Wind	Lake Mahinapua	2018/02/11	12:51:57	-42.795807	170.899811	16.949999	211	571	Yes	Male	Adult	103.891462	00(00000000)	63	0	6128	671093761	--X-X--- -------- ---X-X-- -------X	5	5259720.241	1428248.344
Bad Wind	Lake Mahinapua	2018/02/07	17:42:30	-42.794884	170.901688	16.75	211	571	Yes	Male	Adult	286.770521	00(00000000)	113	0	2656	671088833	--X-X--- -------- -------- XX-----X	5	5259826.563	1428399.297
Bad Wind	Lake Mahinapua	2018/02/16	04:52:27	-42.796314	170.898422	16.690001	211	571	Yes	Male	Adult	109.190186	00(00000000)	13	0	3568	-2080357888	X----X-- -------- -X----X- --------	4	5259661.107	1428136.152
Bad Wind	Lake Mahinapua	2018/02/10	19:53:57	-42.795422	170.900833	16.51	211	571	Yes	Male	Adult	50.805477	00(00000000)	5	0	1520	671093825	--X-X--- -------- ---X-X-- -X-----X	6	5259765.077	1428330.86
Bad Wind	Lake Mahinapua	2018/02/08	23:22:54	-42.794418	170.90155	16.469999	211	571	Yes	Male	Adult	340.653794	00(00000000)	100	0	6656	8716320	-------- X----X-X -------- --X-----	4	5259878.031	1428386.723
Bad Wind	Lake Mahinapua	2018/02/14	02:50:35	-42.795216	170.897476	16.289999	211	571	Yes	Male	Adult	4.519718	00(00000000)	38	0	5184	285736978	---X---X ----X--- -------- ---X--X-	5	5259781.111	1428055.746
Bad Wind	Lake Mahinapua	2018/02/08	04:34:01	-42.795322	170.90004	16.119999	211	571	Yes	Male	Adult	64.97342	00(00000000)	13	0	3888	270024720	---X---- ---XX--- -X------ ---X----	5	5259774.566	1428265.73
Bad Wind	Lake Mahinapua	2018/02/17	14:07:29	-42.796322	170.897629	16.109999	211	571	Yes	Male	Adult	10.677208	00(00000000)	6	0	4640	37781824	------X- -X------ X------X -X------	5	5259658.601	1428071.322
Bad Wind	Lake Mahinapua	2018/02/12	11:04:44	-42.794701	170.898285	15.79	211	571	Yes	Male	Adult	6.239565	00(00000000)	51	0	8000	-1056956416	XX-----X -------- --X----- --------	4	5259839.952	1428120.482
Bad Wind	Lake Mahinapua	2018/02/14	20:34:33	-42.794758	170.900574	15.66	211	571	Yes	Male	Adult	80.88358	00(00000000)	12	0	1328	134566080	----X--- -----X-X -X-X---- XX------	7	5259838.287	1428307.842
Bad Wind	Lake Mahinapua	2018/02/15	22:12:41	-42.794903	170.900772	15.63	211	571	Yes	Male	Adult	147.954623	00(00000000)	6	0	1776	329766	-------- -----X-X ----X--- --X--XX-	6	5259822.588	1428324.436
Bad Wind	Lake Mahinapua	2018/02/09	15:41:17	-42.79464	170.898361	15.62	211	571	Yes	Male	Adult	7.63515	00(00000000)	65	0	5776	71303552	-----X-- -X------ -------X X-------	4	5259846.881	1428126.529
Bad Wind	Lake Mahinapua	2018/02/09	12:37:26	-42.794788	170.898117	15.53	211	571	Yes	Male	Adult	31.226389	00(00000000)	31	0	7024	1109426180	-X----X- --X----- X------- -----X--	5	5259829.948	1428106.983
Bad Wind	Lake Mahinapua	2018/02/09	20:11:02	-42.79549	170.89856	15.53	211	571	Yes	Male	Adult	158.527773	00(00000000)	70	0	5792	671155201	--X-X--- -------X -----X-- -------X	5	5259752.894	1428145.157
Bad Wind	Lake Mahinapua	2018/02/11	05:30:22	-42.794888	170.900406	15.42	211	571	Yes	Male	Adult	57.163784	00(00000000)	88	0	2672	270024704	---X---- ---XX--- -X------ --------	4	5259823.508	1428294.462
Bad Wind	Lake Mahinapua	2018/02/16	19:48:57	-42.795853	170.903351	15.29	211	571	Yes	Male	Adult	146.891151	00(00000000)	7	0	4320	142934048	----X--- X----X-X -------- --X-----	5	5259722.339	1428537.98
Bad Wind	Lake Mahinapua	2018/02/06	22:01:38	-42.794411	170.902145	15.19	211	571	Yes	Male	Adult	6.239594	00(00000000)	19	0	2944	285214738	---X---X -------- ----X--- ---X--X-	5	5259880.02	1428435.365
Bad Wind	Lake Mahinapua	2018/02/16	00:40:51	-42.7948	170.898315	15.139999	211	571	Yes	Male	Adult	14.060892	00(00000000)	9	0	2976	285477168	---X---X -----X-- ----X--X --XX----	7	5259829.019	1428123.21
Bad Wind	Lake Mahinapua	2018/02/15	10:44:37	-42.794796	170.897324	15.009999	211	571	Yes	Male	Adult	14.927334	00(00000000)	14	0	6256	39878660	------X- -XX----- X------- -----X--	5	5259827.442	1428042.151
Bad Wind	Lake Mahinapua	2018/02/12	12:34:45	-42.795166	170.900055	14.849999	211	571	Yes	Male	Adult	156.960166	00(00000000)	34	0	3040	671089856	--X-X--- -------- -----X-- XX------	5	5259791.921	1428266.525
Bad Wind	Lake Mahinapua	2018/02/12	10:23:45	-42.794617	170.898407	14.839999	211	571	Yes	Male	Adult	4.918619	00(00000000)	29	0	5584	-1056955904	XX-----X -------- --X---X- --------	5	5259849.529	1428130.227
Bad Wind	Lake Mahinapua	2018/02/11	18:44:10	-42.795303	170.900833	14.719999	211	571	Yes	Male	Adult	94.00257	00(00000000)	10	0	1648	671093825	--X-X--- -------- ---X-X-- -X-----X	6	5259778.292	1428330.531
Bad Wind	Lake Mahinapua	2018/02/10	14:47:49	-42.795223	170.901062	14.69	211	571	Yes	Male	Adult	83.137293	00(00000000)	61	0	2400	671088673	--X-X--- -------- -------- --X----X	4	5259787.642	1428349.038
Bad Wind	Lake Mahinapua	2018/02/13	22:25:17	-42.79467	170.900681	14.62	211	571	Yes	Male	Adult	275.425967	00(00000000)	64	0	5536	327714	-------- -----X-X -------- --X---X-	4	5259848.277	1428316.35
Bad Wind	Lake Mahinapua	2018/02/08	00:57:33	-42.794868	170.898834	14.45	211	571	Yes	Male	Adult	258.159453	00(00000000)	56	0	2720	285474834	---X---X -----X-- -------- ---X--X-	5	5259822.525	1428165.843
Bad Wind	Lake Mahinapua	2018/02/10	20:25:55	-42.794971	170.900284	14.15	211	571	Yes	Male	Adult	97.283551	00(00000000)	7	0	2656	671093825	--X-X--- -------- ---X-X-- -X-----X	6	5259814.042	1428284.714
Bad Wind	Lake Mahinapua	2018/02/05	21:28:38	-42.794968	170.900375	13.969999	211	571	Yes	Male	Adult	68.087651	00(00000000)	14	0	5552	673513472	--X-X--- --X--X-X -------- --------	5	5259814.561	1428292.148
Bad Wind	Lake Mahinapua	2018/02/08	17:20:47	-42.794399	170.901505	13.95	211	571	Yes	Male	Adult	85.573286	00(00000000)	67	0	3568	134545440	----X--- -----X-X -------- --X-----	4	5259880.049	1428382.99
Bad Wind	Lake Mahinapua	2018/02/12	08:32:06	-42.794655	170.898376	13.83	211	571	Yes	Male	Adult	2.54505	00(00000000)	50	0	2816	-1056955904	XX-----X -------- --X---X- --------	5	5259845.245	1428127.797
Bad Wind	Lake Mahinapua	2018/02/11	19:16:22	-42.795357	170.900818	13.799999	211	571	Yes	Male	Adult	126.106	00(00000000)	4	0	1664	671093953	--X-X--- -------- ---X-X-- XX-----X	7	5259772.264	1428329.454
Bad Wind	Lake Mahinapua	2018/02/14	00:23:43	-42.794922	170.899338	13.679999	211	571	Yes	Male	Adult	155.364199	00(00000000)	45	0	4064	268963856	---X---- ----X--- ---X---- ---X----	4	5259817.556	1428207.212
Bad Wind	Lake Mahinapua	2018/02/06	04:24:16	-42.795227	170.902054	13.66	211	571	Yes	Male	Adult	49.69509	00(00000000)	24	0	2768	270008336	---X---- ---XX--- -------- ---X----	4	5259789.217	1428430.178
Bad Wind	Lake Mahinapua	2018/02/13	21:03:07	-42.794418	170.8974	13.57	211	571	Yes	Male	Adult	92.983933	00(00000000)	29	0	5424	134545440	----X--- -----X-X -------- --X-----	4	5259869.574	1428047.32
Bad Wind	Lake Mahinapua	2018/02/07	21:52:34	-42.796337	170.899963	13.48	211	571	Yes	Male	Adult	214.5504	00(00000000)	71	0	2640	142934048	----X--- X----X-X -------- --X-----	5	5259661.694	1428262.241
Bad Wind	Lake Mahinapua	2018/02/14	07:09:57	-42.794601	170.898483	13.469999	211	571	Yes	Male	Adult	21.182473	00(00000000)	40	0	6080	-1056956416	XX-----X -------- --X----- --------	4	5259851.46	1428136.398
Bad Wind	Lake Mahinapua	2018/02/12	17:42:57	-42.794563	170.898315	13.37	211	571	Yes	Male	Adult	67.869632	00(00000000)	197	0	2496	536872128	--X----- -------- -----X-- XX------	4	5259855.338	1428122.553
Bad Wind	Lake Mahinapua	2018/02/07	22:17:10	-42.794411	170.902115	13.349999	211	571	Yes	Male	Adult	77.917027	00(00000000)	31	0	5680	268963856	---X---- ----X--- ---X---- ---X----	4	5259879.959	1428432.911
Bad Wind	Lake Mahinapua	2018/02/07	04:13:40	-42.794834	170.900848	13.059999	211	571	Yes	Male	Adult	113.55811	00(00000000)	23	0	1888	268963856	---X---- ----X--- ---X---- ---X----	4	5259830.405	1428330.461
Bad Wind	Lake Mahinapua	2018/02/12	13:03:50	-42.794567	170.8983	12.969999	211	571	Yes	Male	Adult	2.525928	00(00000000)	46	0	2912	1107329028	-X----X- -------- X------- -----X--	4	5259854.863	1428121.338
Bad Wind	Lake Mahinapua	2018/02/06	19:37:56	-42.796383	170.900345	12.94	211	571	Yes	Male	Adult	15.30841	00(00000000)	42	0	4544	671089728	--X-X--- -------- -----X-- -X------	4	5259657.364	1428293.609
Bad Wind	Lake Mahinapua	2018/02/06	10:38:10	-42.795925	170.898453	12.83	211	571	Yes	Male	Adult	53.025835	00(00000000)	27	0	2736	35659780	------X- --X----- --X----- -----X--	4	5259704.369	1428137.611
Bad Wind	Lake Mahinapua	2018/02/10	20:09:56	-42.794823	170.901459	12.67	211	571	Yes	Male	Adult	83.908417	00(00000000)	6	0	1504	671093825	--X-X--- -------- ---X-X-- -X-----X	6	5259832.87	1428380.4
Bad Wind	Lake Mahinapua	2018/02/11	00:44:09	-42.795456	170.898132	12.58	211	571	Yes	Male	Adult	57.87264	00(00000000)	104	0	6976	2098	-------- -------- ----X--- --XX--X-	4	5259755.797	1428110.06
Bad Wind	Lake Mahinapua	2018/02/17	13:22:08	-42.795975	170.897583	12.58	211	571	Yes	Male	Adult	6.824313	00(00000000)	6	0	3008	39878980	------X- -XX----- X------X -X---X--	7	5259697.042	1428066.599
Bad Wind	Lake Mahinapua	2018/02/14	11:54:22	-42.794647	170.898331	12.42	211	571	Yes	Male	Adult	27.273194	00(00000000)	47	0	2176	304128000	---X--X- --X----- X-X----- --------	5	5259846.042	1428124.095
Bad Wind	Lake Mahinapua	2018/02/09	08:21:33	-42.794708	170.898361	12.16	211	571	Yes	Male	Adult	21.821298	00(00000000)	82	0	3520	71336192	-----X-- -X------ X------X --------	4	5259839.329	1428126.717
Bad Wind	Lake Mahinapua	2018/02/14	13:00:59	-42.794647	170.898361	12.099999	211	571	Yes	Male	Adult	2.490054	00(00000000)	27	0	2736	1080066052	-X------ -XX----- X------- -----X--	5	5259846.103	1428126.548
Bad Wind	Lake Mahinapua	2018/02/16	12:41:04	-42.794655	170.901047	11.87	211	571	Yes	Male	Adult	161.690079	00(00000000)	9	0	1168	145031206	----X--- X-X--X-X -------- --X--XX-	8	5259850.688	1428346.241
Bad Wind	Lake Mahinapua	2018/02/16	19:03:31	-42.794746	170.89888	11.78	211	571	Yes	Male	Adult	140.597231	00(00000000)	12	0	2752	671416384	--X-X--- -----X-X -------- -X------	5	5259836.167	1428169.268
Bad Wind	Lake Mahinapua	2018/02/10	04:52:59	-42.795059	170.900497	11.61	211	571	Yes	Male	Adult	68.262916	00(00000000)	8	0	1728	270028816	---X---- ---XX--- -X-X---- ---X----	6	5259804.704	1428302.377
Bad Wind	Lake Mahinapua	2018/02/15	05:03:50	-42.796234	170.898758	11.45	211	571	Yes	Male	Adult	119.045016	00(00000000)	15	0	3392	270029328	---X---- ---XX--- -X-X--X- ---X----	7	5259670.676	1428163.41
Bad Wind	Lake Mahinapua	2018/02/11	18:28:03	-42.794872	170.90271	11.37	211	571	Yes	Male	Adult	60.133058	00(00000000)	5	0	1104	671093953	--X-X--- -------- ---X-X-- XX-----X	7	5259829.975	1428482.847
Bad Wind	Lake Mahinapua	2018/02/11	20:21:12	-42.794891	170.90065	11.29	211	571	Yes	Male	Adult	48.185563	00(00000000)	7	0	2256	671093825	--X-X--- -------- ---X-X-- -X-----X	6	5259823.672	1428314.426
Bad Wind	Lake Mahinapua	2018/02/07	21:40:48	-42.794628	170.901184	11.25	211	571	Yes	Male	Adult	104.637281	-1(00000004)	6	0	2384	671155201	--X-X--- -------X -----X-- -------X	5	5259853.965	1428357.371
Bad Wind	Lake Mahinapua	2018/02/15	05:51:56	-42.795258	170.900391	10.99	211	571	Yes	Male	Adult	96.40113	00(00000000)	8	0	3056	-2078780928	X----X-- ---XX--- -X-X--X- --------	7	5259782.389	1428294.259
Bad Wind	Lake Mahinapua	2018/02/13	20:19:50	-42.794678	170.898483	10.75	211	571	Yes	Male	Adult	187.189774	00(00000000)	195	0	3904	134545441	----X--- -----X-X -------- --X----X	5	5259842.909	1428136.611
Bad Wind	Lake Mahinapua	2018/02/14	03:07:31	-42.794678	170.900528	10.69	211	571	Yes	Male	Adult	100.834947	00(00000000)	61	0	9184	268980240	---X---- ----X--- -X-X---- ---X----	5	5259847.077	1428303.859
Bad Wind	Lake Mahinapua	2018/02/16	06:28:21	-42.797482	170.897903	10.66	211	571	Yes	Male	Adult	77.557166	00(00000000)	53	0	2560	-2079301120	X----X-- ---X---- -XX---X- --------	6	5259530.342	1428096.943
Bad Wind	Lake Mahinapua	2018/02/07	05:05:45	-42.795353	170.899567	10.55	211	571	Yes	Male	Adult	119.436916	00(00000000)	51	0	6560	268963856	---X---- ----X--- ---X---- ---X----	4	5259770.16	1428227.133
Bad Wind	Lake Mahinapua	2018/02/08	00:00:58	-42.794571	170.898331	10.38	211	571	Yes	Male	Adult	52.751369	00(00000000)	37	0	2960	285212690	---X---X -------- -------- ---X--X-	4	5259854.482	1428123.884
Bad Wind	Lake Mahinapua	2018/02/15	17:28:55	-42.793758	170.896988	10.36	211	571	Yes	Male	Adult	80.386909	00(00000000)	15	0	5008	134222272	----X--- -------- ---X---X XX------	5	5259942.026	1428011.796
Bad Wind	Lake Mahinapua	2018/02/13	07:19:09	-42.795414	170.898178	10.349999	211	571	Yes	Male	Adult	71.952968	00(00000000)	104	0	2720	-1073741311	XX------ -------- ------X- -------X	4	5259760.555	1428113.706
Bad Wind	Lake Mahinapua	2018/02/07	15:33:55	-42.796429	170.897781	10.33	211	571	Yes	Male	Adult	72.291579	00(00000000)	215	0	3392	71303616	-----X-- -X------ -------X XX------	5	5259647.029	1428084.049
Bad Wind	Lake Mahinapua	2018/02/13	16:02:13	-42.795494	170.89827	10.24	211	571	Yes	Male	Adult	9.039407	00(00000000)	111	0	7328	71336256	-----X-- -X------ X------X -X------	5	5259751.858	1428121.451
Bad Wind	Lake Mahinapua	2018/02/16	05:47:11	-42.795414	170.90242	10.21	211	571	Yes	Male	Adult	71.118866	00(00000000)	9	0	1392	-1810345472	X--X-X-- ---XX--- -X-X--X- --------	8	5259769.196	1428460.627
Bad Wind	Lake Mahinapua	2018/02/10	01:55:46	-42.795864	170.897781	10.16	211	571	Yes	Male	Adult	254.028508	00(00000000)	234	0	7712	-1073733120	XX------ -------- --X---X- --------	4	5259709.772	1428082.484
Bad Wind	Lake Mahinapua	2018/02/17	13:52:19	-42.796227	170.897644	10.16	211	571	Yes	Male	Adult	4.829169	00(00000000)	11	0	1488	104890692	-----XX- -X------ X------X -X---X--	7	5259669.182	1428072.286
Bad Wind	Lake Mahinapua	2018/02/13	02:22:27	-42.795109	170.900253	10.08	211	571	Yes	Male	Adult	11.643861	00(00000000)	11	0	1408	270012416	---X---- ---XX--- ---X---- --------	4	5259798.654	1428282.561
Bad Wind	Lake Mahinapua	2018/02/16	07:25:16	-42.796803	170.896927	9.96	211	571	Yes	Male	Adult	37.895087	00(00000000)	8	0	3600	-1033887740	XX----X- -XX----- --X----- -----X--	7	5259603.754	1428015.244
Bad Wind	Lake Mahinapua	2018/02/07	21:24:56	-42.794315	170.901169	9.92	211	571	Yes	Male	Adult	69.711243	00(00000000)	75	0	4048	268963858	---X---- ----X--- ---X---- ---X--X-	5	5259888.693	1428355.278
Bad Wind	Lake Mahinapua	2018/02/12	03:33:27	-42.794392	170.898148	9.75	211	571	Yes	Male	Adult	28.743866	00(00000000)	64	0	2976	71336384	-----X-- -X------ X------X XX------	6	5259873.987	1428108.422
Bad Wind	Lake Mahinapua	2018/02/13	12:43:10	-42.796864	170.898041	9.71	211	571	Yes	Male	Adult	157.068147	00(00000000)	39	0	2752	4289	-------- -------- ---X---- XX-----X	4	5259599.252	1428106.517
Bad Wind	Lake Mahinapua	2018/02/11	04:06:19	-42.794827	170.900848	9.67	211	571	Yes	Male	Adult	36.737986	00(00000000)	23	0	1568	345526272	---X-X-- X--XX--- -X-X---- --------	7	5259831.182	1428330.442
Bad Wind	Lake Mahinapua	2018/02/10	05:25:49	-42.794327	170.901123	9.65	211	571	Yes	Male	Adult	74.565477	00(00000000)	6	0	1584	270028816	---X---- ---XX--- -X-X---- ---X----	6	5259887.267	1428351.549
Bad Wind	Lake Mahinapua	2018/02/12	23:03:18	-42.793579	170.900299	9.49	211	571	Yes	Male	Adult	104.425097	00(00000000)	107	0	6704	327714	-------- -----X-X -------- --X---X-	4	5259968.654	1428282.09
Bad Wind	Lake Mahinapua	2018/02/08	20:46:54	-42.794228	170.900482	9.41	211	571	Yes	Male	Adult	96.571764	00(00000000)	63	0	4960	671093824	--X-X--- -------- ---X-X-- -X------	5	5259896.956	1428298.852
Bad Wind	Lake Mahinapua	2018/02/09	21:04:15	-42.794647	170.900406	9.4	211	571	Yes	Male	Adult	39.082908	00(00000000)	25	0	2976	270012432	---X---- ---XX--- ---X---- ---X----	5	5259850.271	1428293.796
Bad Wind	Lake Mahinapua	2018/02/07	05:22:53	-42.795963	170.898849	9.38	211	571	Yes	Male	Adult	89.610867	00(00000000)	80	0	2912	270012416	---X---- ---XX--- ---X---- --------	4	5259700.956	1428170.101
Bad Wind	Lake Mahinapua	2018/02/08	19:57:44	-42.795147	170.900406	9.12	211	571	Yes	Male	Adult	92.230216	00(00000000)	7	0	2064	671093952	--X-X--- -------- ---X-X-- XX------	6	5259794.746	1428295.179
Bad Wind	Lake Mahinapua	2018/02/10	09:49:36	-42.795773	170.897797	9	211	571	Yes	Male	Adult	7.015376	00(00000000)	34	0	4976	-1073733120	XX------ -------- --X---X- --------	4	5259719.911	1428083.541
Bad Wind	Lake Mahinapua	2018/02/15	13:46:46	-42.794731	170.897293	8.96	211	571	Yes	Male	Adult	7.628794	00(00000000)	10	0	3744	1080066372	-X------ -XX----- X------X -X---X--	7	5259834.597	1428039.436
Bad Wind	Lake Mahinapua	2018/02/10	19:22:01	-42.794491	170.900864	8.83	211	571	Yes	Male	Adult	64.217666	00(00000000)	4	0	1424	671093953	--X-X--- -------- ---X-X-- XX-----X	7	5259868.528	1428330.821
Bad Wind	Lake Mahinapua	2018/02/16	15:47:12	-42.796745	170.897064	8.78	211	571	Yes	Male	Adult	18.871573	00(00000000)	49	0	2768	71303616	-----X-- -X------ -------X XX------	5	5259610.475	1428026.288
Bad Wind	Lake Mahinapua	2018/02/10	09:32:47	-42.795826	170.897751	8.75	211	571	Yes	Male	Adult	4.918594	00(00000000)	34	0	7168	-1073733120	XX------ -------- --X---X- --------	4	5259713.931	1428079.926
Bad Wind	Lake Mahinapua	2018/02/08	18:57:54	-42.794403	170.901245	8.75	211	571	Yes	Male	Adult	122.522518	00(00000000)	8	0	1808	671093952	--X-X--- -------- ---X-X-- XX------	6	5259879.076	1428361.737
Bad Wind	Lake Mahinapua	2018/02/11	20:57:47	-42.794971	170.900299	8.73	211	571	Yes	Male	Adult	47.631023	00(00000000)	7	0	2336	77090816	-----X-- X--XX--- -X-X---- --------	6	5259814.073	1428285.941
Bad Wind	Lake Mahinapua	2018/02/13	13:49:19	-42.795364	170.89827	8.58	211	571	Yes	Male	Adult	34.436685	00(00000000)	237	0	2480	104857860	-----XX- -X------ -------X -----X--	5	5259766.295	1428121.091
Bad Wind	Lake Mahinapua	2018/02/08	19:41:28	-42.794693	170.901352	8.54	211	571	Yes	Male	Adult	33.394583	00(00000000)	4	0	1952	671093952	--X-X--- -------- ---X-X-- XX------	6	5259847.089	1428371.29
Bad Wind	Lake Mahinapua	2018/02/10	13:55:54	-42.795174	170.900711	8.44	211	571	Yes	Male	Adult	23.84094	00(00000000)	5	0	1536	671093761	--X-X--- -------- ---X-X-- -------X	5	5259792.369	1428320.197
Bad Wind	Lake Mahinapua	2018/02/16	14:58:59	-42.79451	170.900864	8.429999	211	571	Yes	Male	Adult	163.976244	00(00000000)	5	0	1312	671420480	--X-X--- -----X-X ---X---- -X------	6	5259866.418	1428330.874
Bad Wind	Lake Mahinapua	2018/02/10	00:06:42	-42.794926	170.900589	8.42	211	571	Yes	Male	Adult	58.345782	00(00000000)	33	0	1904	270028818	---X---- ---XX--- -X-X---- ---X--X-	7	5259819.661	1428309.534
Bad Wind	Lake Mahinapua	2018/02/17	00:54:50	-42.794544	170.898453	8.36	211	571	Yes	Male	Adult	22.54512	00(00000000)	16	0	1312	285214770	---X---X -------- ----X--- --XX--X-	6	5259857.729	1428133.787
Bad Wind	Lake Mahinapua	2018/02/13	00:21:31	-42.794735	170.898804	8.3	211	571	Yes	Male	Adult	156.536714	00(00000000)	12	0	3248	264242	-------- -----X-- ----X--- --XX--X-	5	5259837.234	1428163.022
Bad Wind	Lake Mahinapua	2018/02/11	06:56:00	-42.794605	170.902069	8.3	211	571	Yes	Male	Adult	85.25127	00(00000000)	9	0	3520	671093952	--X-X--- -------- ---X-X-- XX------	6	5259858.321	1428429.686
Bad Wind	Lake Mahinapua	2018/02/12	08:14:44	-42.794678	170.898376	8.11	211	571	Yes	Male	Adult	25.597115	00(00000000)	90	0	4640	-1073733120	XX------ -------- --X---X- --------	4	5259842.691	1428127.861
Bad Wind	Lake Mahinapua	2018/02/12	20:50:34	-42.794674	170.901154	8.11	211	571	Yes	Male	Adult	35.025522	00(00000000)	6	0	1200	671159297	--X-X--- -------X ---X-X-- -------X	6	5259848.796	1428355.044
Bad Wind	Lake Mahinapua	2018/02/05	10:55:58	-42.794479	170.900879	8.059999	211	571	Yes	Male	Adult	0	00(00000000)	39	0	1600	673513472	--X-X--- --X--X-X -------- --------	5	5259869.891	1428332.015
Bad Wind	Lake Mahinapua	2018/02/11	04:22:28	-42.794357	170.901184	8.05	211	571	Yes	Male	Adult	73.795628	00(00000000)	4	0	800	303562768	---X--X- ---XX--- -------- ---X----	5	5259884.06	1428356.621
Bad Wind	Lake Mahinapua	2018/02/07	15:17:33	-42.795746	170.897812	7.79	211	571	Yes	Male	Adult	5.140031	00(00000000)	27	0	2880	71336192	-----X-- -X------ X------X --------	4	5259722.94	1428084.693
Bad Wind	Lake Mahinapua	2018/02/10	02:59:03	-42.794392	170.900162	7.79	211	571	Yes	Male	Adult	78.767839	00(00000000)	12	0	6976	270028800	---X---- ---XX--- -X-X---- --------	5	5259878.092	1428273.135
Bad Wind	Lake Mahinapua	2018/02/06	05:50:17	-42.796291	170.898499	7.65	211	571	Yes	Male	Adult	29.720691	00(00000000)	74	0	7168	-2139086336	X------- X------- --X---X- --------	4	5259663.818	1428142.386
Bad Wind	Lake Mahinapua	2018/02/12	05:23:19	-42.794491	170.898193	7.61	211	571	Yes	Male	Adult	119.663396	00(00000000)	76	0	8064	-2071977472	X----X-- X------- --X---X- --------	5	5259863.084	1428112.376
Bad Wind	Lake Mahinapua	2018/02/08	05:29:10	-42.794937	170.897919	7.43	211	571	Yes	Male	Adult	19.033768	00(00000000)	47	0	5584	-1040179196	XX----X- -------- --X----- -----X--	5	5259812.997	1428091.203
Bad Wind	Lake Mahinapua	2018/02/17	17:24:43	-42.796078	170.898026	7.37	211	571	Yes	Male	Adult	16.545727	00(00000000)	9	0	2320	671089088	--X-X--- -------- -------X XX------	5	5259686.507	1428103.113
Bad Wind	Lake Mahinapua	2018/02/09	18:59:52	-42.795082	170.900421	7.31	211	571	Yes	Male	Adult	91.03251	00(00000000)	28	0	5744	671089729	--X-X--- -------- -----X-- -X-----X	5	5259801.995	1428296.226
Bad Wind	Lake Mahinapua	2018/02/12	19:19:30	-42.794643	170.900726	7.23	211	571	Yes	Male	Adult	47.76791	00(00000000)	4	0	3120	671155201	--X-X--- -------X -----X-- -------X	5	5259851.367	1428319.955
Bad Wind	Lake Mahinapua	2018/02/11	19:48:43	-42.795135	170.901962	7.19	211	571	Yes	Male	Adult	108.155002	00(00000000)	9	0	1504	671093953	--X-X--- -------- ---X-X-- XX-----X	7	5259799.247	1428422.4
Bad Wind	Lake Mahinapua	2018/02/17	11:01:40	-42.796017	170.897522	7.03	211	571	Yes	Male	Adult	6.050399	00(00000000)	8	0	2720	1113628932	-X----X- -XX----- X-X----X -----X--	8	5259692.253	1428061.727
Bad Wind	Lake Mahinapua	2018/02/05	13:02:51	-42.794621	170.901535	6.93	211	571	Yes	Male	Adult	104.338711	00(00000000)	15	0	2032	136642560	----X--- --X--X-X -------- --------	4	5259855.457	1428386.057
Bad Wind	Lake Mahinapua	2018/02/06	08:47:04	-42.796082	170.898697	6.84	211	571	Yes	Male	Adult	28.394083	00(00000000)	105	0	9440	-2139086336	X------- X------- --X---X- --------	4	5259687.431	1428158
Bad Wind	Lake Mahinapua	2018/02/07	19:13:08	-42.794479	170.900803	6.78	211	571	Yes	Male	Adult	55.70342	00(00000000)	55	0	4352	671089729	--X-X--- -------- -----X-- -X-----X	5	5259869.736	1428325.799
Bad Wind	Lake Mahinapua	2018/02/18	00:09:23	-42.794937	170.901154	6.73	211	571	Yes	Male	Adult	13.152952	00(00000000)	10	0	2288	16779570	-------X -------- ----X--X --XX--X-	6	5259819.59	1428355.772
Bad Wind	Lake Mahinapua	2018/02/09	11:23:16	-42.794567	170.898239	6.69	211	571	Yes	Male	Adult	3.830217	00(00000000)	100	0	5808	-1073733627	XX------ -------- --X----- -----X-X	5	5259854.738	1428116.349
Bad Wind	Lake Mahinapua	2018/02/12	20:04:57	-42.794659	170.901093	6.64	211	571	Yes	Male	Adult	44.847658	00(00000000)	27	0	2176	671159361	--X-X--- -------X ---X-X-- -X-----X	7	5259850.337	1428350.014
Bad Wind	Lake Mahinapua	2018/02/12	02:50:36	-42.794296	170.90094	6.46	211	571	Yes	Male	Adult	184.531446	00(00000000)	30	0	3104	268963856	---X---- ----X--- ---X---- ---X----	4	5259890.337	1428336.497
Bad Wind	Lake Mahinapua	2018/02/09	05:56:19	-42.794693	170.8983	6.44	211	571	Yes	Male	Adult	8.389109	00(00000000)	26	0	3472	-1073733119	XX------ -------- --X---X- -------X	5	5259840.871	1428121.687
Bad Wind	Lake Mahinapua	2018/02/06	09:42:05	-42.796371	170.898682	6.39	211	571	Yes	Male	Adult	27.302918	00(00000000)	28	0	4320	-2145377792	X------- --X----- --X---X- --------	4	5259655.307	1428157.573
Bad Wind	Lake Mahinapua	2018/02/13	10:47:21	-42.79541	170.898315	6.39	211	571	Yes	Male	Adult	12.768562	00(00000000)	29	0	4224	1109393412	-X----X- --X----- -------- -----X--	4	5259761.278	1428124.899
Bad Wind	Lake Mahinapua	2018/02/14	05:24:52	-42.794434	170.897644	6.39	211	571	Yes	Male	Adult	76.577828	00(00000000)	216	0	4464	-2146409984	X------- ---X---- -XX---X- --------	5	5259868.295	1428067.319
Bad Wind	Lake Mahinapua	2018/02/12	21:06:35	-42.794647	170.900467	6.36	211	571	Yes	Male	Adult	56.104833	00(00000000)	35	0	2736	134284293	----X--- -------X -----X-- -----X-X	5	5259850.395	1428298.784
Bad Wind	Lake Mahinapua	2018/02/13	03:52:48	-42.795326	170.898209	6.34	211	571	Yes	Male	Adult	13.673584	00(00000000)	14	0	2944	-1038090235	XX----X- --X----- -------- -----X-X	6	5259770.39	1428115.997
Bad Wind	Lake Mahinapua	2018/02/17	20:21:35	-42.794533	170.900848	6.32	211	571	Yes	Male	Adult	237.068434	00(00000000)	8	0	1664	8456230	-------- X------X ----X--- --X--XX-	6	5259863.831	1428329.629
Bad Wind	Lake Mahinapua	2018/02/17	19:50:07	-42.795143	170.897888	6.31	211	571	Yes	Male	Adult	28.977163	00(00000000)	11	0	6848	136380452	----X--- --X----X -------- --X--X--	5	5259790.058	1428089.238
Bad Wind	Lake Mahinapua	2018/02/10	21:13:44	-42.79451	170.901367	6.13	211	571	Yes	Male	Adult	91.178367	00(00000000)	17	0	2944	671093761	--X-X--- -------- ---X-X-- -------X	5	5259867.442	1428372.011
Bad Wind	Lake Mahinapua	2018/02/08	01:53:48	-42.794861	170.900528	6.06	211	571	Yes	Male	Adult	17.843488	00(00000000)	62	0	3344	270024720	---X---- ---XX--- -X------ ---X----	5	5259826.755	1428304.365
Bad Wind	Lake Mahinapua	2018/02/18	04:25:46	-42.794899	170.899048	5.98	211	571	Yes	Male	Adult	122.156537	00(00000000)	15	0	3088	269500944	---X---- ---X---- -X----X- ---X----	5	5259819.519	1428183.431
Bad Wind	Lake Mahinapua	2018/02/09	10:31:03	-42.794575	170.898285	5.95	211	571	Yes	Male	Adult	13.208234	00(00000000)	32	0	3456	-1073733119	XX------ -------- --X---X- -------X	5	5259853.944	1428120.133
Bad Wind	Lake Mahinapua	2018/02/16	16:20:27	-42.795212	170.897278	5.93	211	571	Yes	Male	Adult	172.758716	00(00000000)	139	0	4976	671154368	--X-X--- -------X -------- XX------	5	5259781.151	1428039.542
Bad Wind	Lake Mahinapua	2018/02/11	06:22:03	-42.794994	170.901169	5.87	211	571	Yes	Male	Adult	288.41921	00(00000000)	23	0	2000	671093953	--X-X--- -------- ---X-X-- XX-----X	7	5259813.29	1428357.156
Bad Wind	Lake Mahinapua	2018/02/05	22:47:23	-42.795013	170.900253	5.86	211	571	Yes	Male	Adult	66.661595	00(00000000)	98	0	4352	134545412	----X--- -----X-X -------- -----X--	4	5259809.315	1428282.295
Bad Wind	Lake Mahinapua	2018/02/10	05:58:39	-42.795887	170.897751	5.8	211	571	Yes	Male	Adult	14.755784	00(00000000)	58	0	3856	-1073733116	XX------ -------- --X---X- -----X--	5	5259707.157	1428080.094
Bad Wind	Lake Mahinapua	2018/02/07	18:02:03	-42.794441	170.901123	5.73	211	571	Yes	Male	Adult	26.487494	00(00000000)	40	0	2096	671159297	--X-X--- -------X ---X-X-- -------X	6	5259874.608	1428351.865
Bad Wind	Lake Mahinapua	2018/02/08	21:24:08	-42.794918	170.899918	5.73	211	571	Yes	Male	Adult	122.896784	00(00000000)	98	0	5088	671093952	--X-X--- -------- ---X-X-- XX------	6	5259819.182	1428254.635
Bad Wind	Lake Mahinapua	2018/02/08	02:48:10	-42.794827	170.900742	5.64	211	571	Yes	Male	Adult	198.756447	00(00000000)	49	0	9056	285212690	---X---X -------- -------- ---X--X-	4	5259830.966	1428321.773
Bad Wind	Lake Mahinapua	2018/02/15	02:06:11	-42.797379	170.898697	5.48	211	571	Yes	Male	Adult	97.960391	00(00000000)	12	0	2832	270028816	---X---- ---XX--- -X-X---- ---X----	6	5259543.399	1428161.591
Bad Wind	Lake Mahinapua	2018/02/13	22:08:36	-42.794559	170.897308	5.37	211	571	Yes	Male	Adult	17.381604	00(00000000)	35	0	6880	134545440	----X--- -----X-X -------- --X-----	4	5259853.728	1428040.186
Bad Wind	Lake Mahinapua	2018/02/12	03:16:34	-42.795273	170.898651	5.37	211	571	Yes	Male	Adult	216.028824	00(00000000)	204	0	2592	270012432	---X---- ---XX--- ---X---- ---X----	5	5259777.177	1428151.998
Bad Wind	Lake Mahinapua	2018/02/06	02:39:00	-42.794651	170.900604	5.33	211	571	Yes	Male	Adult	57.084472	00(00000000)	35	0	4448	268959762	---X---- ----X--- -------- ---X--X-	4	5259850.23	1428310
Bad Wind	Lake Mahinapua	2018/02/17	12:52:02	-42.795967	170.897552	5.28	211	571	Yes	Male	Adult	11.332998	00(00000000)	7	0	2192	1113620740	-X----X- -XX----- X------X -----X--	7	5259697.867	1428064.041
Bad Wind	Lake Mahinapua	2018/02/10	03:56:30	-42.795033	170.900269	5.26	211	571	Yes	Male	Adult	224.932733	00(00000000)	37	0	2528	671093953	--X-X--- -------- ---X-X-- XX-----X	7	5259807.126	1428283.659
Bad Wind	Lake Mahinapua	2018/02/05	22:18:16	-42.794533	170.900742	5.25	211	571	Yes	Male	Adult	65.472434	00(00000000)	42	0	4192	136642560	----X--- --X--X-X -------- --------	4	5259863.615	1428320.96
Bad Wind	Lake Mahinapua	2018/02/06	00:23:50	-42.795605	170.898254	5.16	211	571	Yes	Male	Adult	6.824335	00(00000000)	45	0	4576	329730	-------- -----X-X ----X--- ------X-	4	5259739.499	1428120.45
Bad Wind	Lake Mahinapua	2018/02/12	13:24:58	-42.79459	170.898422	5.11	211	571	Yes	Male	Adult	10.280244	00(00000000)	91	0	3888	37781508	------X- -X------ X------- -----X--	4	5259852.557	1428131.379
Bad Wind	Lake Mahinapua	2018/02/18	01:41:36	-42.794724	170.898178	5.11	211	571	Yes	Male	Adult	33.458354	00(00000000)	65	0	2416	269500432	---X---- ---X---- -X------ ---X----	4	5259837.179	1428111.795
Bad Wind	Lake Mahinapua	2018/02/12	02:12:45	-42.794861	170.899033	5.03	211	571	Yes	Male	Adult	97.24505	00(00000000)	68	0	5712	526354	-------- ----X--- ----X--- ---X--X-	4	5259823.708	1428182.099
Bad Wind	Lake Mahinapua	2018/02/07	22:10:18	-42.796894	170.898285	4.99	211	571	Yes	Male	Adult	150.300349	00(00000000)	26	0	3760	142934048	----X--- X----X-X -------- --X-----	5	5259596.419	1428126.555
Bad Wind	Lake Mahinapua	2018/02/12	05:57:18	-42.794113	170.89682	4.93	211	571	Yes	Male	Adult	224.234532	00(00000000)	120	0	6464	-2139086336	X------- X------- --X---X- --------	4	5259902.261	1427999.04
Bad Wind	Lake Mahinapua	2018/02/15	17:12:41	-42.794453	170.897263	4.84	211	571	Yes	Male	Adult	43.138914	00(00000000)	9	0	3296	201327040	----XX-- -------- -------X XX------	5	5259865.408	1428036.212
Bad Wind	Lake Mahinapua	2018/02/11	03:48:01	-42.794552	170.901398	4.81	211	571	Yes	Male	Adult	104.805422	00(00000000)	4	0	736	320339986	---X--XX ---XX--- -------- ---X--X-	7	5259862.841	1428374.662
Bad Wind	Lake Mahinapua	2018/02/09	04:37:14	-42.794643	170.8983	4.78	211	571	Yes	Male	Adult	197.973044	00(00000000)	125	0	2288	-2146418176	X------- ---X---- -X----X- --------	4	5259846.423	1428121.548
Bad Wind	Lake Mahinapua	2018/02/10	12:19:08	-42.795853	170.897675	4.66	211	571	Yes	Male	Adult	22.554102	00(00000000)	46	0	5632	6324228	-------- -XX----- X------- -----X--	4	5259710.778	1428073.785
Bad Wind	Lake Mahinapua	2018/02/11	21:46:40	-42.794735	170.897614	4.56	211	571	Yes	Male	Adult	286.5651	00(00000000)	36	0	5952	327714	-------- -----X-X -------- --X---X-	4	5259834.807	1428065.699
Bad Wind	Lake Mahinapua	2018/02/12	11:21:50	-42.794563	170.898331	4.56	211	571	Yes	Male	Adult	2.630605	00(00000000)	31	0	3360	1107304452	-X----X- -------- --X----- -----X--	4	5259855.37	1428123.862
Bad Wind	Lake Mahinapua	2018/02/11	21:29:50	-42.795017	170.899261	4.38	211	571	Yes	Male	Adult	104.247999	00(00000000)	49	0	5376	17303570	-------X ----X--- ----X--- ---X--X-	5	5259806.849	1428201.177
Bad Wind	Lake Mahinapua	2018/02/13	15:08:34	-42.795475	170.89827	4.29	211	571	Yes	Male	Adult	14.548495	00(00000000)	102	0	4208	104890432	-----XX- -X------ X------- -X------	5	5259753.968	1428121.398
Bad Wind	Lake Mahinapua	2018/02/14	08:01:02	-42.794609	170.898376	4.25	211	571	Yes	Male	Adult	62.866109	00(00000000)	98	0	4928	-1073731072	XX------ -------- --X-X-X- --------	5	5259850.354	1428127.67
Bad Wind	Lake Mahinapua	2018/02/08	22:47:34	-42.794453	170.901947	3.95	211	571	Yes	Male	Adult	32.595146	00(00000000)	53	0	5584	285474850	---X---X -----X-- -------- --X---X-	5	5259874.952	1428419.288
Bad Wind	Lake Mahinapua	2018/02/14	18:23:04	-42.794659	170.900726	3.91	211	571	Yes	Male	Adult	111.930923	00(00000000)	12	0	6048	136642564	----X--- --X--X-X -------- -----X--	5	5259849.59	1428319.999
Bad Wind	Lake Mahinapua	2018/02/07	16:40:52	-42.796906	170.899506	3.83	211	571	Yes	Male	Adult	150.343467	00(00000000)	201	0	2960	536871360	--X----- -------- -------X XX------	4	5259597.575	1428226.442
Bad Wind	Lake Mahinapua	2018/02/08	20:30:32	-42.794624	170.901535	3.78	211	571	Yes	Male	Adult	78.694339	00(00000000)	7	0	2384	671093824	--X-X--- -------- ---X-X-- -X------	5	5259855.124	1428386.066
Bad Wind	Lake Mahinapua	2018/02/16	07:41:06	-42.79681	170.897003	3.73	211	571	Yes	Male	Adult	27.80786	00(00000000)	8	0	3280	-1065342464	XX------ X------- --X-X-X- --------	6	5259603.132	1428021.479
Bad Wind	Lake Mahinapua	2018/02/17	13:37:12	-42.796185	170.897659	3.6	211	571	Yes	Male	Adult	35.903628	00(00000000)	8	0	2384	104890820	-----XX- -X------ X------X XX---X--	8	5259673.876	1428073.396
Bad Wind	Lake Mahinapua	2018/02/09	11:43:18	-42.794662	170.89827	3.44	211	571	Yes	Male	Adult	10.892802	00(00000000)	47	0	2640	1107304453	-X----X- -------- --X----- -----X-X	5	5259844.252	1428119.147
Bad Wind	Lake Mahinapua	2018/02/07	14:27:58	-42.795742	170.89769	3.42	211	571	Yes	Male	Adult	3.830149	00(00000000)	183	0	4864	71336192	-----X-- -X------ X------X --------	4	5259723.135	1428074.704
Bad Wind	Lake Mahinapua	2018/02/09	03:48:44	-42.794468	170.900818	3.42	211	571	Yes	Male	Adult	97.004304	00(00000000)	71	0	2688	268963856	---X---- ----X--- ---X---- ---X----	4	5259870.988	1428326.995
Bad Wind	Lake Mahinapua	2018/02/07	18:08:58	-42.794861	170.90036	3.26	211	571	Yes	Male	Adult	108.34686	00(00000000)	35	0	3328	671088705	--X-X--- -------- -------- -X-----X	4	5259826.412	1428290.625
Bad Wind	Lake Mahinapua	2018/02/14	19:23:34	-42.794621	170.900864	3.26	211	571	Yes	Male	Adult	28.156077	00(00000000)	7	0	1024	134566080	----X--- -----X-X -X-X---- XX------	7	5259854.091	1428331.18
Bad Wind	Lake Mahinapua	2018/02/12	20:53:34	-42.794872	170.898819	3.17	211	571	Yes	Male	Adult	11.715546	00(00000000)	36	0	2704	285741074	---X---X ----X--- ---X---- ---X--X-	6	5259822.051	1428164.628
Bad Wind	Lake Mahinapua	2018/02/06	14:33:51	-42.795643	170.900665	3.08	211	571	Yes	Male	Adult	168.069342	00(00000000)	32	0	3152	71304640	-----X-- -X------ -----X-X XX------	6	5259740.193	1428317.732
Bad Wind	Lake Mahinapua	2018/02/06	23:24:57	-42.795647	170.898193	3.07	211	571	Yes	Male	Adult	182.2301	00(00000000)	87	0	3504	329730	-------- -----X-X ----X--- ------X-	4	5259734.71	1428115.578
Bad Wind	Lake Mahinapua	2018/02/18	08:32:28	-42.794754	170.898743	3.04	211	571	Yes	Male	Adult	16.166661	00(00000000)	20	0	2784	-1065342464	XX------ X------- --X-X-X- --------	6	5259835	1428158.086
Bad Wind	Lake Mahinapua	2018/02/07	08:57:45	-42.795792	170.897797	2.76	211	571	Yes	Male	Adult	8.038506	00(00000000)	52	0	2816	-1071635968	XX------ --X----- --X---X- --------	5	5259717.801	1428083.593
Bad Wind	Lake Mahinapua	2018/02/15	05:19:58	-42.794903	170.901291	2.71	211	571	Yes	Male	Adult	254.220477	00(00000000)	5	0	1792	337138176	---X-X-- ---XX--- -X-X--X- --------	7	5259823.644	1428366.882
Bad Wind	Lake Mahinapua	2018/02/13	03:36:02	-42.795429	170.8983	2.59	211	571	Yes	Male	Adult	2.54505	00(00000000)	151	0	2736	1109393413	-X----X- --X----- -------- -----X-X	5	5259759.138	1428123.725
Bad Wind	Lake Mahinapua	2018/02/15	01:49:53	-42.796597	170.898193	2.59	211	571	Yes	Male	Adult	37.8336	00(00000000)	11	0	2288	285743122	---X---X ----X--- ---XX--- ---X--X-	7	5259629.213	1428118.208
Bad Wind	Lake Mahinapua	2018/02/12	16:54:24	-42.795071	170.900787	2.55	211	571	Yes	Male	Adult	52.140877	00(00000000)	5	0	2080	671159297	--X-X--- -------X ---X-X-- -------X	6	5259803.962	1428326.128
Bad Wind	Lake Mahinapua	2018/02/11	03:08:35	-42.794762	170.901901	2.53	211	571	Yes	Male	Adult	47.24745	00(00000000)	4	0	2608	303562768	---X--X- ---XX--- -------- ---X----	5	5259840.544	1428416.38
Bad Wind	Lake Mahinapua	2018/02/15	16:23:38	-42.793945	170.896927	2.47	211	571	Yes	Male	Adult	21.372895	00(00000000)	14	0	1920	201396672	----XX-- -------X ---X---X XX------	7	5259921.136	1428007.325
Bad Wind	Lake Mahinapua	2018/02/18	01:10:36	-42.794807	170.902145	2.39	211	571	Yes	Male	Adult	62.406268	00(00000000)	7	0	4736	16779570	-------X -------- ----X--X --XX--X-	6	5259836.044	1428436.459
Bad Wind	Lake Mahinapua	2018/02/11	04:38:36	-42.794987	170.900513	2.28	211	571	Yes	Male	Adult	88.878675	00(00000000)	5	0	2400	303562768	---X--X- ---XX--- -------- ---X----	5	5259812.732	1428303.487
Bad Wind	Lake Mahinapua	2018/02/13	10:30:09	-42.795452	170.8983	1.78	211	571	Yes	Male	Adult	10.825703	00(00000000)	60	0	2736	-1073741311	XX------ -------- ------X- -------X	4	5259756.583	1428123.788
Bad Wind	Lake Mahinapua	2018/02/12	14:35:26	-42.794605	170.898346	1.54	211	571	Yes	Male	Adult	6.452222	00(00000000)	63	0	7776	37781508	------X- -X------ X------- -----X--	4	5259850.737	1428125.205
Bad Wind	Lake Mahinapua	2018/02/15	15:34:37	-42.794739	170.897369	1.51	211	571	Yes	Male	Adult	10.867328	00(00000000)	13	0	3312	71336400	-----X-- -X------ X------X XX-X----	7	5259833.863	1428045.674
Bad Wind	Lake Mahinapua	2018/02/15	00:11:48	-42.795292	170.89888	1.24	211	571	Yes	Male	Adult	48.821639	00(00000000)	13	0	3696	285214770	---X---X -------- ----X--- --XX--X-	6	5259775.534	1428170.779
Bad Wind	Lake Mahinapua	2018/02/08	13:37:06	-42.794987	170.898056	1.02	211	571	Yes	Male	Adult	7.51814	00(00000000)	178	0	4720	104890624	-----XX- -X------ X------X --------	5	5259807.724	1428102.546
Bad Wind	Lake Mahinapua	2018/02/16	21:33:05	-42.795444	170.90062	0.76	211	571	Yes	Male	Adult	76.135037	00(00000000)	8	0	1488	8718386	-------- X----X-X ----X--- --XX--X-	7	5259762.2	1428313.502
Bad Wind	Lake Mahinapua	2018/02/09	04:59:00	-42.794926	170.900696	0.27	211	571	Yes	Male	Adult	38.966628	00(00000000)	35	0	2640	270028800	---X---- ---XX--- -X-X---- --------	5	5259819.879	1428318.284
Bad Wind	Lake Mahinapua	2018/02/12	05:40:21	-42.796047	170.897598	0.2	211	571	Yes	Male	Adult	85.417676	00(00000000)	48	0	4912	270012416	---X---- ---XX--- ---X---- --------	4	5259689.077	1428068.025
Bad Wind	Lake Mahinapua	2018/02/17	01:46:05	-42.795883	170.897858	0.19	211	571	Yes	Male	Adult	165.721479	00(00000000)	9	0	4544	285759504	---X---X ----X--- -X-XX--- ---X----	7	5259707.819	1428088.834
Bad Wind	Lake Mahinapua	2018/02/13	21:39:11	-42.794502	170.900696	0.12	211	571	Yes	Male	Adult	80.726142	00(00000000)	39	0	7088	264242	-------- -----X-- ----X--- --XX--X-	5	5259866.964	1428317.112
Bad Wind	Lake Mahinapua	2018/02/08	13:20:27	-42.794979	170.898148	-0.08	211	571	Yes	Male	Adult	14.458346	00(00000000)	39	0	6832	37781508	------X- -X------ X------- -----X--	4	5259808.8	1428110.047
Bad Wind	Lake Mahinapua	2018/02/18	23:44:37	-42.795345	170.901917	-0.15	211	571	Yes	Male	Adult	62.65655	00(00000000)	35	0	9312	16779312	-------X -------- ----X--- --XX----	4	5259775.835	1428419.3
Bad Wind	Lake Mahinapua	2018/02/07	21:07:32	-42.794918	170.900772	-0.24	211	571	Yes	Male	Adult	60.26041	00(00000000)	5	0	1040	671159297	--X-X--- -------X ---X-X-- -------X	6	5259820.922	1428324.478
Bad Wind	Lake Mahinapua	2018/02/14	19:49:26	-42.794357	170.900208	-0.34	211	571	Yes	Male	Adult	64.747267	00(00000000)	14	0	3936	134565952	----X--- -----X-X -X-X---- -X------	6	5259882.072	1428276.8
Bad Wind	Lake Mahinapua	2018/02/05	21:45:06	-42.79475	170.900269	-0.37	211	571	Yes	Male	Adult	25.700748	00(00000000)	10	0	2768	673513472	--X-X--- --X--X-X -------- --------	5	5259838.554	1428282.876
Bad Wind	Lake Mahinapua	2018/02/09	17:35:00	-42.794277	170.900894	-0.45	211	571	Yes	Male	Adult	258.102267	00(00000000)	132	0	3312	536872128	--X----- -------- -----X-- XX------	4	5259892.353	1428332.683
Bad Wind	Lake Mahinapua	2018/02/13	19:30:12	-42.794453	170.900757	-0.52	211	571	Yes	Male	Adult	28.916005	00(00000000)	40	0	5648	134284289	----X--- -------X -----X-- -------X	4	5259872.53	1428321.965
Bad Wind	Lake Mahinapua	2018/02/15	06:40:03	-42.794849	170.897156	-0.69	211	571	Yes	Male	Adult	8.389093	00(00000000)	15	0	2528	1113620740	-X----X- -XX----- X------X -----X--	7	5259821.213	1428028.558
Bad Wind	Lake Mahinapua	2018/02/08	15:39:41	-42.794682	170.900574	-0.78	211	571	Yes	Male	Adult	53.530875	00(00000000)	7	0	3280	671093824	--X-X--- -------- ---X-X-- -X------	5	5259846.726	1428307.632
Bad Wind	Lake Mahinapua	2018/02/13	17:31:52	-42.794701	170.90065	-0.81	211	571	Yes	Male	Adult	108.015057	00(00000000)	36	0	4240	134284353	----X--- -------X -----X-- -X-----X	5	5259844.771	1428313.9
Bad Wind	Lake Mahinapua	2018/02/06	01:37:55	-42.794415	170.902222	-1.17	211	571	Yes	Male	Adult	80.916019	00(00000000)	136	0	3776	285214736	---X---X -------- ----X--- ---X----	4	5259879.732	1428441.673
Bad Wind	Lake Mahinapua	2018/02/06	04:07:21	-42.794823	170.902313	-1.46	211	571	Yes	Male	Adult	140.743209	00(00000000)	83	0	2704	303562768	---X--X- ---XX--- -------- ---X----	5	5259834.609	1428450.243
Bad Wind	Lake Mahinapua	2018/02/18	01:25:52	-42.794563	170.90303	-1.47	211	571	Yes	Male	Adult	31.189231	00(00000000)	10	0	4000	16779570	-------X -------- ----X--X --XX--X-	6	5259864.941	1428508.164
Bad Wind	Lake Mahinapua	2018/02/06	14:06:50	-42.796005	170.898453	-1.6	211	571	Yes	Male	Adult	2.796322	00(00000000)	40	0	2912	4227392	-------- -X------ X------X -X------	4	5259695.485	1428137.832
Bad Wind	Lake Mahinapua	2018/02/16	00:57:08	-42.795166	170.900162	-1.67	211	571	Yes	Male	Adult	49.781832	00(00000000)	19	0	2400	285215026	---X---X -------- ----X--X --XX--X-	7	5259792.139	1428275.276
Bad Wind	Lake Mahinapua	2018/02/11	19:00:15	-42.794582	170.901947	-1.77	211	571	Yes	Male	Adult	70.103243	00(00000000)	5	0	1840	671093953	--X-X--- -------- ---X-X-- XX-----X	7	5259860.627	1428419.644
Bad Wind	Lake Mahinapua	2018/02/16	05:31:59	-42.795456	170.90329	-1.87	211	571	Yes	Male	Adult	90.182059	00(00000000)	10	0	2496	337170944	---X-X-- ---XX--- XX-X--X- --------	8	5259766.302	1428531.894
Bad Wind	Lake Mahinapua	2018/02/09	08:00:26	-42.794659	170.898209	-2.28	211	571	Yes	Male	Adult	7.660425	00(00000000)	39	0	2992	-2146418176	X------- ---X---- -X----X- --------	4	5259844.461	1428114.15
Bad Wind	Lake Mahinapua	2018/02/06	20:27:46	-42.794418	170.90097	-2.59	211	571	Yes	Male	Adult	246.801771	00(00000000)	36	0	3984	671351809	--X-X--- -----X-- -----X-- -------X	5	5259876.85	1428339.288
Bad Wind	Lake Mahinapua	2018/02/12	01:32:39	-42.794968	170.89888	-2.74	211	571	Yes	Male	Adult	17.206646	00(00000000)	31	0	8000	285736978	---X---X ----X--- -------- ---X--X-	5	5259811.514	1428169.882
Bad Wind	Lake Mahinapua	2018/02/09	14:45:17	-42.794811	170.901474	-2.76	211	571	Yes	Male	Adult	75.926672	00(00000000)	26	0	2800	536872384	--X----- -------- -----X-X XX------	5	5259834.234	1428381.594
Bad Wind	Lake Mahinapua	2018/02/07	20:50:27	-42.795132	170.902267	-2.78	211	571	Yes	Male	Adult	124.302653	00(00000000)	9	0	2672	671155201	--X-X--- -------X -----X-- -------X	5	5259800.201	1428447.335
Bad Wind	Lake Mahinapua	2018/02/10	13:43:55	-42.794476	170.900757	-3.1	211	571	Yes	Male	Adult	51.89247	00(00000000)	12	0	2240	270028816	---X---- ---XX--- -X-X---- ---X----	6	5259869.975	1428322.029
Bad Wind	Lake Mahinapua	2018/02/13	16:57:53	-42.795383	170.898315	-3.16	211	571	Yes	Male	Adult	12.855618	00(00000000)	74	0	3888	67142080	-----X-- -------- X------X XX------	5	5259764.277	1428124.824
Bad Wind	Lake Mahinapua	2018/02/11	19:37:58	-42.795448	170.901001	-3.3	211	571	Yes	Male	Adult	149.806794	00(00000000)	28	0	1728	320339986	---X--XX ---XX--- -------- ---X--X-	7	5259762.532	1428344.672
Bad Wind	Lake Mahinapua	2018/02/06	02:55:30	-42.795158	170.900497	-3.43	211	571	Yes	Male	Adult	158.089136	00(00000000)	110	0	6848	285736978	---X---X ----X--- -------- ---X--X-	5	5259793.71	1428302.651
Bad Wind	Lake Mahinapua	2018/02/12	20:08:08	-42.794331	170.899734	-3.48	211	571	Yes	Male	Adult	69.360873	00(00000000)	210	0	4240	134283300	----X--- -------X -------- --X--X--	4	5259883.994	1428237.963
Bad Wind	Lake Mahinapua	2018/02/13	06:06:33	-42.794872	170.900726	-3.54	211	571	Yes	Male	Adult	47.744782	00(00000000)	11	0	2352	268964352	---X---- ----X--- ---X--X- --------	4	5259825.936	1428320.589
Bad Wind	Lake Mahinapua	2018/02/16	04:31:21	-42.794765	170.90271	-3.66	211	571	Yes	Male	Adult	140.69694	00(00000000)	6	0	2464	337170944	---X-X-- ---XX--- XX-X--X- --------	8	5259841.858	1428482.551
Bad Wind	Lake Mahinapua	2018/02/14	10:46:56	-42.794865	170.899384	-3.68	211	571	Yes	Male	Adult	87.765358	00(00000000)	125	0	3760	331840	-------- -----X-X ---X---- -X------	4	5259823.98	1428210.816
Bad Wind	Lake Mahinapua	2018/02/14	21:22:34	-42.795155	170.899353	-4.1	211	571	Yes	Male	Adult	32.768205	00(00000000)	7	0	4224	329762	-------- -----X-X ----X--- --X---X-	5	5259791.712	1428209.083
Bad Wind	Lake Mahinapua	2018/02/15	04:15:35	-42.79533	170.901062	-4.89	211	571	Yes	Male	Adult	106.503694	00(00000000)	9	0	1520	-1810345472	X--X-X-- ---XX--- -X-X--X- --------	8	5259775.76	1428349.334
Bad Wind	Lake Mahinapua	2018/02/15	00:28:08	-42.795246	170.899475	-5.02	211	571	Yes	Male	Adult	30.564968	00(00000000)	11	0	2208	285477170	---X---X -----X-- ----X--X --XX--X-	8	5259781.855	1428219.313
Bad Wind	Lake Mahinapua	2018/02/06	19:54:41	-42.794754	170.900558	-5.29	211	571	Yes	Male	Adult	50.233	00(00000000)	122	0	4832	2359329	-------- --X--X-- -------- --X----X	4	5259838.698	1428306.523
Bad Wind	Lake Mahinapua	2018/02/07	12:59:39	-42.795757	170.897751	-5.65	211	571	Yes	Male	Adult	5.26112	00(00000000)	11	0	2272	71336196	-----X-- -X------ X------X -----X--	5	5259721.594	1428079.734
Bad Wind	Lake Mahinapua	2018/02/11	21:35:41	-42.79446	170.900742	-5.75	211	571	Yes	Male	Adult	164.661138	00(00000012)	250	0	3488	327716	-------- -----X-X -------- --X--X--	4	5259871.722	1428320.758
Bad Wind	Lake Mahinapua	2018/02/17	22:43:35	-42.794353	170.901093	-5.77	211	571	Yes	Male	Adult	28.182962	00(00000000)	4	0	1552	8456230	-------- X------X ----X--- --X--XX-	6	5259884.319	1428349.168
Bad Wind	Lake Mahinapua	2018/02/06	09:04:55	-42.796139	170.898575	-5.97	211	571	Yes	Male	Adult	11.818808	00(00000000)	31	0	5040	-2147472896	X------- -------- --X-X-X- --------	4	5259680.853	1428148.181
Bad Wind	Lake Mahinapua	2018/02/10	14:14:00	-42.796021	170.897812	-6.25	211	571	Yes	Male	Adult	21.768921	00(00000000)	78	0	7344	37781508	------X- -X------ X------- -----X--	4	5259692.401	1428085.454
Bad Wind	Lake Mahinapua	2018/02/15	18:34:02	-42.795029	170.899811	-6.4	211	571	Yes	Male	Adult	93.330914	00(00000000)	9	0	3024	134287552	----X--- -------X ---X---- XX------	5	5259806.638	1428246.191
Bad Wind	Lake Mahinapua	2018/02/09	12:20:39	-42.794613	170.898224	-6.57	211	571	Yes	Male	Adult	6.660185	00(00000000)	37	0	3840	-1040179196	XX----X- -------- --X----- -----X--	5	5259849.6	1428115.25
Bad Wind	Lake Mahinapua	2018/02/08	15:56:18	-42.795013	170.897888	-6.62	211	571	Yes	Male	Adult	8.120887	00(00000000)	34	0	4752	71336192	-----X-- -X------ X------X --------	4	5259804.494	1428088.878
Bad Wind	Lake Mahinapua	2018/02/16	03:04:27	-42.794697	170.902359	-6.91	211	571	Yes	Male	Adult	80.938705	-1(00000004)	25	0	2800	320356370	---X--XX ---XX--- -X------ ---X--X-	8	5259848.695	1428453.657
Bad Wind	Lake Mahinapua	2018/02/18	14:43:01	-42.795361	170.897903	-7.28	211	571	Yes	Male	Adult	17.843444	00(00000000)	12	0	1728	104890752	-----XX- -X------ X------X X-------	6	5259765.879	1428091.069
Bad Wind	Lake Mahinapua	2018/02/08	14:44:21	-42.795078	170.897934	-7.36	211	571	Yes	Male	Adult	14.242231	00(00000000)	29	0	4624	71336192	-----X-- -X------ X------X --------	4	5259797.37	1428092.82
Bad Wind	Lake Mahinapua	2018/02/13	14:44:46	-42.795357	170.898193	-7.47	211	571	Yes	Male	Adult	6.282604	00(00000000)	26	0	2560	104890624	-----XX- -X------ X------X --------	5	5259766.915	1428114.774
Bad Wind	Lake Mahinapua	2018/02/15	16:56:23	-42.794109	170.897003	-7.73	211	571	Yes	Male	Adult	19.272606	00(00000000)	14	0	2208	134287808	----X--- -------X ---X---X XX------	6	5259903.078	1428013.995
Bad Wind	Lake Mahinapua	2018/02/14	23:19:54	-42.794903	170.90126	-8.01	211	571	Yes	Male	Adult	53.924227	00(00000000)	22	0	2400	327714	-------- -----X-X -------- --X---X-	4	5259823.581	1428364.347
Bad Wind	Lake Mahinapua	2018/02/17	12:21:49	-42.795959	170.897705	-8.349999	211	571	Yes	Male	Adult	13.94209	00(00000000)	9	0	1568	1113620484	-X----X- -XX----- X------- -----X--	6	5259699.068	1428076.532
Bad Wind	Lake Mahinapua	2018/02/16	03:44:17	-42.795288	170.902802	-8.62	211	571	Yes	Male	Adult	55.719336	00(00000000)	5	0	1728	673517668	--X-X--- --X--X-X ---X---- -XX--X--	9	5259783.966	1428491.52
Bad Wind	Lake Mahinapua	2018/02/12	04:35:32	-42.795284	170.89772	-8.79	211	571	Yes	Male	Adult	75.956539	00(00000000)	51	0	7072	270012416	---X---- ---XX--- ---X---- --------	4	5259774.057	1428075.889
Bad Wind	Lake Mahinapua	2018/02/18	00:55:20	-42.79435	170.901703	-9.01	211	571	Yes	Male	Adult	79.221257	00(00000000)	7	0	2512	16779570	-------X -------- ----X--X --XX--X-	6	5259885.894	1428399.048
Bad Wind	Lake Mahinapua	2018/02/17	22:13:26	-42.795399	170.898193	-9.08	211	571	Yes	Male	Adult	54.206231	00(00000000)	8	0	4608	142673958	----X--- X------X ----X--- --X--XX-	7	5259762.251	1428114.891
Bad Wind	Lake Mahinapua	2018/02/15	01:00:53	-42.796726	170.89801	-9.11	211	571	Yes	Male	Adult	48.748926	00(00000000)	7	0	2832	286806034	---X---X ---XX--- -X-X---- ---X--X-	8	5259614.514	1428103.6
Bad Wind	Lake Mahinapua	2018/02/17	20:51:50	-42.795563	170.897568	-9.69	211	571	Yes	Male	Adult	19.902604	00(00000000)	14	0	2304	142673958	----X--- X------X ----X--- --X--XX-	7	5259742.764	1428064.231
Bad Wind	Lake Mahinapua	2018/02/17	07:29:40	-42.796402	170.897507	-9.99	211	571	Yes	Male	Adult	144.148462	00(00000000)	229	0	5920	-1065344512	XX------ X------- --X---X- --------	5	5259649.469	1428061.566
Bad Wind	Lake Mahinapua	2018/02/10	20:41:53	-42.795147	170.901001	-10.17	211	571	Yes	Male	Adult	61.683294	00(00000000)	5	0	1648	671093825	--X-X--- -------- ---X-X-- -X-----X	6	5259795.958	1428343.839
Bad Wind	Lake Mahinapua	2018/02/10	23:15:00	-42.795116	170.900406	-10.94	211	571	Yes	Male	Adult	33.138019	00(00000000)	165	0	8544	327730	-------- -----X-X -------- --XX--X-	5	5259798.188	1428295.093
Bad Wind	Lake Mahinapua	2018/02/14	10:30:04	-42.794365	170.901001	-11.79	211	571	Yes	Male	Adult	30.548958	-1(00000004)	10	0	2688	348352	-------- -----X-X -X-X---- XX------	6	5259882.799	1428341.677
Bad Wind	Lake Mahinapua	2018/02/06	15:29:04	-42.796635	170.901901	-11.809999	211	571	Yes	Male	Adult	149.440815	00(00000000)	30	0	3552	603980992	--X--X-- -------- -----X-- XX------	5	5259632.547	1428421.557
Bad Wind	Lake Mahinapua	2018/02/06	17:06:40	-42.796303	170.900497	-11.88	211	571	Yes	Male	Adult	120.337269	00(00000000)	193	0	4256	671089728	--X-X--- -------- -----X-- -X------	4	5259666.557	1428305.818
Bad Wind	Lake Mahinapua	2018/02/12	10:47:39	-42.794556	170.8983	-11.92	211	571	Yes	Male	Adult	16.166662	00(00000000)	231	0	2784	-1040179196	XX----X- -------- --X----- -----X--	5	5259856.084	1428121.307
Bad Wind	Lake Mahinapua	2018/02/10	11:37:56	-42.795704	170.897797	-11.96	211	571	Yes	Male	Adult	6.439359	00(00000000)	66	0	2976	1113587716	-X----X- -XX----- -------- -----X--	5	5259727.573	1428083.35
Bad Wind	Lake Mahinapua	2018/02/15	22:28:22	-42.795433	170.89975	-12.04	211	571	Yes	Male	Adult	84.010997	00(00000000)	9	0	2848	285476914	---X---X -----X-- ----X--- --XX--X-	7	5259761.649	1428242.32
Bad Wind	Lake Mahinapua	2018/02/11	07:12:02	-42.795296	170.900864	-12.16	211	571	Yes	Male	Adult	35.575472	00(00000000)	20	0	5728	77086720	-----X-- X--XX--- -X------ --------	5	5259779.132	1428333.047
Bad Wind	Lake Mahinapua	2018/02/17	11:37:23	-42.795956	170.897858	-12.889999	211	571	Yes	Male	Adult	22.510146	00(00000000)	9	0	3200	37781764	------X- -X------ X------X -----X--	5	5259699.713	1428089.036
Bad Wind	Lake Mahinapua	2018/02/08	08:09:56	-42.795116	170.897781	-12.92	211	571	Yes	Male	Adult	22.840145	00(00000000)	119	0	5440	-2138045952	X------- X--X---- ------X- --------	4	5259792.838	1428080.413
Bad Wind	Lake Mahinapua	2018/02/08	10:42:40	-42.795105	170.897964	-13.07	211	571	Yes	Male	Adult	22.092008	00(00000000)	40	0	8336	-1073733120	XX------ -------- --X---X- --------	4	5259794.433	1428095.348
Bad Wind	Lake Mahinapua	2018/02/08	08:38:11	-42.795033	170.897934	-13.23	211	571	Yes	Male	Adult	15.559259	00(00000000)	52	0	5344	-1073733120	XX------ -------- --X---X- --------	4	5259802.367	1428092.695
Bad Wind	Lake Mahinapua	2018/02/15	05:35:56	-42.794411	170.901428	-13.57	211	571	Yes	Male	Adult	55.854093	00(00000000)	7	0	3440	337138176	---X-X-- ---XX--- -X-X--X- --------	7	5259878.56	1428376.726
Bad Wind	Lake Mahinapua	2018/02/08	10:25:59	-42.794983	170.897751	-14.08	211	571	Yes	Male	Adult	15.925387	00(00000000)	35	0	5760	-1073733120	XX------ -------- --X---X- --------	4	5259807.546	1428077.591
Bad Wind	Lake Mahinapua	2018/02/08	07:39:19	-42.795235	170.897552	-15.059999	211	571	Yes	Male	Adult	52.648422	00(00000000)	78	0	2624	-2138045952	X------- X--X---- ------X- --------	4	5259779.156	1428062.014
Bad Wind	Lake Mahinapua	2018/02/15	23:52:31	-42.795246	170.900757	-15.52	211	571	Yes	Male	Adult	49.392376	00(00000000)	7	0	2176	17106992	-------X -----X-X ----X--- --XX----	6	5259784.467	1428324.158
Bad Wind	Lake Mahinapua	2018/02/15	06:30:41	-42.795387	170.900421	-15.66	211	571	Yes	Male	Adult	178.606582	00(00000000)	10	0	1344	320360466	---X--XX ---XX--- -X-X---- ---X--X-	9	5259768.124	1428297.069
Bad Wind	Lake Mahinapua	2018/02/18	14:37:40	-42.795372	170.898468	-15.719999	211	571	Yes	Male	Adult	14.475589	00(00000000)	6	0	3504	-1017110524	XX----XX -XX----- --X----- -----X--	8	5259765.81	1428137.306
Bad Wind	Lake Mahinapua	2018/02/17	09:14:33	-42.796131	170.897858	-15.95	211	571	Yes	Male	Adult	18.980764	00(00000000)	12	0	4160	-1073731072	XX------ -------- --X-X-X- --------	5	5259680.279	1428089.521
Bad Wind	Lake Mahinapua	2018/02/18	03:36:38	-42.794899	170.898727	-16.35	211	571	Yes	Male	Adult	37.465911	00(00000000)	19	0	3872	1083187840	-X------ X--X---- --X---X- X-------	6	5259818.865	1428157.178
Bad Wind	Lake Mahinapua	2018/02/13	15:45:01	-42.79554	170.898361	-16.369999	211	571	Yes	Male	Adult	12.878725	00(00000000)	57	0	5344	71336256	-----X-- -X------ X------X -X------	5	5259746.935	1428129.021
Bad Wind	Lake Mahinapua	2018/02/16	21:03:16	-42.795982	170.901855	-16.98	211	571	Yes	Male	Adult	122.859553	00(00000000)	6	0	2960	142936098	----X--- X----X-X ----X--- --X---X-	7	5259704.97	1428415.99
Bad Wind	Lake Mahinapua	2018/02/10	00:19:08	-42.795071	170.901535	-18.639999	211	571	Yes	Male	Adult	92.271844	00(00000000)	21	0	4304	327730	-------- -----X-X -------- --XX--X-	5	5259805.485	1428387.301
Bad Wind	Lake Mahinapua	2018/02/16	10:42:51	-42.797092	170.896683	-18.85	211	571	Yes	Male	Adult	23.612422	00(00000000)	10	0	4224	-1038082044	XX----X- --X----- --X----- -----X--	6	5259571.163	1427996.091
Bad Wind	Lake Mahinapua	2018/02/08	22:40:47	-42.794643	170.900192	-19.199999	211	571	Yes	Male	Adult	110.460405	00(00000000)	218	0	7520	327716	-------- -----X-X -------- --X--X--	4	5259850.279	1428276.283
Bad Wind	Lake Mahinapua	2018/02/15	17:45:13	-42.794701	170.898758	-20.26	211	571	Yes	Male	Adult	157.552587	00(00000000)	15	0	1840	134287552	----X--- -------X ---X---- XX------	5	5259840.916	1428159.166
Bad Wind	Lake Mahinapua	2018/02/07	13:16:16	-42.795856	170.897766	-21.439999	211	571	Yes	Male	Adult	18.985807	00(00000000)	42	0	2848	1080033284	-X------ -XX----- -------- -----X--	4	5259710.63	1428081.235
Bad Wind	Lake Mahinapua	2018/02/15	06:15:32	-42.794926	170.900513	-21.719999	211	571	Yes	Male	Adult	40.821131	00(00000000)	7	0	3104	17107250	-------X -----X-X ----X--X --XX--X-	8	5259819.506	1428303.318
Bad Wind	Lake Mahinapua	2018/02/17	04:27:51	-42.795624	170.897842	-22.02	211	571	Yes	Male	Adult	16.835842	00(00000000)	36	0	3776	671088832	--X-X--- -------- -------- XX------	4	5259736.549	1428086.808
Bad Wind	Lake Mahinapua	2018/02/16	02:55:46	-42.795422	170.902267	-22.73	211	571	Yes	Male	Adult	84.041397	-1(00000004)	12	0	2656	320356370	---X--XX ---XX--- -X------ ---X--X-	8	5259767.996	1428448.137
Bad Wind	Lake Mahinapua	2018/02/17	18:49:43	-42.794804	170.900864	-23.019999	211	571	Yes	Male	Adult	48.61861	00(00000000)	13	0	3584	671154368	--X-X--- -------X -------- XX------	5	5259833.769	1428331.687
Bad Wind	Lake Mahinapua	2018/02/18	12:55:07	-42.795345	170.897873	-23.439999	211	571	Yes	Male	Adult	15.493379	00(00000000)	8	0	4672	1113620548	-X----X- -XX----- X------- -X---X--	7	5259767.595	1428088.571
Bad Wind	Lake Mahinapua	2018/02/07	12:26:55	-42.796043	170.897736	-24.65	211	571	Yes	Male	Adult	13.981599	00(00000000)	10	0	2992	-1071636476	XX------ --X----- --X----- -----X--	5	5259689.803	1428079.3
Bad Wind	Lake Mahinapua	2018/02/17	18:27:01	-42.794991	170.900894	-24.869999	211	571	Yes	Male	Adult	149.716827	00(00000000)	7	0	1360	671154368	--X-X--- -------X -------- XX------	5	5259813.064	1428334.657
Bad Wind	Lake Mahinapua	2018/02/15	22:11:57	-42.795086	170.900253	-25.9	211	571	Yes	Male	Adult	46.955651	00(00000000)	90	0	3440	134303744	----X--- -------X -X-X---- --------	4	5259801.208	1428282.497
Bad Wind	Lake Mahinapua	2018/02/17	18:41:58	-42.793846	170.9021	-26.549999	211	571	Yes	Male	Adult	160.833442	-1(00000004)	15	0	2624	671154368	--X-X--- -------X -------- XX------	5	5259942.671	1428430.123
Bad Wind	Lake Mahinapua	2018/02/18	11:07:00	-42.795361	170.898438	-26.849998	211	571	Yes	Male	Adult	2.796345	00(00000000)	14	0	2944	-1033887740	XX----X- -XX----- --X----- -----X--	7	5259766.97	1428134.822
Bad Wind	Lake Mahinapua	2018/02/17	21:58:17	-42.79393	170.900513	-27.629999	211	571	Yes	Male	Adult	66.747426	00(00000000)	7	0	4176	8456226	-------- X------X ----X--- --X---X-	5	5259930.112	1428300.563
Bad Wind	Lake Mahinapua	2018/02/15	15:50:54	-42.794788	170.897324	-28.42	211	571	Yes	Male	Adult	6.660181	00(00000000)	12	0	2736	71336384	-----X-- -X------ X------X XX------	6	5259828.33	1428042.129
Bad Wind	Lake Mahinapua	2018/02/18	13:11:15	-42.795223	170.897964	-28.68	211	571	Yes	Male	Adult	8.079854	00(00000000)	6	0	3440	1113620484	-X----X- -XX----- X------- -----X--	6	5259781.329	1428095.675
Bad Wind	Lake Mahinapua	2018/02/10	22:08:51	-42.794521	170.901901	-28.799999	211	571	Yes	Male	Adult	67.998248	00(00000000)	67	0	6432	262194	-------- -----X-- -------- --XX--X-	4	5259867.307	1428415.714
Bad Wind	Lake Mahinapua	2018/02/07	10:26:16	-42.795975	170.897598	-29.32	211	571	Yes	Male	Adult	8.807416	00(00000000)	29	0	4144	1075847172	-X------ --X----- --X----- -----X--	4	5259697.073	1428067.826
Bad Wind	Lake Mahinapua	2018/02/10	00:53:31	-42.795147	170.901764	-29.5	211	571	Yes	Male	Adult	70.461364	00(00000000)	32	0	9216	262194	-------- -----X-- -------- --XX--X-	4	5259797.511	1428406.24
Bad Wind	Lake Mahinapua	2018/02/18	09:51:13	-42.794899	170.89859	-29.789999	211	571	Yes	Male	Adult	50.457805	00(00000000)	11	0	2640	-1054858752	XX-----X --X----- --X---X- --------	6	5259818.585	1428145.974
Bad Wind	Lake Mahinapua	2018/02/15	18:50:09	-42.795464	170.900467	-30.199999	211	571	Yes	Male	Adult	72.141273	00(00000000)	9	0	2832	134287552	----X--- -------X ---X---- XX------	5	5259759.667	1428301.044
Bad Wind	Lake Mahinapua	2018/02/18	13:41:34	-42.795204	170.898132	-31.07	211	571	Yes	Male	Adult	12.162361	00(00000000)	24	0	2880	39878980	------X- -XX----- X------X -X---X--	7	5259783.781	1428109.362
Bad Wind	Lake Mahinapua	2018/02/15	10:27:27	-42.795132	170.897186	-32.099998	211	571	Yes	Male	Adult	19.866321	00(00000000)	37	0	6016	-1038082044	XX----X- --X----- --X----- -----X--	6	5259789.847	1428031.796
Bad Wind	Lake Mahinapua	2018/02/17	02:32:19	-42.795815	170.898026	-32.23	211	571	Yes	Male	Adult	27.508072	00(00000000)	7	0	4272	270028818	---X---- ---XX--- -X-X---- ---X--X-	7	5259715.714	1428102.385
Bad Wind	Lake Mahinapua	2018/02/17	08:28:34	-42.796524	170.89772	-33.459999	211	571	Yes	Male	Adult	22.091693	00(00000000)	51	0	5376	-1065344512	XX------ X------- --X---X- --------	5	5259636.355	1428079.324
Bad Wind	Lake Mahinapua	2018/02/16	08:53:58	-42.796848	170.896973	-33.68	211	571	Yes	Male	Adult	44.7952	00(00000000)	18	0	3200	-1071635964	XX------ --X----- --X---X- -----X--	6	5259598.851	1428019.131
Bad Wind	Lake Mahinapua	2018/02/16	10:01:21	-42.796906	170.89682	-34.23	211	571	Yes	Male	Adult	13.981455	00(00000000)	22	0	7680	-1056956412	XX-----X -------- --X----- -----X--	5	5259592.098	1428006.779
Bad Wind	Lake Mahinapua	2018/02/17	17:39:42	-42.795502	170.897964	-35.68	211	571	Yes	Male	Adult	64.243733	00(00000000)	16	0	8000	671154368	--X-X--- -------X -------- XX------	5	5259750.346	1428096.448
Bad Wind	Lake Mahinapua	2018/02/15	10:11:14	-42.794956	170.897141	-38.290001	211	571	Yes	Male	Adult	27.716949	00(00000000)	64	0	7104	-1071635968	XX------ --X----- --X---X- --------	5	5259809.3	1428027.628
Bad Wind	Lake Mahinapua	2018/02/14	20:23:58	-42.794964	170.900269	-38.599998	211	571	Yes	Male	Adult	92.627727	00(00000000)	13	0	6320	134479906	----X--- -----X-- -------- --X---X-	4	5259814.789	1428283.468
Bad Wind	Lake Mahinapua	2018/02/14	22:44:40	-42.795238	170.899078	-40.169998	211	571	Yes	Male	Adult	24.275594	00(00000000)	15	0	5536	329762	-------- -----X-X ----X--- --X---X-	5	5259781.934	1428186.823
Bad Wind	Lake Mahinapua	2018/02/14	21:38:54	-42.795109	170.89975	-40.239998	211	571	Yes	Male	Adult	45.295643	00(00000000)	11	0	3456	134547494	----X--- -----X-X ----X--- --X--XX-	7	5259797.629	1428241.424
Bad Wind	Lake Mahinapua	2018/02/16	16:04:45	-42.796761	170.897446	-40.509998	211	571	Yes	Male	Adult	31.17083	00(00000000)	16	0	4400	134218176	----X--- -------- -------X XX------	4	5259609.477	1428057.572
Bad Wind	Lake Mahinapua	2018/02/07	12:43:17	-42.795986	170.897705	-40.59	211	571	Yes	Male	Adult	6.832502	00(00000000)	12	0	1952	-1071636476	XX------ --X----- --X----- -----X--	5	5259696.069	1428076.607
Bad Wind	Lake Mahinapua	2018/02/18	23:29:11	-42.794285	170.903076	-41.07	211	571	Yes	Male	Adult	151.19049	00(00000000)	5	0	2784	16777522	-------X -------- -------X --XX--X-	5	5259895.906	1428511.158
Bad Wind	Lake Mahinapua	2018/02/18	10:36:43	-42.795242	170.898453	-41.439999	211	571	Yes	Male	Adult	45.638485	00(00000000)	7	0	4384	-1038082044	XX----X- --X----- --X----- -----X--	6	5259780.216	1428135.72
Bad Wind	Lake Mahinapua	2018/02/16	01:13:39	-42.795124	170.90036	-41.48	211	571	Yes	Male	Adult	20.402591	-1(00000004)	16	0	2816	68698624	-----X-- ---XX--- -X----X- --------	5	5259797.206	1428291.353
Bad Wind	Lake Mahinapua	2018/02/16	03:12:34	-42.795322	170.899948	-41.559998	211	571	Yes	Male	Adult	137.360741	00(00000000)	12	0	2816	270028818	---X---- ---XX--- -X-X---- ---X--X-	7	5259774.379	1428258.206
Bad Wind	Lake Mahinapua	2018/02/17	20:36:41	-42.795681	170.897385	-41.66	211	571	Yes	Male	Adult	74.280331	00(00000000)	13	0	3168	142671906	----X--- X------X -------- --X---X-	5	5259729.287	1428049.592
Bad Wind	Lake Mahinapua	2018/02/17	02:17:00	-42.796253	170.897415	-41.689999	211	571	Yes	Male	Adult	44.184415	00(00000000)	24	0	2368	-1021302780	XX----XX --X----- --X-X--- -----X--	8	5259665.827	1428053.63
Bad Wind	Lake Mahinapua	2018/02/18	13:26:25	-42.795216	170.898117	-41.739998	211	571	Yes	Male	Adult	11.715534	00(00000000)	39	0	2944	104890628	-----XX- -X------ X------X -----X--	6	5259782.418	1428108.169
Bad Wind	Lake Mahinapua	2018/02/15	00:44:30	-42.79586	170.89856	-43.040001	211	571	Yes	Male	Adult	61.244965	00(00000000)	12	0	3744	285739058	---X---X ----X--- ----X--- --XX--X-	7	5259711.805	1428146.181
Bad Wind	Lake Mahinapua	2018/02/18	12:23:20	-42.795128	170.898239	-43.259998	211	571	Yes	Male	Adult	38.437101	00(00000000)	12	0	4240	37781572	------X- -X------ X------- -X---X--	5	5259792.439	1428117.902
Bad Wind	Lake Mahinapua	2018/02/17	17:54:48	-42.79525	170.899094	-44.029999	211	571	Yes	Male	Adult	110.229533	00(00000000)	5	0	2256	671154368	--X-X--- -------X -------- XX------	5	5259780.634	1428188.164
Bad Wind	Lake Mahinapua	2018/02/18	09:22:55	-42.794979	170.898224	-44.239998	211	571	Yes	Male	Adult	8.882757	00(00000000)	8	0	4048	-1054859264	XX-----X --X----- --X----- --------	5	5259808.955	1428116.263
Bad Wind	Lake Mahinapua	2018/02/18	13:56:45	-42.795273	170.898087	-44.700001	211	571	Yes	Male	Adult	6.832514	00(00000000)	9	0	2768	71336256	-----X-- -X------ X------X -X------	5	5259776.027	1428105.873
Bad Wind	Lake Mahinapua	2018/02/15	18:17:46	-42.79496	170.900803	-44.91	211	571	Yes	Male	Adult	21.581186	00(00000000)	9	0	2400	134549696	----X--- -----X-X ---X---- XX------	6	5259816.321	1428327.129
Bad Wind	Lake Mahinapua	2018/02/18	11:37:15	-42.795551	170.898285	-45.200001	211	571	Yes	Male	Adult	24.593012	00(00000000)	13	0	2256	-1033854972	XX----X- -XX----- X-X----- -----X--	8	5259745.559	1428122.836
Bad Wind	Lake Mahinapua	2018/02/15	19:06:18	-42.794956	170.901047	-45.709999	211	571	Yes	Male	Adult	73.627277	00(00000000)	8	0	2480	134287552	----X--- -------X ---X---- XX------	5	5259817.262	1428347.073
Bad Wind	Lake Mahinapua	2018/02/18	10:21:28	-42.794842	170.898331	-46.369999	211	571	Yes	Male	Adult	17.582262	00(00000000)	10	0	6512	-1050664956	XX-----X -XX----- --X----- -----X--	7	5259824.387	1428124.634
Bad Wind	Lake Mahinapua	2018/02/14	12:26:31	-42.794819	170.898346	-46.5	211	571	Yes	Male	Adult	23.462134	00(00000000)	13	0	3376	-1056953856	XX-----X -------- --X-X-X- --------	6	5259826.972	1428125.798
Bad Wind	Lake Mahinapua	2018/02/16	05:16:53	-42.795219	170.900574	-46.869999	211	571	Yes	Male	Adult	152.191973	-1(00000004)	8	0	3216	-2078780928	X----X-- ---XX--- -X-X--X- --------	7	5259787.092	1428309.117
Bad Wind	Lake Mahinapua	2018/02/15	18:01:29	-42.794846	170.901016	-47.700001	211	571	Yes	Male	Adult	12.550568	00(00000000)	7	0	2240	134566080	----X--- -----X-X -X-X---- XX------	7	5259829.414	1428344.234
Bad Wind	Lake Mahinapua	2018/02/18	06:06:33	-42.795311	170.898056	-49.59	211	571	Yes	Male	Adult	13.40941	00(00000000)	11	0	5568	4194628	-------- -X------ -------X -X---X--	4	5259771.744	1428103.443
Bad Wind	Lake Mahinapua	2018/02/15	21:22:58	-42.796204	170.901154	-51.309998	211	571	Yes	Male	Adult	129.119262	00(00000000)	5	0	1520	134547490	----X--- -----X-X ----X--- --X---X-	6	5259678.889	1428359.275
Bad Wind	Lake Mahinapua	2018/02/16	20:33:30	-42.794731	170.901123	-54.360001	211	571	Yes	Male	Adult	10.522453	00(00000000)	6	0	1072	145033254	----X--- X-X--X-X ----X--- --X--XX-	9	5259842.403	1428352.667
Bad Wind	Lake Mahinapua	2018/02/16	13:57:03	-42.796906	170.896988	-57.32	211	571	Yes	Male	Adult	13.753792	00(00000000)	39	0	3648	4194752	-------- -X------ -------X XX------	4	5259592.44	1428020.518
Bad Wind	Lake Mahinapua	2018/02/15	06:56:05	-42.794994	170.897476	-60.899998	211	571	Yes	Male	Adult	20.560351	00(00000000)	6	0	2432	-1071633920	XX------ --X----- --X-X-X- --------	6	5259805.764	1428055.131
Bad Wind	Lake Mahinapua	2018/02/15	09:55:03	-42.79504	170.897232	-63.509998	211	571	Yes	Male	Adult	10.280174	00(00000000)	7	0	2928	-1054859264	XX-----X --X----- --X----- --------	5	5259800.158	1428035.303
Bad Wind	Lake Mahinapua	2018/02/18	14:12:08	-42.79488	170.898087	-64.299995	211	571	Yes	Male	Adult	17.179717	00(00000000)	61	0	3440	608207296	--X--X-- -X------ X------X XX------	7	5259819.67	1428104.785
Bad Wind	Lake Mahinapua	2018/02/16	22:18:12	-42.795162	170.900574	-65.729996	211	571	Yes	Male	Adult	90.543291	00(00000000)	6	0	1408	142936102	----X--- X----X-X ----X--- --X--XX-	8	5259793.422	1428308.96
Bad Wind	Lake Mahinapua	2018/02/17	12:36:57	-42.796059	170.897491	-66.099998	211	571	Yes	Male	Adult	14.830882	00(00000000)	6	0	1888	39886852	------X- -XX----- X-X----- -----X--	6	5259687.526	1428059.308
Bad Wind	Lake Mahinapua	2018/02/17	03:03:24	-42.795792	170.898361	-67.189995	211	571	Yes	Male	Adult	38.122508	00(00000000)	13	0	5264	286806016	---X---X ---XX--- -X-X---- --------	6	5259718.951	1428129.718
Bad Wind	Lake Mahinapua	2018/02/15	04:47:46	-42.794537	170.901047	-74.939995	211	571	Yes	Male	Adult	88.23718	00(00000000)	6	0	4224	68702720	-----X-- ---XX--- -X-X--X- --------	6	5259863.792	1428345.915
Bad Wind	Lake Mahinapua	2018/02/17	03:50:24	-42.795856	170.897446	-76.509995	211	571	Yes	Male	Adult	26.281657	00(00000000)	18	0	1984	-1054858748	XX-----X --X----- --X---X- -----X--	7	5259709.977	1428055.065
Bad Wind	Lake Mahinapua	2018/02/18	11:22:08	-42.795166	170.897903	-79.349998	211	571	Yes	Male	Adult	8.87874	00(00000000)	9	0	3424	1113620484	-X----X- -XX----- X------- -----X--	6	5259787.534	1428090.529
Bad Wind	Lake Mahinapua	2018/02/18	10:06:21	-42.795052	170.898178	-79.519997	211	571	Yes	Male	Adult	23.078783	00(00000000)	15	0	3424	-1054858752	XX-----X --X----- --X---X- --------	6	5259800.755	1428112.703
Bad Wind	Lake Mahinapua	2018/02/17	23:48:19	-42.79586	170.897903	-80.610001	211	571	Yes	Male	Adult	5.592654	00(00000000)	30	0	3152	268976144	---X---- ----X--- -X------ ---X----	4	5259710.465	1428092.451
Bad Wind	Lake Mahinapua	2018/02/10	13:11:57	-42.795876	170.897949	-81.330002	211	571	Yes	Male	Adult	22.789262	00(00000000)	77	0	6480	39878660	------X- -XX----- X------- -----X--	5	5259708.782	1428096.257
Bad Wind	Lake Mahinapua	2018/02/17	23:14:13	-42.794315	170.899994	-82.029999	211	571	Yes	Male	Adult	60.227454	00(00000000)	10	0	4800	67634	-------- -------X ----X--- --XX--X-	5	5259886.3	1428259.182
Bad Wind	Lake Mahinapua	2018/02/17	10:23:41	-42.795986	170.897339	-84.489998	211	571	Yes	Male	Adult	30.027176	00(00000000)	8	0	1648	1113628676	-X----X- -XX----- X-X----- -----X--	7	5259695.323	1428046.675
Bad Wind	Lake Mahinapua	2018/02/17	01:21:04	-42.795883	170.897964	-84.509995	211	571	Yes	Male	Adult	96.154146	00(00000000)	15	0	5760	286801936	---X---X ---XX--- -X------ ---X----	6	5259708.036	1428097.503
Bad Wind	Lake Mahinapua	2018/02/18	18:13:56	-42.795277	170.901291	-85.900002	211	571	Yes	Male	Adult	22.93926	00(00000000)	5	0	2016	671170752	--X-X--- -------X -X------ XX------	6	5259782.112	1428367.916
Bad Wind	Lake Mahinapua	2018/02/18	17:42:38	-42.795132	170.900116	-87.080002	211	571	Yes	Male	Adult	97.21185	00(00000000)	23	0	2352	671154368	--X-X--- -------X -------- XX------	5	5259795.821	1428271.42
Bad Wind	Lake Mahinapua	2018/02/17	06:35:54	-42.795959	170.897736	-89.150002	211	571	Yes	Male	Adult	21.530174	00(00000000)	21	0	1552	-1071633920	XX------ --X----- --X-X-X- --------	6	5259699.131	1428079.067
Bad Wind	Lake Mahinapua	2018/02/18	17:27:26	-42.795429	170.899429	-92.949997	211	571	Yes	Male	Adult	20.598216	00(00000000)	21	0	3200	671154624	--X-X--- -------X -------X XX------	6	5259761.439	1428216.057
Bad Wind	Lake Mahinapua	2018/02/16	21:48:02	-42.795856	170.901154	-94.629997	211	571	Yes	Male	Adult	125.156392	00(00000000)	20	0	880	142936102	----X--- X----X-X ----X--- --X--XX-	8	5259717.535	1428358.313
Bad Wind	Lake Mahinapua	2018/02/16	03:59:30	-42.795357	170.899918	-95.009995	211	571	Yes	Male	Adult	4.557862	-1(00000004)	12	0	1792	270028818	---X---- ---XX--- -X-X---- ---X--X-	7	5259770.431	1428255.85
Bad Wind	Lake Mahinapua	2018/02/18	16:57:21	-42.795261	170.899536	-95.089996	211	571	Yes	Male	Adult	165.829541	00(00000000)	20	0	2912	671089088	--X-X--- -------- -------X XX------	5	5259780.314	1428224.343
Bad Wind	Lake Mahinapua	2018/02/18	12:07:49	-42.7953	170.898087	-97.169998	211	571	Yes	Male	Adult	25.788923	00(00000000)	21	0	2800	-1033854972	XX----X- -XX----- X-X----- -----X--	8	5259773.029	1428105.948
Bad Wind	Lake Mahinapua	2018/02/16	23:35:27	-42.794792	170.900497	-98.919998	211	571	Yes	Male	Adult	178.040469	00(00000000)	22	0	4880	16779314	-------X -------- ----X--- --XX--X-	5	5259834.354	1428301.639
Bad Wind	Lake Mahinapua	2018/02/18	17:57:51	-42.795483	170.901306	-100.75	211	571	Yes	Male	Adult	153.251432	00(00000000)	20	0	1200	671154624	--X-X--- -------X -------X XX------	6	5259759.266	1428369.712
Bad Wind	Lake Mahinapua	2018/02/17	20:05:32	-42.794491	170.899872	-110.829994	211	571	Yes	Male	Adult	21.907231	00(00000000)	21	0	5584	67618	-------- -------X ----X--- --X---X-	4	5259866.507	1428249.691
Bad Wind	Lake Mahinapua	2018/02/16	22:33:15	-42.795826	170.900803	-113.32	211	571	Yes	Male	Adult	76.132469	00(00000000)	9	0	1984	142936102	----X--- X----X-X ----X--- --X--XX-	8	5259720.151	1428329.524
Bad Wind	Lake Mahinapua	2018/02/18	11:52:31	-42.795181	170.89801	-120.989998	211	571	Yes	Male	Adult	14.548503	00(00000000)	20	0	5712	1113628676	-X----X- -XX----- X-X----- -----X--	7	5259786.087	1428099.321
Bad Wind	Lake Mahinapua	2018/02/17	00:04:02	-42.796745	170.897873	-143.349991	211	571	Yes	Male	Adult	95.87163	00(00000000)	20	0	9792	285741072	---X---X ----X--- ---X---- ---X----	5	5259612.125	1428092.448
Bad Wind	Lake Mahinapua	2018/02/18	10:51:50	-42.795074	170.898163	-154.330002	211	571	Yes	Male	Adult	53.949261	00(00000000)	27	0	7552	1113595904	-X----X- -XX----- --X----- --------	5	5259798.281	1428111.537
Bluebell	Goldsborough	2018/03/16	00:35:29	-42.674992	171.121979	358.649994	325	591	NA	Unknown	Juvenile	25.645671	00(00000000)	21	0	2912	1113620480	-X----X- -XX----- X------- --------	5	5273565.216	1446119.053
Bluebell	Goldsborough	2018/03/16	05:16:27	-42.676144	171.1259	324.47998	325	591	NA	Unknown	Juvenile	100.997436	00(00000000)	8	0	2016	-2070388224	X----X-- X--XX--- -XX---X- --------	8	5273444.424	1446443.179
Bluebell	Goldsborough	2018/03/15	09:09:19	-42.67461	171.122467	299.799988	325	591	NA	Unknown	Juvenile	15.500403	00(00000000)	11	0	2576	1109434372	-X----X- --X----- X-X----- -----X--	6	5273608.525	1446158.097
Bluebell	Goldsborough	2018/03/15	21:34:36	-42.67704	171.123993	289.540009	325	591	NA	Unknown	Juvenile	136.75829	00(00000000)	30	0	4976	285212722	---X---X -------- -------- --XX--X-	5	5273341.458	1446289.131
Bluebell	Goldsborough	2018/03/16	01:55:03	-42.674343	171.122391	271.899994	325	591	NA	Unknown	Juvenile	65.02097	00(00000000)	9	0	3008	337134080	---X-X-- ---XX--- -X----X- --------	6	5273638.036	1446151.211
Bluebell	Goldsborough	2018/03/16	23:40:50	-42.676239	171.124374	271.540009	325	591	NA	Unknown	Juvenile	94.377798	00(00000000)	22	0	2656	285212690	---X---X -------- -------- ---X--X-	4	5273431.1	1446318.374
Bluebell	Goldsborough	2018/03/11	05:16:17	-42.675644	171.124451	267.779999	325	591	NA	Unknown	Juvenile	17.858968	00(00000000)	9	0	3200	-2138037632	X------- X--X---- --X---X- X-------	6	5273497.313	1446323.217
Bluebell	Goldsborough	2018/03/15	08:29:12	-42.67503	171.122055	266.869995	325	591	NA	Unknown	Juvenile	35.818252	00(00000000)	48	0	3392	1092624389	-X-----X --X----- --X----- -----X-X	6	5273561.135	1446125.374
Bluebell	Goldsborough	2018/03/11	05:00:26	-42.675484	171.124466	247.429993	325	591	NA	Unknown	Juvenile	62.568885	00(00000000)	13	0	1744	-2070936960	X----X-- X--X---- ------X- X-------	6	5273515.108	1446324.051
Bluebell	Goldsborough	2018/03/16	05:00:45	-42.675457	171.125092	246.970001	325	591	NA	Unknown	Juvenile	53.079676	00(00000000)	7	0	2704	-2070912384	X----X-- X--X---- -XX---X- X-------	8	5273519.244	1446375.279
Bluebell	Goldsborough	2018/03/11	03:56:54	-42.67564	171.124405	243.12999	325	591	NA	Unknown	Juvenile	3.766219	00(00000000)	7	0	2496	-2070928768	X----X-- X--X---- --X---X- X-------	7	5273497.673	1446319.438
Bluebell	Goldsborough	2018/03/10	14:44:41	-42.674316	171.121689	237.37999	325	591	NA	Unknown	Juvenile	13.728451	00(00000000)	12	0	7776	671089040	--X-X--- -------- -------X X--X----	5	5273639.756	1446093.621
Bluebell	Goldsborough	2018/03/16	02:52:22	-42.67466	171.121765	237.089996	325	591	NA	Unknown	Juvenile	62.091229	00(00000000)	21	0	2864	9977856	-------- X--XX--- -X------ --------	4	5273601.694	1446100.698
Bluebell	Goldsborough	2018/03/11	12:24:39	-42.67374	171.122742	235.139999	325	591	NA	Unknown	Juvenile	30.795139	00(00000000)	24	0	2752	104890624	-----XX- -X------ X------X --------	5	5273705.636	1446178.484
Bluebell	Goldsborough	2018/03/14	04:12:50	-42.675224	171.122162	234.229996	325	591	NA	Unknown	Juvenile	60.431164	00(00000000)	51	0	8464	-2145378303	X------- --X----- --X----- -------X	4	5273539.787	1446134.621
Bluebell	Goldsborough	2018/03/11	16:22:07	-42.674755	171.123459	231.199997	325	591	NA	Unknown	Juvenile	69.83697	00(00000000)	12	0	5088	536876224	--X----- -------- ---X-X-- XX------	5	5273594.229	1446239.74
Bluebell	Goldsborough	2018/03/14	00:52:49	-42.675735	171.124542	227.98999	325	591	NA	Unknown	Juvenile	74.445288	00(00000000)	16	0	2448	34652176	------X- ---X---- XX------ ---X----	5	5273487.373	1446330.897
Bluebell	Goldsborough	2018/03/10	21:36:09	-42.67593	171.124222	208.409988	325	591	NA	Unknown	Juvenile	131.427905	00(00000000)	13	0	2640	17041458	-------X -----X-- ----X--- --XX--X-	6	5273465.137	1446305.158
Bluebell	Goldsborough	2018/03/10	08:50:55	-42.674675	171.122498	207.779999	325	591	NA	Unknown	Juvenile	50.615905	00(00000000)	13	0	2176	1111523584	-X----X- -X------ X------X --------	5	5273601.363	1446160.798
Bluebell	Goldsborough	2018/03/11	05:32:08	-42.675652	171.124603	206.199997	325	591	NA	Unknown	Juvenile	5.291036	00(00000000)	12	0	1856	-2138037632	X------- X--X---- --X---X- X-------	6	5273496.701	1446335.691
Bluebell	Goldsborough	2018/03/11	05:47:58	-42.675694	171.124573	203.25	325	591	NA	Unknown	Juvenile	14.951504	00(00000000)	14	0	2272	-2070928768	X----X-- X--X---- --X---X- X-------	7	5273491.982	1446333.336
Bluebell	Goldsborough	2018/03/15	03:28:40	-42.675507	171.125519	202.789993	325	591	NA	Unknown	Juvenile	89.458774	00(00000000)	14	0	2352	344998400	---X-X-- X--X---- -X----X- --------	6	5273514.468	1446410.39
Bluebell	Goldsborough	2018/03/11	20:51:39	-42.677021	171.123001	201.599991	325	591	NA	Unknown	Juvenile	139.57177	00(00000000)	9	0	5376	264230	-------- -----X-- ----X--- --X--XX-	5	5273341.763	1446207.802
Bluebell	Goldsborough	2018/03/16	18:41:21	-42.676201	171.125702	198.360001	325	591	NA	Unknown	Juvenile	17.419859	00(00000000)	8	0	1472	-2070388096	X----X-- X--XX--- -XX---X- X-------	9	5273437.734	1446427.095
Bluebell	Goldsborough	2018/03/16	05:47:54	-42.675991	171.125015	198.23999	325	591	NA	Unknown	Juvenile	60.788428	00(00000000)	9	0	1664	-2070388096	X----X-- X--XX--- -XX---X- X-------	9	5273459.805	1446370.286
Bluebell	Goldsborough	2018/03/11	11:13:12	-42.673676	171.122375	197.149994	325	591	NA	Unknown	Juvenile	35.076255	00(00000000)	63	0	3696	37748996	------X- -X------ -------X -----X--	4	5273712.075	1446148.254
Bluebell	Goldsborough	2018/03/11	04:12:51	-42.676472	171.126114	196.419998	325	591	NA	Unknown	Juvenile	73.117671	00(00000000)	11	0	2448	344986112	---X-X-- X--X---- ---X--X- --------	6	5273408.389	1446461.521
Bluebell	Goldsborough	2018/03/11	20:02:01	-42.676151	171.124268	196.229996	325	591	NA	Unknown	Juvenile	61.143913	00(00000000)	8	0	3296	285214738	---X---X -------- ----X--- ---X--X-	5	5273440.679	1446309.472
Bluebell	Goldsborough	2018/03/11	00:46:10	-42.676567	171.124756	193.979996	325	591	NA	Unknown	Juvenile	77.692094	00(00000000)	7	0	5760	303042576	---X--X- ---X---- ---X---- ---X----	5	5273395.371	1446350.483
Bluebell	Goldsborough	2018/03/10	02:21:21	-42.675949	171.125	192.619995	325	591	NA	Unknown	Juvenile	55.120669	00(00000000)	9	0	4880	269520912	---X---- ---X---- X--X---- ---X----	5	5273464.442	1446368.953
Bluebell	Goldsborough	2018/03/10	04:43:59	-42.675488	171.12468	186.019989	325	591	NA	Unknown	Juvenile	72.0876	00(00000000)	6	0	2176	-2070936960	X----X-- X--X---- ------X- X-------	6	5273515.053	1446341.596
Bluebell	Goldsborough	2018/03/11	12:01:56	-42.673935	171.122131	185.619995	325	591	NA	Unknown	Juvenile	51.430976	00(00000000)	8	0	4944	37781764	------X- -X------ X------X -----X--	5	5273682.87	1446128.899
Bluebell	Goldsborough	2018/03/15	16:50:15	-42.676105	171.124466	185.029999	325	591	NA	Unknown	Juvenile	113.599961	00(00000000)	7	0	3680	671171585	--X-X--- -------X -X---X-- -------X	6	5273446.147	1446325.582
Bluebell	Goldsborough	2018/03/15	16:09:52	-42.675636	171.125122	184.62999	325	591	NA	Unknown	Juvenile	125.9304	00(00000000)	36	0	2208	142934048	----X--- X----X-X -------- --X-----	5	5273499.421	1446378.178
Bluebell	Goldsborough	2018/03/14	08:16:15	-42.674145	171.122421	183.979996	325	591	NA	Unknown	Juvenile	121.900286	00(00000000)	22	0	8112	-2128601087	X------X --X----- --X----- -------X	5	5273660.078	1446153.18
Bluebell	Goldsborough	2018/03/15	22:13:09	-42.675358	171.124557	183.009995	325	591	NA	Unknown	Juvenile	124.94828	00(00000000)	7	0	2000	319832082	---X--XX ---X---- -X------ ---X--X-	7	5273529.265	1446331.197
Bluebell	Goldsborough	2018/03/16	03:40:15	-42.675758	171.125595	179.229996	325	591	NA	Unknown	Juvenile	20.49681	00(00000000)	10	0	2880	-2070396288	X----X-- X--XX--- -X----X- X-------	8	5273486.734	1446417.236
Bluebell	Goldsborough	2018/03/16	06:19:20	-42.675594	171.125519	175.539993	325	591	NA	Unknown	Juvenile	83.733775	00(00000000)	10	0	1648	-1056954879	XX-----X -------- --X--XX- -------X	7	5273504.807	1446410.605
Bluebell	Goldsborough	2018/03/10	18:44:21	-42.675476	171.124771	170.98999	325	591	NA	Unknown	Juvenile	66.541106	00(00000000)	6	0	3024	671417376	--X-X--- -----X-X -----X-- --X-----	6	5273516.551	1446349.023
Bluebell	Goldsborough	2018/03/16	19:45:35	-42.674805	171.122879	170.679993	325	591	NA	Unknown	Juvenile	49.801389	00(00000000)	9	0	3040	345555456	---X-X-- X--XX--- XX----X- --------	8	5273587.621	1446192.338
Bluebell	Goldsborough	2018/03/11	21:22:59	-42.676472	171.123398	170.589996	325	591	NA	Unknown	Juvenile	51.325173	00(00000000)	11	0	2176	17041442	-------X -----X-- ----X--- --X---X-	5	5273403.45	1446238.977
Bluebell	Goldsborough	2018/03/10	21:52:00	-42.675804	171.124634	169.529999	325	591	NA	Unknown	Juvenile	73.024788	00(00000000)	8	0	3424	25495586	-------X X----X-X ----X--- --X---X-	7	5273479.878	1446338.606
Bluebell	Goldsborough	2018/03/14	00:36:59	-42.675934	171.125412	168.889999	325	591	NA	Unknown	Juvenile	6.294495	00(00000000)	13	0	2544	34619408	------X- ---X---- -X------ ---X----	4	5273466.857	1446402.675
Bluebell	Goldsborough	2018/03/11	17:10:45	-42.67598	171.123779	167.649994	325	591	NA	Unknown	Juvenile	72.465613	00(00000000)	6	0	3472	671421440	--X-X--- -----X-X ---X-X-- --------	6	5273458.779	1446268.982
Bluebell	Goldsborough	2018/03/10	05:47:53	-42.675598	171.124237	166.699997	325	591	NA	Unknown	Juvenile	48.79538	00(00000000)	10	0	1712	-2070928768	X----X-- X--X---- --X---X- X-------	7	5273502.032	1446305.568
Bluebell	Goldsborough	2018/03/11	23:58:20	-42.675945	171.124008	166.300003	325	591	NA	Unknown	Juvenile	50.076458	00(00000000)	9	0	2800	319821842	---X--XX ---X---- ---XX--- ---X--X-	8	5273463.082	1446287.66
Bluebell	Goldsborough	2018/03/16	11:32:02	-42.674488	171.122589	163.5	325	591	NA	Unknown	Juvenile	2037.250544	00(00000000)	45	0	3600	1111523332	-X----X- -X------ X------- -----X--	5	5273622.295	1446167.793
Bluebell	Goldsborough	2018/03/10	21:04:37	-42.676331	171.1241	163.229996	325	591	NA	Unknown	Juvenile	32.209676	00(00000000)	14	0	2576	25495586	-------X X----X-X ----X--- --X---X-	7	5273420.385	1446296.15
Bluebell	Goldsborough	2018/03/15	23:47:29	-42.675968	171.124924	163.059998	325	591	NA	Unknown	Juvenile	67.450944	00(00000000)	9	0	1856	303054866	---X--X- ---X---- -X------ ---X--X-	6	5273462.194	1446362.772
Bluebell	Goldsborough	2018/03/15	06:22:18	-42.675255	171.123154	162.919998	325	591	NA	Unknown	Juvenile	45.960631	00(00000000)	9	0	3104	-1065343487	XX------ X------- --X--XX- -------X	7	5273538.15	1446215.982
Bluebell	Goldsborough	2018/03/11	01:49:57	-42.675873	171.124863	162.459991	325	591	NA	Unknown	Juvenile	39.201688	00(00000000)	8	0	3344	319819794	---X--XX ---X---- ---X---- ---X--X-	7	5273472.632	1446357.54
Bluebell	Goldsborough	2018/03/15	05:04:16	-42.675716	171.124359	161.559998	325	591	NA	Unknown	Juvenile	57.972869	00(00000000)	22	0	7216	-2070920576	X----X-- X--X---- -X----X- X-------	7	5273489.15	1446315.856
Bluebell	Goldsborough	2018/03/11	06:03:56	-42.675251	171.122742	160.529999	325	591	NA	Unknown	Juvenile	111.78247	00(00000000)	9	0	4784	-2071976320	X----X-- X------- --X--XX- X-------	7	5273537.844	1446182.212
Bluebell	Goldsborough	2018/03/16	02:27:42	-42.674774	171.122391	159.199997	325	591	NA	Unknown	Juvenile	21.413267	00(00000000)	22	0	7120	270024704	---X---- ---XX--- -X------ --------	4	5273590.175	1446152.274
Bluebell	Goldsborough	2018/03/15	22:28:46	-42.67577	171.124985	159.169998	325	591	NA	Unknown	Juvenile	51.487688	00(00000000)	12	0	1728	-2070912384	X----X-- X--X---- -XX---X- X-------	8	5273484.292	1446367.283
Bluebell	Goldsborough	2018/03/11	00:14:16	-42.675667	171.124344	158.819992	325	591	NA	Unknown	Juvenile	41.375632	00(00000000)	12	0	1824	319819794	---X--XX ---X---- ---X---- ---X--X-	7	5273494.564	1446314.506
Bluebell	Goldsborough	2018/03/10	05:16:36	-42.674736	171.12236	157.889999	325	591	NA	Unknown	Juvenile	180.000683	00(00000000)	15	0	6080	-2139083776	X------- X------- --X-XX-- --------	5	5273594.338	1446149.64
Bluebell	Goldsborough	2018/03/16	06:03:37	-42.675724	171.125931	156.709991	325	591	NA	Unknown	Juvenile	21.701739	00(00000000)	12	0	1648	-1048566143	XX-----X X------- --X--XX- X------X	9	5273491.12	1446444.684
Bluebell	Goldsborough	2018/03/13	12:10:45	-42.672886	171.107498	156.539993	325	591	NA	Unknown	Juvenile	9.217667	00(00000000)	25	0	2480	71303360	-----X-- -X------ -------- XX------	4	5273772.606	1444927.236
Bluebell	Goldsborough	2018/03/14	02:46:25	-42.674568	171.123047	153.720001	325	591	NA	Unknown	Juvenile	150.02131	00(00000000)	140	0	2928	269500928	---X---- ---X---- -X----X- --------	4	5273614.245	1446205.519
Bluebell	Goldsborough	2018/03/14	16:43:47	-42.67588	171.12619	152.979996	325	591	NA	Unknown	Juvenile	95.544598	00(00000000)	8	0	3344	145031200	----X--- X-X--X-X -------- --X-----	6	5273474.267	1446466.291
Bluebell	Goldsborough	2018/03/09	21:04:26	-42.675739	171.124756	152.929993	325	591	NA	Unknown	Juvenile	86.46689	00(00000000)	18	0	4144	25495600	-------X X----X-X ----X--- --XX----	7	5273487.318	1446348.442
Bluebell	Goldsborough	2018/03/15	06:53:37	-42.674946	171.123123	151.679993	325	591	NA	Unknown	Juvenile	34.448634	00(00000000)	5	0	3264	-1073732095	XX------ -------- --X--XX- -------X	6	5273572.407	1446212.679
Bluebell	Goldsborough	2018/03/20	23:54:53	-42.675076	171.12471	151.569992	325	591	NA	Unknown	Juvenile	106.719041	00(00000001)	200	0	3328	268437522	---X---- -------- ----X--- ---X--X-	4	5273560.858	1446343.039
Bluebell	Goldsborough	2018/03/10	05:32:16	-42.675545	171.124268	150.389999	325	591	NA	Unknown	Juvenile	11.307217	00(00000000)	26	0	2784	-2139085184	X------- X------- --X--XX- X-------	6	5273507.974	1446307.978
Bluebell	Goldsborough	2018/03/15	07:09:02	-42.674549	171.122955	148.569992	325	591	NA	Unknown	Juvenile	46.19903	00(00000000)	16	0	2656	-1071634943	XX------ --X----- --X--XX- -------X	7	5273616.187	1446197.934
Bluebell	Goldsborough	2018/03/11	20:04:44	-42.676933	171.123398	148.440002	325	591	NA	Unknown	Juvenile	33.867783	00(00000000)	29	0	7872	264226	-------- -----X-- ----X--- --X---X-	4	5273352.257	1446240.114
Bluebell	Goldsborough	2018/03/10	01:18:06	-42.67577	171.124786	148.139999	325	591	NA	Unknown	Juvenile	32.580865	00(00000000)	5	0	1568	-2070928768	X----X-- X--X---- --X---X- X-------	7	5273483.93	1446350.977
Bluebell	Goldsborough	2018/03/10	15:32:57	-42.673965	171.12233	146.800003	325	591	NA	Unknown	Juvenile	54.154687	00(00000000)	21	0	2416	603985088	--X--X-- -------- ---X-X-- XX------	6	5273679.901	1446145.279
Bluebell	Goldsborough	2018/03/16	22:06:14	-42.676239	171.125061	146.309998	325	591	NA	Unknown	Juvenile	37.391037	00(00000000)	11	0	2016	319832082	---X--XX ---X---- -X------ ---X--X-	7	5273432.349	1446374.666
Bluebell	Goldsborough	2018/03/11	12:41:23	-42.675739	171.124908	146.229996	325	591	NA	Unknown	Juvenile	113.740474	00(00000000)	31	0	2720	134479908	----X--- -----X-- -------- --X--X--	4	5273487.594	1446360.897
Bluebell	Goldsborough	2018/03/16	04:45:02	-42.676079	171.1259	145.610001	325	591	NA	Unknown	Juvenile	73.004634	00(00000000)	13	0	2048	-2070928768	X----X-- X--X---- --X---X- X-------	7	5273451.642	1446443.018
Bluebell	Goldsborough	2018/03/16	00:51:17	-42.675724	171.125198	144.699997	325	591	NA	Unknown	Juvenile	65.513235	00(00000000)	5	0	2512	319832082	---X--XX ---X---- -X------ ---X--X-	7	5273489.787	1446384.623
Bluebell	Goldsborough	2018/03/16	23:24:41	-42.676311	171.125137	143.360001	325	591	NA	Unknown	Juvenile	10.190841	00(00000000)	7	0	3616	286277650	---X---X ---X---- -X------ ---X--X-	6	5273424.492	1446381.071
Bluebell	Goldsborough	2018/03/14	01:56:04	-42.675854	171.125458	143.349991	325	591	NA	Unknown	Juvenile	255.979869	00(00000000)	10	0	1936	-2070912512	X----X-- X--X---- -XX---X- --------	7	5273475.824	1446406.247
Bluebell	Goldsborough	2018/03/09	07:17:03	-42.674255	171.122375	141.679993	325	591	NA	Unknown	Juvenile	47.231916	00(00000000)	80	0	4048	671093952	--X-X--- -------- ---X-X-- XX------	6	5273647.779	1446149.682
Bluebell	Goldsborough	2018/03/15	19:28:21	-42.675392	171.12439	141.160004	325	591	NA	Unknown	Juvenile	26.935421	00(00000000)	7	0	5712	8716322	-------- X----X-X -------- --X---X-	5	5273525.186	1446317.597
Bluebell	Goldsborough	2018/03/12	00:02:30	-42.675457	171.124542	139.289993	325	591	NA	Unknown	Juvenile	56.994652	00(00000000)	9	0	2944	285214738	---X---X -------- ----X--- ---X--X-	5	5273518.244	1446330.212
Bluebell	Goldsborough	2018/03/19	01:34:31	-42.675331	171.12439	139.069992	325	591	NA	Unknown	Juvenile	46.503537	00(00000000)	35	0	3664	270024720	---X---- ---XX--- -X------ ---X----	5	5273531.959	1446317.447
Bluebell	Goldsborough	2018/03/09	22:07:25	-42.675667	171.124329	138.160004	325	591	NA	Unknown	Juvenile	35.845446	00(00000000)	8	0	2576	17106994	-------X -----X-X ----X--- --XX--X-	7	5273494.537	1446313.277
Bluebell	Goldsborough	2018/03/11	07:23:43	-42.674271	171.122482	137.940002	325	591	NA	Unknown	Juvenile	18.276713	00(00000000)	12	0	2880	-1065343488	XX------ X------- --X--XX- --------	6	5273646.197	1446158.49
Bluebell	Goldsborough	2018/03/11	08:34:53	-42.674595	171.122345	137.669998	325	591	NA	Unknown	Juvenile	100.398353	00(00000000)	29	0	2784	104890688	-----XX- -X------ X------X -X------	6	5273609.968	1446148.063
Bluebell	Goldsborough	2018/03/10	07:22:05	-42.67432	171.121857	137.029999	325	591	NA	Unknown	Juvenile	28.663019	00(00000000)	10	0	4768	608174288	--X--X-- -X------ -------- XX-X----	6	5273639.618	1446107.397
Bluebell	Goldsborough	2018/03/15	02:57:05	-42.675556	171.125259	136.429993	325	591	NA	Unknown	Juvenile	21.911371	00(00000000)	9	0	3104	-1802485248	X--X-X-- X--X---- -X----X- --------	7	5273508.554	1446389.207
Bluebell	Goldsborough	2018/03/10	06:03:33	-42.675846	171.124786	135.589996	325	591	NA	Unknown	Juvenile	52.695544	00(00000000)	11	0	1648	-2070928768	X----X-- X--X---- --X---X- X-------	7	5273475.491	1446351.164
Bluebell	Goldsborough	2018/03/16	07:37:37	-42.675396	171.125122	135.419998	325	591	NA	Unknown	Juvenile	39.222602	00(00000000)	13	0	1216	-1056954879	XX-----X -------- --X--XX- -------X	7	5273526.073	1446377.587
Bluebell	Goldsborough	2018/03/13	11:02:34	-42.672649	171.107819	135.220001	325	591	NA	Unknown	Juvenile	40.130904	00(00000000)	13	0	5664	1109434368	-X----X- --X----- X-X----- --------	5	5273799.513	1444952.95
Bluebell	Goldsborough	2018/03/15	18:25:45	-42.675549	171.125351	134.559998	325	591	NA	Unknown	Juvenile	29.287923	00(00000000)	7	0	2464	142934050	----X--- X----X-X -------- --X---X-	6	5273509.499	1446396.728
Bluebell	Goldsborough	2018/03/15	21:02:56	-42.675316	171.124557	134.5	325	591	NA	Unknown	Juvenile	16.132388	00(00000000)	13	0	6688	8716322	-------- X----X-X -------- --X---X-	5	5273533.929	1446331.094
Bluebell	Goldsborough	2018/03/10	18:28:54	-42.675713	171.124023	134.179993	325	591	NA	Unknown	Juvenile	47.990991	00(00000000)	7	0	2272	671421472	--X-X--- -----X-X ---X-X-- --X-----	7	5273488.872	1446288.317
Bluebell	Goldsborough	2018/03/15	17:31:43	-42.675316	171.125183	133.679993	325	591	NA	Unknown	Juvenile	36.219403	00(00000000)	6	0	3056	145031202	----X--- X-X--X-X -------- --X---X-	7	5273535.067	1446382.388
Bluebell	Goldsborough	2018/03/19	05:28:00	-42.675144	171.124725	133.669998	325	591	NA	Unknown	Juvenile	30.866132	00(00000000)	17	0	7008	-2138037760	X------- X--X---- --X---X- --------	5	5273553.335	1446344.436
Bluebell	Goldsborough	2018/03/14	19:39:00	-42.675041	171.122528	133.399994	325	591	NA	Unknown	Juvenile	23.250569	00(00000000)	17	0	4512	-2070920704	X----X-- X--X---- -X----X- --------	6	5273560.775	1446164.159
Bluebell	Goldsborough	2018/03/17	13:38:24	-42.674217	171.122604	132.399994	325	591	NA	Unknown	Juvenile	26.09111	00(00000000)	44	0	4224	4227392	-------- -X------ X------X -X------	4	5273652.416	1446168.353
Bluebell	Goldsborough	2018/03/11	18:30:14	-42.676491	171.12468	130.899994	325	591	NA	Unknown	Juvenile	92.990539	00(00000000)	10	0	1744	679805984	--X-X--- X----X-X -----X-- --X-----	7	5273403.673	1446344.068
Bluebell	Goldsborough	2018/03/11	01:02:16	-42.675877	171.124985	129.949997	325	591	NA	Unknown	Juvenile	79.02284	00(00000000)	7	0	4080	303075344	---X--X- ---X---- X--X---- ---X----	6	5273472.41	1446367.547
Bluebell	Goldsborough	2018/03/15	20:16:23	-42.675503	171.125351	128.410004	325	591	NA	Unknown	Juvenile	5.0901	00(00000000)	8	0	3712	142934050	----X--- X----X-X -------- --X---X-	6	5273514.607	1446396.615
Bluebell	Goldsborough	2018/03/16	06:50:50	-42.675732	171.126526	128.23999	325	591	NA	Unknown	Juvenile	48.656654	00(00000000)	11	0	1184	-1048566271	XX-----X X------- --X--XX- -------X	8	5273491.313	1446493.458
Bluebell	Goldsborough	2018/03/11	06:35:44	-42.6744	171.122345	128.179993	325	591	NA	Unknown	Juvenile	28.51158	00(00000000)	61	0	2224	-1065343488	XX------ X------- --X--XX- --------	6	5273631.622	1446147.582
Bluebell	Goldsborough	2018/03/12	16:34:55	-42.674248	171.122437	128.089996	325	591	NA	Unknown	Juvenile	24.832184	00(00000000)	35	0	6688	671089728	--X-X--- -------- -----X-- -X------	4	5273648.669	1446154.746
Bluebell	Goldsborough	2018/03/16	01:38:55	-42.675549	171.123383	127.5	325	591	NA	Unknown	Juvenile	188.390113	00(00000000)	22	0	2832	303054866	---X--X- ---X---- -X------ ---X--X-	6	5273505.919	1446235.471
Bluebell	Goldsborough	2018/03/17	19:48:24	-42.6754	171.124741	126.82	325	591	NA	Unknown	Juvenile	89.720334	00(00000000)	39	0	3216	134545440	----X--- -----X-X -------- --X-----	4	5273524.936	1446346.378
Bluebell	Goldsborough	2018/03/09	21:20:01	-42.676052	171.124039	126.599998	325	591	NA	Unknown	Juvenile	127.213743	00(00000000)	8	0	2768	8718370	-------- X----X-X ----X--- --X---X-	6	5273451.256	1446290.464
Bluebell	Goldsborough	2018/03/15	04:48:35	-42.675316	171.123734	126.579994	325	591	NA	Unknown	Juvenile	66.834111	00(00000000)	7	0	4336	-2079317376	X----X-- ---X---- --X---X- X-------	6	5273532.432	1446263.657
Bluebell	Goldsborough	2018/03/10	08:56:23	-42.675358	171.124557	126.369995	325	591	NA	Unknown	Juvenile	96.227445	00(00000000)	17	0	2464	318771216	---X--XX -------- ---X---- ---X----	5	5273529.265	1446331.197
Bluebell	Goldsborough	2018/03/10	07:37:41	-42.674221	171.122177	124.93	325	591	NA	Unknown	Juvenile	59.187858	00(00000000)	32	0	3632	-2139085312	X------- X------- --X--XX- --------	5	5273651.194	1446133.374
Bluebell	Goldsborough	2018/03/15	05:51:24	-42.675488	171.124283	124.360001	325	591	NA	Unknown	Juvenile	27.991808	00(00000000)	5	0	2528	-2070912384	X----X-- X--X---- -XX---X- X-------	8	5273514.33	1446309.066
Bluebell	Goldsborough	2018/03/17	20:15:12	-42.675377	171.124557	124.159996	325	591	NA	Unknown	Juvenile	15.183898	00(00000000)	39	0	2944	134545440	----X--- -----X-X -------- --X-----	4	5273527.155	1446331.244
Bluebell	Goldsborough	2018/03/11	22:55:04	-42.675983	171.124619	124.139999	325	591	NA	Unknown	Juvenile	38.830508	00(00000000)	12	0	4608	285218834	---X---X -------- ---XX--- ---X--X-	6	5273459.973	1446337.818
Bluebell	Goldsborough	2018/03/16	06:35:01	-42.675594	171.125732	124.059998	325	591	NA	Unknown	Juvenile	69.338264	00(00000000)	22	0	1376	-998234496	XX---X-- X------- --X--XX- X-------	8	5273505.194	1446428.058
Bluebell	Goldsborough	2018/03/12	02:57:24	-42.675224	171.124619	123.769997	325	591	NA	Unknown	Juvenile	34.204888	00(00000000)	36	0	2896	269488144	---X---- ---X---- ---X---- ---X----	4	5273544.258	1446335.947
Bluebell	Goldsborough	2018/03/17	13:06:12	-42.674191	171.122269	123.659996	325	591	NA	Unknown	Juvenile	4.109006	00(00000000)	26	0	2976	4227392	-------- -X------ X------X -X------	4	5273654.693	1446140.839
Bluebell	Goldsborough	2018/03/16	04:29:26	-42.674538	171.122269	123.219994	325	591	NA	Unknown	Juvenile	80.934771	00(00000000)	22	0	2240	-1054866431	XX-----X --X----- -----X-- -------X	6	5273616.16	1446141.695
Bluebell	Goldsborough	2018/03/20	22:22:27	-42.67548	171.124222	123.18	325	591	NA	Unknown	Juvenile	66.703811	00(00000000)	29	0	2816	268699682	---X---- -----X-- ----X--- --X---X-	5	5273515.108	1446304.048
Bluebell	Goldsborough	2018/03/11	18:14:40	-42.676266	171.125214	123.099998	325	591	NA	Unknown	Juvenile	50.323323	00(00000000)	5	0	2176	679810080	--X-X--- X----X-X ---X-X-- --X-----	8	5273429.629	1446387.269
Bluebell	Goldsborough	2018/03/15	01:07:00	-42.675262	171.124573	122.719994	325	591	NA	Unknown	Juvenile	10.677492	00(00000000)	8	0	2432	319832082	---X--XX ---X---- -X------ ---X--X-	7	5273539.955	1446332.272
Bluebell	Goldsborough	2018/03/13	14:27:45	-42.67292	171.107544	122.269997	325	591	NA	Unknown	Juvenile	5.345988	00(00000000)	12	0	3680	71336128	-----X-- -X------ X------- XX------	5	5273768.915	1444931.09
Bluebell	Goldsborough	2018/03/10	04:28:08	-42.675781	171.125107	121.959999	325	591	NA	Unknown	Juvenile	59.869208	00(00000000)	24	0	2720	-2070937088	X----X-- X--X---- ------X- --------	5	5273483.292	1446377.307
Bluebell	Goldsborough	2018/03/10	06:19:17	-42.675613	171.124344	121.57	325	591	NA	Unknown	Juvenile	44.476238	00(00000000)	7	0	3040	-2070928768	X----X-- X--X---- --X---X- X-------	7	5273500.561	1446314.373
Bluebell	Goldsborough	2018/03/10	04:59:57	-42.676048	171.125122	120.68	325	591	NA	Unknown	Juvenile	29.71844	00(00000000)	7	0	1888	-2070937088	X----X-- X--X---- ------X- --------	5	5273453.67	1446379.194
Bluebell	Goldsborough	2018/03/11	18:45:46	-42.676762	171.124863	120.449997	325	591	NA	Unknown	Juvenile	57.805788	00(00000000)	11	0	1920	142934052	----X--- X----X-X -------- --X--X--	6	5273373.912	1446359.731
Bluebell	Goldsborough	2018/03/10	06:34:56	-42.675636	171.124924	119.559998	325	591	NA	Unknown	Juvenile	47.470194	00(00000000)	7	0	3712	-2070928768	X----X-- X--X---- --X---X- X-------	7	5273499.061	1446361.954
Bluebell	Goldsborough	2018/03/11	00:30:13	-42.676136	171.124191	118.799995	325	591	NA	Unknown	Juvenile	6.463706	00(00000000)	7	0	3216	285214738	---X---X -------- ----X--- ---X--X-	5	5273442.205	1446303.125
Bluebell	Goldsborough	2018/03/16	14:12:31	-42.674831	171.123215	118.409996	325	591	NA	Unknown	Juvenile	131.882088	00(00000000)	18	0	7472	671105153	--X-X--- -------- -X------ X------X	5	5273585.345	1446219.934
Bluebell	Goldsborough	2018/03/16	00:15:52	-42.675591	171.123306	118.309998	325	591	NA	Unknown	Juvenile	7.789241	00(00000000)	23	0	2736	269500432	---X---- ---X---- -X------ ---X----	4	5273501.115	1446229.265
Bluebell	Goldsborough	2018/03/13	13:21:33	-42.672947	171.107574	117.669998	325	591	NA	Unknown	Juvenile	17.420649	00(00000000)	187	0	4656	71336128	-----X-- -X------ X------- XX------	5	5273765.971	1444933.615
Bluebell	Goldsborough	2018/03/11	08:03:07	-42.674332	171.122604	116.579994	325	591	NA	Unknown	Juvenile	26.830101	00(00000000)	10	0	2848	-1073730048	XX------ -------- --X-XXX- --------	6	5273639.645	1446168.637
Bluebell	Goldsborough	2018/03/14	14:20:55	-42.6744	171.122314	116.549995	325	591	NA	Unknown	Juvenile	15.743971	00(00000000)	34	0	2784	671089856	--X-X--- -------- -----X-- XX------	5	5273631.566	1446145.042
Bluebell	Goldsborough	2018/03/18	17:44:44	-42.675549	171.124603	116.360001	325	591	NA	Unknown	Juvenile	12.822715	00(00000000)	8	0	3264	671155201	--X-X--- -------X -----X-- -------X	5	5273508.139	1446335.437
Bluebell	Goldsborough	2018/03/18	17:20:55	-42.676033	171.124985	116	325	591	NA	Unknown	Juvenile	62.245718	00(00000000)	62	0	6864	134283269	----X--- -------X -------- -----X-X	4	5273455.087	1446367.931
Bluebell	Goldsborough	2018/03/13	04:53:30	-42.676998	171.120102	115.989998	325	591	NA	Unknown	Juvenile	251.007191	00(00000000)	13	0	2864	-2146418176	X------- ---X---- -X----X- --------	4	5273339.036	1445970.207
Bluebell	Goldsborough	2018/03/21	03:46:32	-42.675293	171.124329	115.939995	325	591	NA	Unknown	Juvenile	32.324973	00(00000000)	57	0	2528	-2078785024	X----X-- ---XX--- -X----X- --------	6	5273536.068	1446312.355
Bluebell	Goldsborough	2018/03/15	05:35:50	-42.675438	171.124619	114.939995	325	591	NA	Unknown	Juvenile	47.519844	00(00000000)	8	0	3312	-2070912384	X----X-- X--X---- -XX---X- X-------	8	5273520.494	1446336.475
Bluebell	Goldsborough	2018/03/10	22:07:45	-42.676121	171.12439	114.610001	325	591	NA	Unknown	Juvenile	40.470295	00(00000000)	8	0	2624	17106994	-------X -----X-X ----X--- --XX--X-	7	5273444.232	1446319.394
Bluebell	Goldsborough	2018/03/14	03:54:14	-42.674858	171.122665	114	325	591	NA	Unknown	Juvenile	54.945608	00(00000000)	20	0	7072	76562944	-----X-- X--X---- -X----X- --------	5	5273581.346	1446174.933
Bluebell	Goldsborough	2018/03/10	01:49:40	-42.675632	171.124481	113.799995	325	591	NA	Unknown	Juvenile	26.105797	00(00000000)	20	0	2464	269488146	---X---- ---X---- ---X---- ---X--X-	5	5273498.7	1446325.645
Bluebell	Goldsborough	2018/03/17	13:54:46	-42.674358	171.122574	113.349998	325	591	NA	Unknown	Juvenile	26.130587	00(00000000)	27	0	2800	536940545	--X----- -------X ---X---- -------X	4	5273636.703	1446166.243
Bluebell	Goldsborough	2018/03/18	09:36:11	-42.674225	171.122345	113.229996	325	591	NA	Unknown	Juvenile	10.874269	00(00000000)	28	0	4480	71303616	-----X-- -X------ -------X XX------	5	5273651.056	1446147.15
Bluebell	Goldsborough	2018/03/16	12:49:00	-42.674232	171.122253	113.059998	325	591	NA	Unknown	Juvenile	28.244573	00(00000000)	13	0	1504	71336256	-----X-- -X------ X------X -X------	5	5273650.111	1446139.629
Bluebell	Goldsborough	2018/03/13	11:00:48	-42.672729	171.107239	112.949997	325	591	NA	Unknown	Juvenile	26.687076	00(00000000)	8	0	1824	671155265	--X-X--- -------X -----X-- -X-----X	6	5273789.565	1444905.622
Bluebell	Goldsborough	2018/03/13	05:56:20	-42.67289	171.107452	112.470001	325	591	NA	Unknown	Juvenile	5.981351	00(00000000)	75	0	2016	-1038057472	XX----X- --X----- X------- --------	5	5273772.077	1444923.476
Bluebell	Goldsborough	2018/03/14	17:17:20	-42.674164	171.122452	112.169998	325	591	NA	Unknown	Juvenile	9.478962	00(00000000)	12	0	3424	537216065	--X----- -----X-X -X---X-- -X-----X	7	5273658.024	1446155.767
Bluebell	Goldsborough	2018/03/13	05:58:57	-42.672859	171.107513	111.389999	325	591	NA	Unknown	Juvenile	2.53075	00(00000000)	44	0	2016	671155393	--X-X--- -------X -----X-- XX-----X	7	5273775.632	1444928.398
Bluebell	Goldsborough	2018/03/14	16:11:56	-42.674198	171.12236	111.089996	325	591	NA	Unknown	Juvenile	24.272225	00(00000000)	10	0	4272	671089856	--X-X--- -------- -----X-- XX------	5	5273654.081	1446148.313
Bluebell	Goldsborough	2018/03/21	21:09:32	-42.67572	171.124878	110.879997	325	591	NA	Unknown	Juvenile	85.994693	00(00000000)	120	0	4528	337134080	---X-X-- ---XX--- -X----X- --------	6	5273489.65	1446358.392
Bluebell	Goldsborough	2018/03/17	05:04:08	-42.675434	171.124481	110.869995	325	591	NA	Unknown	Juvenile	46.864078	00(00000000)	55	0	5952	1589760	-------- ---XX--- -X----X- --------	4	5273520.687	1446325.157
Bluebell	Goldsborough	2018/03/20	13:50:28	-42.674129	171.12233	110.75	325	591	NA	Unknown	Juvenile	7.905564	00(00000000)	192	0	3728	134218944	----X--- -------- -----X-- XX------	4	5273661.689	1446145.684
Bluebell	Goldsborough	2018/03/13	15:13:10	-42.672863	171.107483	110.479996	325	591	NA	Unknown	Juvenile	20.878323	00(00000000)	47	0	2208	603980992	--X--X-- -------- -----X-- XX------	5	5273775.132	1444925.95
Bluebell	Goldsborough	2018/03/16	02:11:06	-42.674801	171.122131	110.399994	325	591	NA	Unknown	Juvenile	130.13667	00(00000000)	57	0	2912	270024704	---X---- ---XX--- -X------ --------	4	5273586.703	1446131.036
Bluebell	Goldsborough	2018/03/19	11:30:50	-42.674248	171.122299	110.32	325	591	NA	Unknown	Juvenile	5.270367	00(00000000)	145	0	6096	37781824	------X- -X------ X------X -X------	5	5273648.418	1446143.438
Bluebell	Goldsborough	2018/03/12	08:59:15	-42.674328	171.122253	110.110001	325	591	NA	Unknown	Juvenile	11.61279	00(00000000)	66	0	4960	-1071643647	XX------ --X----- -----X-- -------X	5	5273639.45	1446139.866
Bluebell	Goldsborough	2018/03/15	01:54:15	-42.676182	171.125031	109.879997	325	591	NA	Unknown	Juvenile	25.307874	00(00000000)	10	0	3728	303054864	---X--X- ---X---- -X------ ---X----	5	5273438.624	1446372.067
Bluebell	Goldsborough	2018/03/13	04:37:07	-42.678322	171.122589	109.849998	325	591	NA	Unknown	Juvenile	210.750236	00(00000000)	60	0	3200	-2146418176	X------- ---X---- -X----X- --------	4	5273196.541	1446177.254
Bluebell	Goldsborough	2018/03/15	05:20:10	-42.675583	171.124466	109.619995	325	591	NA	Unknown	Juvenile	18.344623	00(00000000)	9	0	1776	-2070928768	X----X-- X--X---- --X---X- X-------	7	5273504.114	1446324.295
Bluebell	Goldsborough	2018/03/14	23:14:45	-42.67593	171.12561	109.259995	325	591	NA	Unknown	Juvenile	15.08555	00(00000000)	8	0	1264	-2070912384	X----X-- X--X---- -XX---X- X-------	8	5273467.661	1446418.889
Bluebell	Goldsborough	2018/03/16	03:18:48	-42.675716	171.125351	108.799995	325	591	NA	Unknown	Juvenile	289.17633	00(00000000)	8	0	1664	-2070396416	X----X-- X--XX--- -X----X- --------	7	5273490.954	1446397.14
Bluebell	Goldsborough	2018/03/09	19:46:39	-42.675896	171.124863	108.519997	325	591	NA	Unknown	Juvenile	50.535972	00(00000000)	6	0	2256	25495602	-------X X----X-X ----X--- --XX--X-	8	5273470.078	1446357.597
Bluebell	Goldsborough	2018/03/15	10:14:35	-42.674301	171.122726	107.970001	325	591	NA	Unknown	Juvenile	10.843625	00(00000000)	16	0	3792	671171649	--X-X--- -------X -X---X-- -X-----X	7	5273643.31	1446178.557
Bluebell	Goldsborough	2018/03/14	23:10:41	-42.67461	171.123123	107.790001	325	591	NA	Unknown	Juvenile	177.775884	00(00000000)	10	0	1840	-1046469119	XX-----X X-X----- --X--XX- -------X	9	5273609.719	1446211.85
Bluebell	Goldsborough	2018/03/14	20:09:04	-42.675533	171.124634	107.32	325	591	NA	Unknown	Juvenile	93.718887	00(00000000)	5	0	2032	681919521	--X-X--- X-X--X-X -X---X-- --X----X	10	5273509.972	1446337.938
Bluebell	Goldsborough	2018/03/10	03:40:30	-42.676079	171.125717	107.290001	325	591	NA	Unknown	Juvenile	100.363198	00(00000000)	21	0	1552	-2070932992	X----X-- X--X---- ---X--X- --------	6	5273451.309	1446428.024
Bluebell	Goldsborough	2018/03/12	06:14:43	-42.674217	171.12236	107.07	325	591	NA	Unknown	Juvenile	6.736496	00(00000000)	126	0	3424	1113595908	-X----X- -XX----- --X----- -----X--	6	5273651.971	1446148.36
Bluebell	Goldsborough	2018/03/14	02:27:53	-42.674656	171.12294	106.729996	325	591	NA	Unknown	Juvenile	13.093095	00(00000000)	8	0	2000	336609792	---X-X-- ---X---- -X----X- --------	5	5273604.278	1446196.969
Bluebell	Goldsborough	2018/03/12	00:50:06	-42.675636	171.124969	106.18	325	591	NA	Unknown	Juvenile	36.228979	00(00000000)	9	0	4288	285214738	---X---X -------- ----X--- ---X--X-	5	5273499.143	1446365.642
Bluebell	Goldsborough	2018/03/11	06:19:53	-42.675919	171.123764	105.839996	325	591	NA	Unknown	Juvenile	74.757399	00(00000000)	10	0	3904	-2070928896	X----X-- X--X---- --X---X- --------	6	5273465.525	1446267.602
Bluebell	Goldsborough	2018/03/13	05:09:05	-42.676331	171.116867	105.599998	325	591	NA	Unknown	Juvenile	274.669141	00(00000000)	10	0	2448	-2146418176	X------- ---X---- -X----X- --------	4	5273407.201	1445703.488
Bluebell	Goldsborough	2018/03/11	02:37:30	-42.676266	171.125687	105.470001	325	591	NA	Unknown	Juvenile	71.864432	00(00000000)	8	0	3472	303075344	---X--X- ---X---- X--X---- ---X----	6	5273430.489	1446426.026
Bluebell	Goldsborough	2018/03/15	03:12:52	-42.675976	171.124756	105.339996	325	591	NA	Unknown	Juvenile	31.532432	00(00000000)	12	0	1920	336642560	---X-X-- ---X---- XX----X- --------	6	5273461	1446349.026
Bluebell	Goldsborough	2018/03/19	04:09:04	-42.675308	171.12439	104.779999	325	591	NA	Unknown	Juvenile	45.535914	00(00000000)	21	0	2368	-2138045952	X------- X--X---- ------X- --------	4	5273534.514	1446317.39
Bluebell	Goldsborough	2018/03/15	01:22:52	-42.675835	171.125641	104.629997	325	591	NA	Unknown	Juvenile	63.084148	00(00000000)	7	0	1936	303088144	---X--X- ---X---- XX----X- ---X----	7	5273478.267	1446421.195
Bluebell	Goldsborough	2018/03/21	00:10:28	-42.675625	171.124161	104.540001	325	591	NA	Unknown	Juvenile	87.843155	00(00000000)	52	0	2976	269484050	---X---- ---X---- -------- ---X--X-	4	5273498.895	1446299.407
Bluebell	Goldsborough	2018/03/11	08:18:56	-42.674366	171.122421	103.989998	325	591	NA	Unknown	Juvenile	15.448458	00(00000000)	20	0	1840	-1073730048	XX------ -------- --X-XXX- --------	6	5273635.536	1446153.726
Bluebell	Goldsborough	2018/03/21	02:24:08	-42.675144	171.124176	103.799995	325	591	NA	Unknown	Juvenile	32.172421	00(00000000)	237	0	4544	270024704	---X---- ---XX--- -X------ --------	4	5273552.336	1446299.451
Bluebell	Goldsborough	2018/03/15	00:51:11	-42.675411	171.124603	103.57	325	591	NA	Unknown	Juvenile	16.729893	00(00000000)	7	0	2144	269500434	---X---- ---X---- -X------ ---X--X-	5	5273523.463	1446335.097
Bluebell	Goldsborough	2018/03/20	01:26:34	-42.675915	171.125107	103.459999	325	591	NA	Unknown	Juvenile	47.051076	00(00000000)	7	0	2768	302514194	---X--X- ----X--- -------- ---X--X-	5	5273468.412	1446377.637
Bluebell	Goldsborough	2018/03/18	19:21:48	-42.675121	171.124359	103.389999	325	591	NA	Unknown	Juvenile	113.548198	00(00000000)	60	0	4272	134283270	----X--- -------X -------- -----XX-	4	5273555.223	1446314.389
Bluebell	Goldsborough	2018/03/14	01:40:15	-42.675926	171.125488	103.389999	325	591	NA	Unknown	Juvenile	9.659585	00(00000000)	8	0	1424	319832082	---X--XX ---X---- -X------ ---X--X-	7	5273467.883	1446408.883
Bluebell	Goldsborough	2018/03/15	03:44:48	-42.675831	171.123688	103.379997	325	591	NA	Unknown	Juvenile	13.81556	00(00000000)	30	0	2816	285212690	---X---X -------- -------- ---X--X-	4	5273475.159	1446261.158
Bluebell	Goldsborough	2018/03/11	01:34:07	-42.675659	171.124481	103.239998	325	591	NA	Unknown	Juvenile	11.258771	00(00000000)	6	0	2512	319819794	---X--XX ---X---- ---X---- ---X--X-	7	5273495.702	1446325.712
Bluebell	Goldsborough	2018/03/18	09:20:13	-42.674431	171.122375	103.099998	325	591	NA	Unknown	Juvenile	20.502858	00(00000000)	12	0	11408	-1071636476	XX------ --X----- --X----- -----X--	5	5273628.235	1446150.117
Bluebell	Goldsborough	2018/03/14	16:27:44	-42.675568	171.124924	102.82	325	591	NA	Unknown	Juvenile	6.034243	00(00000000)	6	0	3424	8716322	-------- X----X-X -------- --X---X-	5	5273506.613	1446361.787
Bluebell	Goldsborough	2018/03/20	22:38:30	-42.675552	171.124176	102.809998	325	591	NA	Unknown	Juvenile	8.885789	00(00000000)	15	0	2736	268437538	---X---- -------- ----X--- --X---X-	4	5273507.029	1446300.456
Bluebell	Goldsborough	2018/03/09	19:15:53	-42.676102	171.125336	102.619995	325	591	NA	Unknown	Juvenile	67.143823	00(00000000)	6	0	2368	142939168	----X--- X----X-X ---X-X-- --X-----	7	5273448.063	1446396.862
Bluebell	Goldsborough	2018/03/12	14:22:57	-42.675629	171.125626	102.5	325	591	NA	Unknown	Juvenile	302.5715	00(00000000)	57	0	3280	671417344	--X-X--- -----X-X -----X-- --------	5	5273501.115	1446419.459
Bluebell	Goldsborough	2018/03/11	22:11:34	-42.676189	171.124084	101.849998	325	591	NA	Unknown	Juvenile	21.205929	00(00000000)	8	0	1616	17041458	-------X -----X-- ----X--- --XX--X-	6	5273436.125	1446294.489
Bluebell	Goldsborough	2018/03/09	00:57:17	-42.675156	171.124496	101.159996	325	591	NA	Unknown	Juvenile	81.363568	00(00000000)	133	0	6656	285212690	---X---X -------- -------- ---X--X-	4	5273551.585	1446325.701
Bluebell	Goldsborough	2018/03/13	08:43:34	-42.672882	171.107513	100.909996	325	591	NA	Unknown	Juvenile	35.94409	00(00000000)	40	0	3616	35692544	------X- --X----- X-X----- --------	4	5273773.078	1444928.455
Bluebell	Goldsborough	2018/03/20	11:11:49	-42.674232	171.12233	100.909996	325	591	NA	Unknown	Juvenile	35.294813	00(00000000)	32	0	3136	37781824	------X- -X------ X------X -X------	5	5273650.251	1446145.938
Bluebell	Goldsborough	2018/03/16	20:22:25	-42.675621	171.125641	100.189995	325	591	NA	Unknown	Juvenile	75.653374	00(00000000)	56	0	3408	264226	-------- -----X-- ----X--- --X---X-	4	5273502.031	1446420.668
Bluebell	Goldsborough	2018/03/11	07:07:10	-42.674366	171.122375	100.040001	325	591	NA	Unknown	Juvenile	3.742333	00(00000000)	66	0	2288	-1056954876	XX-----X -------- --X--XX- -----X--	7	5273635.453	1446149.956
Bluebell	Goldsborough	2018/03/21	02:40:06	-42.675423	171.124283	99.949997	325	591	NA	Unknown	Juvenile	14.408495	00(00000000)	12	0	2656	270041104	---X---- ---XX--- X------- ---X----	5	5273521.549	1446308.906
Bluebell	Goldsborough	2018/03/14	21:10:26	-42.675907	171.124893	99.720001	325	591	NA	Unknown	Juvenile	37.83392	00(00000000)	6	0	4480	8716322	-------- X----X-X -------- --X---X-	5	5273468.911	1446360.082
Bluebell	Goldsborough	2018/03/12	12:27:14	-42.674305	171.122375	99.589996	325	591	NA	Unknown	Juvenile	14.898441	00(00000000)	191	0	9712	37781760	------X- -X------ X------X --------	4	5273642.227	1446149.806
Bluebell	Goldsborough	2018/03/19	03:25:30	-42.675373	171.124512	99.579994	325	591	NA	Unknown	Juvenile	12.312048	00(00000000)	25	0	1712	-2138029568	X------- X--X---- -X----X- --------	5	5273527.517	1446327.547
Bluebell	Goldsborough	2018/03/19	13:15:39	-42.674267	171.122299	99.389999	325	591	NA	Unknown	Juvenile	2.120875	00(00000000)	37	0	4432	71336256	-----X-- -X------ X------X -X------	5	5273646.308	1446143.484
Bluebell	Goldsborough	2018/03/12	12:09:47	-42.674171	171.12236	99.369995	325	591	NA	Unknown	Juvenile	0.84835	00(00000000)	106	0	7312	37781760	------X- -X------ X------X --------	4	5273657.08	1446148.246
Bluebell	Goldsborough	2018/03/13	20:42:27	-42.675472	171.113632	99.119995	325	591	NA	Unknown	Juvenile	41.125538	00(00000000)	50	0	3424	-2079317504	X----X-- ---X---- --X---X- --------	5	5273496.678	1445436.287
Bluebell	Goldsborough	2018/03/10	19:15:15	-42.676495	171.123657	98.860001	325	591	NA	Unknown	Juvenile	103.756475	00(00000000)	6	0	4112	8718370	-------- X----X-X ----X--- --X---X-	6	5273401.367	1446260.255
Bluebell	Goldsborough	2018/03/19	23:30:00	-42.675846	171.125488	98.82	325	591	NA	Unknown	Juvenile	79.365176	00(00000000)	80	0	7152	2098	-------- -------- ----X--- --XX--X-	4	5273476.767	1446408.686
Bluebell	Goldsborough	2018/03/18	02:24:11	-42.674278	171.120148	98.669998	325	591	NA	Unknown	Juvenile	221.852663	00(00000000)	43	0	6992	268980224	---X---- ----X--- -X-X---- --------	4	5273641.167	1445967.256
Bluebell	Goldsborough	2018/03/18	06:46:54	-42.674206	171.122284	98.619995	325	591	NA	Unknown	Juvenile	26.121585	00(00000000)	37	0	4992	1075847172	-X------ --X----- --X----- -----X--	4	5273653.054	1446142.105
Bluebell	Goldsborough	2018/03/20	18:11:41	-42.675434	171.124374	98.389999	325	591	NA	Unknown	Juvenile	101.803892	00(00000000)	28	0	2928	134546432	----X--- -----X-X -----X-- --------	4	5273520.493	1446316.39
Bluebell	Goldsborough	2018/03/21	23:39:16	-42.674999	171.124817	98.369995	325	591	NA	Unknown	Juvenile	80.794931	00(00000000)	183	0	2496	268437522	---X---- -------- ----X--- ---X--X-	4	5273569.604	1446351.617
Bluebell	Goldsborough	2018/03/20	21:51:00	-42.675468	171.124802	98.279999	325	591	NA	Unknown	Juvenile	68.024733	00(00000000)	12	0	6400	329762	-------- -----X-X ----X--- --X---X-	5	5273517.495	1446351.544
Bluebell	Goldsborough	2018/03/09	23:56:14	-42.67543	171.124268	97.720001	325	591	NA	Unknown	Juvenile	20.544675	00(00000000)	15	0	7056	262450	-------- -----X-- -------X --XX--X-	5	5273520.744	1446307.694
Bluebell	Goldsborough	2018/03/14	04:30:35	-42.674404	171.122772	97.639999	325	591	NA	Unknown	Juvenile	36.712965	00(00000012)	21	0	4656	-2145376768	X------- --X----- --X--XX- --------	5	5273631.956	1446182.581
Bluebell	Goldsborough	2018/03/10	01:02:14	-42.676022	171.125153	97.259995	325	591	NA	Unknown	Juvenile	43.479447	00(00000000)	9	0	2704	286267410	---X---X ---X---- ---XX--- ---X--X-	7	5273456.614	1446381.67
Bluebell	Goldsborough	2018/03/18	09:52:27	-42.674305	171.122269	97.220001	325	591	NA	Unknown	Juvenile	11.098875	00(00000000)	195	0	5888	4227392	-------- -X------ X------X -X------	4	5273642.034	1446141.12
Bluebell	Goldsborough	2018/03/10	19:30:44	-42.676613	171.125534	96.709999	325	591	NA	Unknown	Juvenile	108.382273	00(00000000)	12	0	2416	25495602	-------X X----X-X ----X--- --XX--X-	8	5273391.678	1446414.344
Bluebell	Goldsborough	2018/03/12	21:55:48	-42.675724	171.125137	96.339996	325	591	NA	Unknown	Juvenile	137.197986	00(00000000)	26	0	2832	285214738	---X---X -------- ----X--- ---X--X-	5	5273489.677	1446379.624
Bluebell	Goldsborough	2018/03/14	18:34:44	-42.675743	171.124863	96.089996	325	591	NA	Unknown	Juvenile	6.587815	00(00000000)	7	0	2144	145032225	----X--- X-X--X-X -----X-- --X----X	8	5273487.068	1446357.22
Bluebell	Goldsborough	2018/03/19	22:58:09	-42.675079	171.124344	96.059998	325	591	NA	Unknown	Juvenile	107.662597	00(00000000)	10	0	2544	264242	-------- -----X-- ----X--- --XX--X-	5	5273559.86	1446313.056
Bluebell	Goldsborough	2018/03/09	14:21:11	-42.673832	171.122421	96.029999	325	591	NA	Unknown	Juvenile	33.602572	00(00000000)	149	0	4048	536876160	--X----- -------- ---X-X-- X-------	4	5273694.835	1446152.408
Bluebell	Goldsborough	2018/03/13	11:54:34	-42.67289	171.107376	95.829994	325	591	NA	Unknown	Juvenile	11.259271	00(00000000)	58	0	3680	104890496	-----XX- -X------ X------- X-------	5	5273771.938	1444917.249
Bluebell	Goldsborough	2018/03/11	04:44:37	-42.674213	171.122299	95.799995	325	591	NA	Unknown	Juvenile	18.077115	00(00000000)	30	0	7776	-1056956412	XX-----X -------- --X----- -----X--	5	5273652.304	1446143.351
Bluebell	Goldsborough	2018/03/10	02:52:59	-42.675537	171.124649	95.779999	325	591	NA	Unknown	Juvenile	17.283299	00(00000000)	12	0	2848	269520912	---X---- ---X---- X--X---- ---X----	5	5273509.555	1446339.177
Bluebell	Goldsborough	2018/03/14	19:21:13	-42.67577	171.124939	95.650002	325	591	NA	Unknown	Juvenile	6.907784	00(00000000)	7	0	1200	145032225	----X--- X-X--X-X -----X-- --X----X	8	5273484.208	1446363.514
Bluebell	Goldsborough	2018/03/19	15:19:58	-42.674023	171.122116	95.610001	325	591	NA	Unknown	Juvenile	20.898343	00(00000000)	133	0	7520	671092800	--X-X--- -------- ---X---- -X------	4	5273673.07	1446127.887
Bluebell	Goldsborough	2018/03/13	05:24:34	-42.675598	171.114105	95.419998	325	591	NA	Unknown	Juvenile	240.020962	00(00000000)	11	0	2176	-2146418176	X------- ---X---- -X----X- --------	4	5273483.551	1445475.357
Bluebell	Goldsborough	2018/03/13	14:52:30	-42.672745	171.107285	95.239998	325	591	NA	Unknown	Juvenile	28.817704	00(00000000)	26	0	2848	71303360	-----X-- -X------ -------- XX------	4	5273787.872	1444909.431
Bluebell	Goldsborough	2018/03/19	08:04:48	-42.674232	171.122238	95.18	325	591	NA	Unknown	Juvenile	15.512989	00(00000000)	130	0	2672	37748996	------X- -X------ -------X -----X--	4	5273650.083	1446138.4
Bluebell	Goldsborough	2018/03/12	00:34:17	-42.675411	171.124649	94.979996	325	591	NA	Unknown	Juvenile	33.048945	00(00000000)	9	0	3472	285214738	---X---X -------- ----X--- ---X--X-	5	5273523.547	1446338.866
Bluebell	Goldsborough	2018/03/18	23:28:00	-42.674259	171.122284	94.949997	325	591	NA	Unknown	Juvenile	307.509791	00(00000000)	243	0	6832	-1071636476	XX------ --X----- --X----- -----X--	5	5273647.169	1446142.236
Bluebell	Goldsborough	2018/03/15	04:17:13	-42.675549	171.125031	94.900002	325	591	NA	Unknown	Juvenile	51.775311	00(00000000)	5	0	1456	-2070920576	X----X-- X--X---- -X----X- X-------	7	5273508.917	1446370.507
Bluebell	Goldsborough	2018/03/12	17:55:12	-42.675426	171.124695	94.860001	325	591	NA	Unknown	Juvenile	23.023324	00(00000000)	28	0	4064	134546432	----X--- -----X-X -----X-- --------	4	5273521.965	1446342.673
Bluebell	Goldsborough	2018/03/11	06:51:25	-42.674583	171.122589	94.739998	325	591	NA	Unknown	Juvenile	75.27147	00(00000000)	17	0	2656	-1065343360	XX------ X------- --X--XX- X-------	7	5273611.745	1446168.027
Bluebell	Goldsborough	2018/03/17	02:16:56	-42.674194	171.122345	94.619995	325	591	NA	Unknown	Juvenile	21.358779	00(00000000)	82	0	3840	536940609	--X----- -------X ---X---- -X-----X	5	5273654.498	1446147.074
Bluebell	Goldsborough	2018/03/16	11:48:30	-42.674225	171.122345	94.470001	325	591	NA	Unknown	Juvenile	35.425785	00(00000000)	226	0	3600	37781764	------X- -X------ X------X -----X--	5	5273651.056	1446147.15
Bluebell	Goldsborough	2018/03/12	01:05:55	-42.675331	171.124664	94.449997	325	591	NA	Unknown	Juvenile	42.118175	00(00000000)	36	0	4304	285736978	---X---X ----X--- -------- ---X--X-	5	5273532.458	1446339.898
Bluebell	Goldsborough	2018/03/09	19:00:26	-42.675724	171.124695	94.18	325	591	NA	Unknown	Juvenile	6.7868	00(00000000)	11	0	1392	671421472	--X-X--- -----X-X ---X-X-- --X-----	7	5273488.873	1446343.407
Bluebell	Goldsborough	2018/03/13	05:40:05	-42.673061	171.109177	94.110001	325	591	NA	Unknown	Juvenile	50.447654	00(00000000)	71	0	2560	-2139086336	X------- X------- --X---X- --------	4	5273756.253	1445065.253
Bluebell	Goldsborough	2018/03/13	21:38:59	-42.675465	171.124374	94.110001	325	591	NA	Unknown	Juvenile	301.891007	00(00000000)	108	0	3792	285212722	---X---X -------- -------- --XX--X-	5	5273517.05	1446316.466
Bluebell	Goldsborough	2018/03/14	01:24:27	-42.675842	171.125458	94.089996	325	591	NA	Unknown	Juvenile	59.488749	00(00000000)	8	0	1808	319832082	---X--XX ---X---- -X------ ---X--X-	7	5273477.157	1446406.217
Bluebell	Goldsborough	2018/03/14	05:54:39	-42.675945	171.125717	94	325	591	NA	Unknown	Juvenile	8.895205	00(00000000)	5	0	1568	-2070912384	X----X-- X--X---- -XX---X- X-------	8	5273466.19	1446427.693
Bluebell	Goldsborough	2018/03/20	01:10:28	-42.675522	171.124893	93.959999	325	591	NA	Unknown	Juvenile	15.712862	00(00000000)	7	0	2096	302514194	---X--X- ----X--- -------- ---X--X-	5	5273511.664	1446359.133
Bluebell	Goldsborough	2018/03/19	18:36:44	-42.675484	171.124374	93.949997	325	591	NA	Unknown	Juvenile	15.08521	00(00000000)	14	0	2224	671092741	--X-X--- -------- ---X---- -----X-X	5	5273514.94	1446316.513
Bluebell	Goldsborough	2018/03/15	07:28:08	-42.676342	171.125137	93.909996	325	591	NA	Unknown	Juvenile	60.861252	00(00000000)	5	0	1824	673530913	--X-X--- --X--X-X -X---X-- --X----X	9	5273421.05	1446381.147
Bluebell	Goldsborough	2018/03/09	18:14:18	-42.675732	171.124435	93.839996	325	591	NA	Unknown	Juvenile	84.317744	00(00000000)	7	0	1472	679810080	--X-X--- X----X-X ---X-X-- --X-----	8	5273487.512	1446322.123
Bluebell	Goldsborough	2018/03/14	10:04:39	-42.674713	171.122238	93.599998	325	591	NA	Unknown	Juvenile	30.769029	00(00000000)	84	0	5712	1113620480	-X----X- -XX----- X------- --------	5	5273596.67	1446139.587
Bluebell	Goldsborough	2018/03/19	20:06:58	-42.675686	171.124542	93.589996	325	591	NA	Unknown	Juvenile	69.366017	00(00000000)	22	0	2720	264210	-------- -----X-- ----X--- ---X--X-	4	5273492.814	1446330.777
Bluebell	Goldsborough	2018/03/13	17:51:57	-42.671608	171.105988	93.579994	325	591	NA	Unknown	Juvenile	161.294816	00(00000000)	9	0	2496	671155265	--X-X--- -------X -----X-- -X-----X	6	5273911.751	1444800.32
Bluebell	Goldsborough	2018/03/16	23:56:56	-42.676552	171.124893	93.5	325	591	NA	Unknown	Juvenile	54.850393	00(00000000)	9	0	5072	286261266	---X---X ---X---- -------- ---X--X-	5	5273397.286	1446361.672
Bluebell	Goldsborough	2018/03/14	20:54:46	-42.675949	171.124725	93.389999	325	591	NA	Unknown	Juvenile	14.493155	00(00000000)	8	0	2720	25493538	-------X X----X-X -------- --X---X-	6	5273463.942	1446346.42
Bluebell	Goldsborough	2018/03/15	18:10:04	-42.676369	171.126297	93.349998	325	591	NA	Unknown	Juvenile	34.837931	00(00000000)	7	0	3104	681902113	--X-X--- X-X--X-X -------- --X----X	8	5273420.16	1446476.262
Bluebell	Goldsborough	2018/03/20	08:09:37	-42.674202	171.122314	93.099998	325	591	NA	Unknown	Juvenile	7.53261	00(00000000)	47	0	8128	-1071636476	XX------ --X----- --X----- -----X--	5	5273653.553	1446144.553
Bluebell	Goldsborough	2018/03/15	04:32:53	-42.675621	171.124405	93.009995	325	591	NA	Unknown	Juvenile	82.737263	00(00000000)	7	0	2768	-2070920704	X----X-- X--X---- -X----X- --------	6	5273499.783	1446319.391
Bluebell	Goldsborough	2018/03/12	09:32:15	-42.67424	171.122284	92.919998	325	591	NA	Unknown	Juvenile	21.294343	00(00000000)	140	0	5824	1075847173	-X------ --X----- --X----- -----X-X	5	5273649.279	1446142.189
Bluebell	Goldsborough	2018/03/13	01:01:15	-42.682152	171.12674	92.619995	325	591	NA	Unknown	Juvenile	299.935763	00(00000000)	64	0	6544	285736976	---X---X ----X--- -------- ---X----	4	5272778.78	1446526.801
Bluebell	Goldsborough	2018/03/14	23:57:26	-42.675838	171.124893	92.489998	325	591	NA	Unknown	Juvenile	58.277174	00(00000000)	8	0	3136	285229074	---X---X -------- -X------ ---X--X-	5	5273476.573	1446359.912
Bluebell	Goldsborough	2018/03/14	06:56:53	-42.67564	171.124786	92.459999	325	591	NA	Unknown	Juvenile	18.108728	00(00000000)	7	0	2160	-1065343359	XX------ X------- --X--XX- X------X	8	5273498.366	1446350.656
Bluebell	Goldsborough	2018/03/20	21:30:21	-42.675884	171.125412	92.409996	325	591	NA	Unknown	Juvenile	107.205716	00(00000000)	13	0	7744	329762	-------- -----X-X ----X--- --X---X-	5	5273472.409	1446402.552
Bluebell	Goldsborough	2018/03/17	17:51:56	-42.675613	171.125229	92.339996	325	591	NA	Unknown	Juvenile	60.861832	00(00000000)	212	0	4896	329762	-------- -----X-X ----X--- --X---X-	5	5273502.17	1446386.889
Bluebell	Goldsborough	2018/03/10	21:20:18	-42.676403	171.123718	92.329994	325	591	NA	Unknown	Juvenile	11.337225	00(00000000)	15	0	2256	8718370	-------- X----X-X ----X--- --X---X-	6	5273411.695	1446265.027
Bluebell	Goldsborough	2018/03/16	04:11:47	-42.674992	171.122116	92.110001	325	591	NA	Unknown	Juvenile	51.995378	00(00000000)	60	0	7152	-1054867456	XX-----X --X----- -------- --------	4	5273565.466	1446130.279
Bluebell	Goldsborough	2018/03/21	23:08:02	-42.675358	171.124435	92.079994	325	591	NA	Unknown	Juvenile	44.431167	00(00000000)	33	0	1536	270041104	---X---- ---XX--- X------- ---X----	5	5273529.043	1446321.201
Bluebell	Goldsborough	2018/03/17	13:22:17	-42.674149	171.122299	91.849998	325	591	NA	Unknown	Juvenile	5.291064	00(00000000)	29	0	2976	4227392	-------- -X------ X------X -X------	4	5273659.411	1446143.193
Bluebell	Goldsborough	2018/03/10	00:14:44	-42.675896	171.124649	91.82	325	591	NA	Unknown	Juvenile	43.511022	00(00000000)	6	0	2000	286267410	---X---X ---X---- ---XX--- ---X--X-	7	5273469.689	1446340.062
Bluebell	Goldsborough	2018/03/19	10:37:59	-42.674126	171.12236	91.449997	325	591	NA	Unknown	Juvenile	6.831464	00(00000000)	126	0	5776	1111490820	-X----X- -X------ -------X -----X--	5	5273662.077	1446148.135
Bluebell	Goldsborough	2018/03/09	18:45:05	-42.675663	171.124695	91.449997	325	591	NA	Unknown	Juvenile	37.717778	00(00000000)	5	0	1792	671421472	--X-X--- -----X-X ---X-X-- --X-----	7	5273495.647	1446343.257
Bluebell	Goldsborough	2018/03/16	21:07:54	-42.675827	171.125534	91.329994	325	591	NA	Unknown	Juvenile	51.775144	00(00000000)	21	0	4224	8716322	-------- X----X-X -------- --X---X-	5	5273478.96	1446412.408
Bluebell	Goldsborough	2018/03/18	16:45:10	-42.674191	171.121994	91.139999	325	591	NA	Unknown	Juvenile	12.731449	00(00000000)	13	0	5936	671089856	--X-X--- -------- -----X-- XX------	5	5273654.192	1446118.305
Bluebell	Goldsborough	2018/03/14	03:38:32	-42.674366	171.122726	91.029999	325	591	NA	Unknown	Juvenile	36.663892	00(00000000)	189	0	9312	68174336	-----X-- ---X---- -X----X- --------	4	5273636.092	1446178.718
Bluebell	Goldsborough	2018/03/16	01:07:09	-42.676392	171.125381	91.029999	325	591	NA	Unknown	Juvenile	75.724856	00(00000000)	8	0	2784	286277650	---X---X ---X---- -X------ ---X--X-	6	5273415.941	1446401.263
Bluebell	Goldsborough	2018/03/12	01:57:26	-42.675556	171.124924	90.970001	325	591	NA	Unknown	Juvenile	37.410679	00(00000000)	7	0	3104	285736978	---X---X ----X--- -------- ---X--X-	5	5273507.945	1446361.757
Bluebell	Goldsborough	2018/03/14	02:11:57	-42.675301	171.124588	90.709999	325	591	NA	Unknown	Juvenile	48.500539	00(00000000)	173	0	3088	1065488	-------- ---X---- -X----X- ---X----	4	5273535.651	1446333.597
Bluebell	Goldsborough	2018/03/20	00:37:10	-42.675655	171.125519	90.659996	325	591	NA	Unknown	Juvenile	44.343297	00(00000000)	22	0	2864	302514192	---X--X- ----X--- -------- ---X----	4	5273498.033	1446410.755
Bluebell	Goldsborough	2018/03/10	07:53:38	-42.674263	171.122421	90.449997	325	591	NA	Unknown	Juvenile	20.497278	00(00000000)	46	0	6336	-2130696704	X------X -------- --X--XX- --------	5	5273646.974	1446153.471
Bluebell	Goldsborough	2018/03/18	06:12:36	-42.675812	171.125397	90.290001	325	591	NA	Unknown	Juvenile	37.712226	00(00000000)	81	0	5904	-2139086336	X------- X------- --X---X- --------	4	5273480.377	1446401.145
Bluebell	Goldsborough	2018/03/18	12:37:34	-42.674225	171.12236	90.269997	325	591	NA	Unknown	Juvenile	8.824365	00(00000000)	100	0	6704	671088832	--X-X--- -------- -------- XX------	4	5273651.083	1446148.379
Bluebell	Goldsborough	2018/03/20	00:54:26	-42.675652	171.124817	90.269997	325	591	NA	Unknown	Juvenile	29.377052	00(00000000)	8	0	2624	302514194	---X--X- ----X--- -------- ---X--X-	5	5273497.09	1446353.226
Bluebell	Goldsborough	2018/03/10	01:33:48	-42.675411	171.124588	90.079994	325	591	NA	Unknown	Juvenile	6.44123	00(00000000)	10	0	3488	319819792	---X--XX ---X---- ---X---- ---X----	6	5273523.436	1446333.868
Bluebell	Goldsborough	2018/03/09	04:58:56	-42.674141	171.122314	90.040001	325	591	NA	Unknown	Juvenile	222.630605	00(00000000)	135	0	4688	-2147473920	X------- -------- --X--XX- --------	4	5273660.327	1446144.403
Bluebell	Goldsborough	2018/03/14	08:49:37	-42.67392	171.122375	89.790001	325	591	NA	Unknown	Juvenile	30.989891	00(00000000)	24	0	6880	671089857	--X-X--- -------- -----X-- XX-----X	6	5273684.98	1446148.856
Bluebell	Goldsborough	2018/03/12	07:19:50	-42.674187	171.122375	89.769997	325	591	NA	Unknown	Juvenile	72.559397	00(00000000)	94	0	8736	-2145385983	X------- --X----- ------X- -------X	4	5273655.33	1446149.515
Bluebell	Goldsborough	2018/03/14	06:10:09	-42.675396	171.124619	89.519997	325	591	NA	Unknown	Juvenile	20.345025	00(00000000)	6	0	2128	-2070927744	X----X-- X--X---- --X--XX- X-------	8	5273525.158	1446336.371
Bluebell	Goldsborough	2018/03/17	21:58:28	-42.675251	171.12439	89.5	325	591	NA	Unknown	Juvenile	50.508926	-1(00000004)	12	0	5488	329762	-------- -----X-X ----X--- --X---X-	5	5273540.843	1446317.249
Bluebell	Goldsborough	2018/03/19	14:05:48	-42.675373	171.124268	89.439995	325	591	NA	Unknown	Juvenile	204.576346	00(00000000)	8	0	2064	671092741	--X-X--- -------- ---X---- -----X-X	5	5273527.074	1446307.554
Bluebell	Goldsborough	2018/03/13	18:07:35	-42.670834	171.104736	89.309998	325	591	NA	Unknown	Juvenile	133.711987	00(00000000)	9	0	3472	671171585	--X-X--- -------X -X---X-- -------X	6	5273995.401	1444695.798
Bluebell	Goldsborough	2018/03/16	21:32:31	-42.675674	171.125214	89.299995	325	591	NA	Unknown	Juvenile	31.210513	00(00000000)	21	0	5664	8716322	-------- X----X-X -------- --X---X-	5	5273495.369	1446385.81
Bluebell	Goldsborough	2018/03/20	06:05:54	-42.674194	171.122406	89.119995	325	591	NA	Unknown	Juvenile	0	00(00000000)	115	0	5472	-1071635968	XX------ --X----- --X---X- --------	5	5273654.609	1446152.072
Bluebell	Goldsborough	2018/03/17	18:48:24	-42.675892	171.12561	88.900002	325	591	NA	Unknown	Juvenile	112.924974	00(00000000)	197	0	3968	134545440	----X--- -----X-X -------- --X-----	4	5273471.881	1446418.795
Bluebell	Goldsborough	2018/03/15	07:24:26	-42.674438	171.12294	88.900002	325	591	NA	Unknown	Juvenile	12.364164	00(00000000)	25	0	2848	-2145376767	X------- --X----- --X--XX- -------X	6	5273628.486	1446196.431
Bluebell	Goldsborough	2018/03/17	18:32:33	-42.675396	171.124405	88.860001	325	591	NA	Unknown	Juvenile	37.411902	00(00000000)	27	0	2672	536940545	--X----- -------X ---X---- -------X	4	5273524.769	1446318.836
Bluebell	Goldsborough	2018/03/12	12:50:07	-42.674122	171.122314	88.849998	325	591	NA	Unknown	Juvenile	20.962916	00(00000000)	107	0	5008	4227392	-------- -X------ X------X -X------	4	5273662.437	1446144.356
Bluebell	Goldsborough	2018/03/18	19:05:21	-42.675148	171.124435	88.479996	325	591	NA	Unknown	Juvenile	6.90784	00(00000000)	68	0	4688	327718	-------- -----X-X -------- --X--XX-	5	5273552.363	1446320.683
Bluebell	Goldsborough	2018/03/20	06:42:36	-42.674194	171.122406	88.449997	325	591	NA	Unknown	Juvenile	298.00874	00(00000000)	69	0	3760	-1073733120	XX------ -------- --X---X- --------	4	5273654.609	1446152.072
Bluebell	Goldsborough	2018/03/09	14:35:57	-42.675663	171.125214	88.419998	325	591	NA	Unknown	Juvenile	81.553574	00(00000000)	73	0	3984	16779282	-------X -------- ----X--- ---X--X-	4	5273496.59	1446385.783
Bluebell	Goldsborough	2018/03/20	05:49:11	-42.675804	171.12532	88.400002	325	591	NA	Unknown	Juvenile	95.719479	00(00000000)	32	0	2656	-2139086336	X------- X------- --X---X- --------	4	5273481.125	1446394.816
Bluebell	Goldsborough	2018/03/10	16:11:40	-42.674324	171.122635	88.400002	325	591	NA	Unknown	Juvenile	47.034704	00(00000000)	22	0	4512	671093952	--X-X--- -------- ---X-X-- XX------	6	5273640.59	1446171.157
Bluebell	Goldsborough	2018/03/14	06:25:44	-42.674236	171.122513	88.389999	325	591	NA	Unknown	Juvenile	36.953294	00(00000000)	17	0	5360	671155393	--X-X--- -------X -----X-- XX-----X	7	5273650.14	1446160.943
Bluebell	Goldsborough	2018/03/21	02:55:36	-42.675556	171.124161	88.290001	325	591	NA	Unknown	Juvenile	61.400343	00(00000000)	17	0	2192	68698624	-----X-- ---XX--- -X----X- --------	5	5273506.557	1446299.237
Bluebell	Goldsborough	2018/03/21	18:01:03	-42.675461	171.123962	88.209999	325	591	NA	Unknown	Juvenile	16.960824	00(00000000)	83	0	6768	459777	-------- -----XXX -----X-- -------X	5	5273516.745	1446282.697
Bluebell	Goldsborough	2018/03/21	18:18:00	-42.675461	171.123962	88.209999	325	591	NA	Unknown	Juvenile	0	-4(00000028)	83	0	6768	459777	-------- -----XXX -----X-- -------X	5	5273516.745	1446282.697
Bluebell	Goldsborough	2018/03/18	18:01:02	-42.675575	171.124756	88.110001	325	591	NA	Unknown	Juvenile	252.305352	00(00000000)	12	0	2784	671171585	--X-X--- -------X -X---X-- -------X	6	5273505.53	1446348.038
Bluebell	Goldsborough	2018/03/08	13:10:18	-42.675865	171.125626	88.059998	325	591	NA	Unknown	Juvenile	0	00(00000000)	82	0	1360	8716322	-------- X----X-X -------- --X---X-	5	5273474.908	1446420.04
Bluebell	Goldsborough	2018/03/16	15:11:57	-42.675121	171.122498	87.860001	325	591	NA	Unknown	Juvenile	69.85701	00(00000000)	27	0	5216	738198720	--X-XX-- -------- -----X-- XX------	6	5273551.836	1446161.898
Bluebell	Goldsborough	2018/03/17	03:28:30	-42.67519	171.124634	87.799995	325	591	NA	Unknown	Juvenile	21.383556	00(00000000)	202	0	3936	1589760	-------- ---XX--- -X----X- --------	4	5273548.061	1446337.092
Bluebell	Goldsborough	2018/03/16	08:24:46	-42.674259	171.122284	87.790001	325	591	NA	Unknown	Juvenile	3.878246	00(00000000)	20	0	1952	104890688	-----XX- -X------ X------X -X------	6	5273647.169	1446142.236
Bluebell	Goldsborough	2018/03/09	18:29:42	-42.67543	171.124359	87.779999	325	591	NA	Unknown	Juvenile	74.929347	00(00000000)	7	0	2096	671421504	--X-X--- -----X-X ---X-X-- -X------	7	5273520.909	1446315.151
Bluebell	Goldsborough	2018/03/20	23:14:06	-42.675407	171.12468	87.639999	325	591	NA	Unknown	Juvenile	36.98746	00(00000000)	80	0	2896	302514194	---X--X- ----X--- -------- ---X--X-	5	5273524.047	1446341.397
Bluebell	Goldsborough	2018/03/12	19:36:20	-42.675476	171.124603	87.470001	325	591	NA	Unknown	Juvenile	47.113884	00(00000000)	57	0	2896	8716290	-------- X----X-X -------- ------X-	4	5273516.245	1446335.257
Bluebell	Goldsborough	2018/03/13	19:10:03	-42.666615	171.106949	87.309998	325	591	NA	Unknown	Juvenile	257.484051	00(00000000)	8	0	3360	144770049	----X--- X-X----X -----X-- -------X	6	5274467.973	1444866.648
Bluebell	Goldsborough	2018/03/12	03:54:49	-42.674831	171.122513	87.25	325	591	NA	Unknown	Juvenile	95.321531	00(00000000)	46	0	3792	-2139093503	X------- X------- -----XX- -------X	5	5273584.067	1446162.412
Bluebell	Goldsborough	2018/03/09	03:25:44	-42.675396	171.124344	87.159996	325	591	NA	Unknown	Juvenile	204.89115	00(00000000)	10	0	1632	671421632	--X-X--- -----X-X ---X-X-- XX------	8	5273524.658	1446313.838
Bluebell	Goldsborough	2018/03/15	21:18:40	-42.675755	171.124527	87.110001	325	591	NA	Unknown	Juvenile	48.84388	00(00000000)	16	0	12432	8716322	-------- X----X-X -------- --X---X-	5	5273485.125	1446329.718
Bluebell	Goldsborough	2018/03/12	08:41:16	-42.674164	171.12236	86.939995	325	591	NA	Unknown	Juvenile	10.449169	00(00000000)	184	0	4576	37781760	------X- -X------ X------X --------	4	5273657.857	1446148.229
Bluebell	Goldsborough	2018/03/19	23:41:53	-42.675671	171.124649	86.919998	325	591	NA	Unknown	Juvenile	63.670095	00(00000000)	43	0	2208	-2138045952	X------- X--X---- ------X- --------	4	5273494.675	1446339.507
Bluebell	Goldsborough	2018/03/10	15:00:42	-42.674446	171.122223	86.790001	325	591	NA	Unknown	Juvenile	45.980812	00(00000000)	18	0	5424	738197952	--X-XX-- -------- -------X XX------	6	5273626.292	1446137.699
Bluebell	Goldsborough	2018/03/18	14:33:04	-42.674213	171.122253	86.739998	325	591	NA	Unknown	Juvenile	7.592088	00(00000000)	177	0	4752	603980224	--X--X-- -------- -------X XX------	5	5273652.221	1446139.582
Bluebell	Goldsborough	2018/03/18	19:59:29	-42.675217	171.124283	86.529999	325	591	NA	Unknown	Juvenile	74.089989	00(00000000)	46	0	4048	264226	-------- -----X-- ----X--- --X---X-	4	5273544.424	1446308.398
Bluebell	Goldsborough	2018/03/12	09:50:19	-42.674252	171.122314	86.43	325	591	NA	Unknown	Juvenile	5.345932	00(00000000)	11	0	2992	1113587716	-X----X- -XX----- -------- -----X--	5	5273648.001	1446144.677
Bluebell	Goldsborough	2018/03/10	03:08:49	-42.675457	171.124466	86.229996	325	591	NA	Unknown	Juvenile	39.460234	00(00000000)	25	0	2128	336597504	---X-X-- ---X---- ---X--X- --------	5	5273518.106	1446323.985
Bluebell	Goldsborough	2018/03/19	17:02:56	-42.674156	171.122391	86.080002	325	591	NA	Unknown	Juvenile	26.91828	00(00000000)	102	0	2576	671092737	--X-X--- -------- ---X---- -------X	4	5273658.802	1446150.749
Bluebell	Goldsborough	2018/03/19	06:02:32	-42.674168	171.122299	85.799995	325	591	NA	Unknown	Juvenile	34.085353	00(00000000)	57	0	3856	1111498756	-X----X- -X------ --X----- -----X--	5	5273657.302	1446143.24
Bluebell	Goldsborough	2018/03/13	07:35:44	-42.672932	171.107498	85.689995	325	591	NA	Unknown	Juvenile	1.272525	00(00000000)	34	0	5904	-1073733120	XX------ -------- --X---X- --------	4	5273767.498	1444927.35
Bluebell	Goldsborough	2018/03/14	07:12:29	-42.674191	171.122833	85.689995	325	591	NA	Unknown	Juvenile	31.32723	00(00000000)	8	0	3168	671433793	--X-X--- -----X-X -X---X-- -X-----X	8	5273655.72	1446187.054
Bluebell	Goldsborough	2018/03/15	02:41:16	-42.676086	171.125992	85.559998	325	591	NA	Unknown	Juvenile	40.086088	00(00000000)	12	0	1968	303088144	---X--X- ---X---- XX----X- ---X----	7	5273451.032	1446450.574
Bluebell	Goldsborough	2018/03/09	01:37:09	-42.675499	171.124771	85.449997	325	591	NA	Unknown	Juvenile	44.289435	00(00000000)	148	0	2464	303038480	---X--X- ---X---- -------- ---X----	4	5273513.997	1446349.08
Bluebell	Goldsborough	2018/03/12	22:43:08	-42.675327	171.124527	85.339996	325	591	NA	Unknown	Juvenile	16.803844	00(00000000)	10	0	2640	-2137505280	X------- X--XX--- -X----X- --------	6	5273532.653	1446328.663
Bluebell	Goldsborough	2018/03/19	07:47:20	-42.674198	171.122406	85.220001	325	591	NA	Unknown	Juvenile	11.235039	00(00000000)	98	0	5200	-1073733120	XX------ -------- --X---X- --------	4	5273654.165	1446152.082
Bluebell	Goldsborough	2018/03/20	20:19:24	-42.675358	171.124313	84.93	325	591	NA	Unknown	Juvenile	107.008252	00(00000000)	137	0	6544	329762	-------- -----X-X ----X--- --X---X-	5	5273528.821	1446311.204
Bluebell	Goldsborough	2018/03/13	01:32:21	-42.679741	171.124298	84.879997	325	591	NA	Unknown	Juvenile	334.206957	00(00000000)	135	0	2416	-2146418176	X------- ---X---- -X----X- --------	4	5273042.075	1446320.781
Bluebell	Goldsborough	2018/03/10	04:12:26	-42.675381	171.124939	84.669998	325	591	NA	Unknown	Juvenile	34.256795	00(00000000)	12	0	4432	76550656	-----X-- X--X---- ---X--X- --------	5	5273527.406	1446362.555
Bluebell	Goldsborough	2018/03/19	19:45:41	-42.67593	171.125397	84.669998	325	591	NA	Unknown	Juvenile	64.544509	00(00000000)	48	0	2944	8718386	-------- X----X-X ----X--- --XX--X-	7	5273467.274	1446401.436
Bluebell	Goldsborough	2018/03/18	05:56:40	-42.674145	171.12236	84.619995	325	591	NA	Unknown	Juvenile	30.368376	00(00000000)	41	0	3568	671171585	--X-X--- -------X -X---X-- -------X	6	5273659.967	1446148.182
Bluebell	Goldsborough	2018/03/09	21:35:40	-42.676147	171.123856	84.379997	325	591	NA	Unknown	Juvenile	18.344512	00(00000000)	6	0	1696	8718370	-------- X----X-X ----X--- --X---X-	6	5273440.374	1446275.703
Bluebell	Goldsborough	2018/03/10	07:06:11	-42.67469	171.123428	84.290001	325	591	NA	Unknown	Juvenile	76.589195	00(00000000)	6	0	1824	671159488	--X-X--- -------X ---X-X-- XX------	7	5273601.39	1446237.04
Bluebell	Goldsborough	2018/03/09	04:17:41	-42.675373	171.124344	84.259995	325	591	NA	Unknown	Juvenile	26.657387	00(00000000)	40	0	2144	-2070920704	X----X-- X--X---- -X----X- --------	6	5273527.212	1446313.781
Bluebell	Goldsborough	2018/03/12	22:37:51	-42.675335	171.123383	84.220001	325	591	NA	Unknown	Juvenile	89.211462	00(00000000)	24	0	2800	16842770	-------X -------X -------- ---X--X-	4	5273529.683	1446234.943
Bluebell	Goldsborough	2018/03/14	23:36:05	-42.675747	171.125595	84.209999	325	591	NA	Unknown	Juvenile	104.61366	00(00000000)	8	0	2304	285212690	---X---X -------- -------- ---X--X-	4	5273487.955	1446417.209
Bluebell	Goldsborough	2018/03/18	22:43:24	-42.675598	171.124802	84.159996	325	591	NA	Unknown	Juvenile	323.9026	00(00000000)	33	0	1280	268437522	---X---- -------- ----X--- ---X--X-	4	5273503.059	1446351.864
Bluebell	Goldsborough	2018/03/17	00:10:59	-42.675655	171.124786	84.099998	325	591	NA	Unknown	Juvenile	91.965325	00(00000000)	35	0	4288	268980240	---X---- ----X--- -X-X---- ---X----	5	5273496.701	1446350.693
Bluebell	Goldsborough	2018/03/14	10:44:53	-42.674561	171.122238	83.879997	325	591	NA	Unknown	Juvenile	16.966999	00(00000000)	61	0	3536	1111523328	-X----X- -X------ X------- --------	4	5273613.549	1446139.212
Bluebell	Goldsborough	2018/03/20	04:36:15	-42.675797	171.124832	83.799995	325	591	NA	Unknown	Juvenile	57.033928	00(00000000)	41	0	1360	9970176	-------- X--XX--- --X---X- --------	5	5273481.015	1446354.813
Bluebell	Goldsborough	2018/03/18	05:25:15	-42.67548	171.124359	83.799995	325	591	NA	Unknown	Juvenile	100.13513	00(00000000)	7	0	1920	-2137505280	X------- X--XX--- -X----X- --------	6	5273515.357	1446315.274
Bluebell	Goldsborough	2018/03/17	18:07:59	-42.675098	171.124191	83.759995	325	591	NA	Unknown	Juvenile	155.743259	00(00000000)	17	0	3472	536940545	--X----- -------X ---X---- -------X	4	5273557.471	1446300.566
Bluebell	Goldsborough	2018/03/19	04:50:22	-42.67548	171.124725	83.57	325	591	NA	Unknown	Juvenile	37.327398	00(00000000)	31	0	2896	-2139086336	X------- X------- --X---X- --------	4	5273516.023	1446345.264
Bluebell	Goldsborough	2018/03/13	07:19:13	-42.672943	171.107498	83.409996	325	591	NA	Unknown	Juvenile	137.850463	00(00000000)	59	0	2656	-1073733120	XX------ -------- --X---X- --------	4	5273766.276	1444927.378
Bluebell	Goldsborough	2018/03/19	15:03:38	-42.674198	171.122208	83.259995	325	591	NA	Unknown	Juvenile	5.421818	00(00000000)	48	0	4240	603980096	--X--X-- -------- -------X -X------	4	5273653.804	1446135.858
Bluebell	Goldsborough	2018/03/10	06:50:33	-42.675446	171.124298	83.25	325	591	NA	Unknown	Juvenile	55.367363	00(00000000)	10	0	2176	-2071976320	X----X-- X------- --X--XX- X-------	7	5273519.022	1446310.192
Bluebell	Goldsborough	2018/03/14	18:50:12	-42.675762	171.124786	83.150002	325	591	NA	Unknown	Juvenile	28.343133	00(00000000)	5	0	1312	681919521	--X-X--- X-X--X-X -X---X-- --X----X	10	5273484.818	1446350.957
Bluebell	Goldsborough	2018/03/20	18:52:04	-42.675804	171.125473	83.089996	325	591	NA	Unknown	Juvenile	98.790153	00(00000000)	53	0	2496	134547488	----X--- -----X-X ----X--- --X-----	5	5273481.404	1446407.353
Bluebell	Goldsborough	2018/03/12	02:13:27	-42.675446	171.124664	83.080002	325	591	NA	Unknown	Juvenile	24.885143	00(00000000)	34	0	1456	337121280	---X-X-- ---XX--- ---X---- --------	5	5273519.687	1446340.182
Bluebell	Goldsborough	2018/03/18	20:44:01	-42.675644	171.124893	83.07	325	591	NA	Unknown	Juvenile	416.612707	00(00000000)	177	0	2816	-2137505280	X------- X--XX--- -X----X- --------	6	5273498.117	1446359.434
Bluebell	Goldsborough	2018/03/12	23:46:21	-42.67543	171.124573	83.019997	325	591	NA	Unknown	Juvenile	35.30166	00(00000000)	32	0	2096	-2070396416	X----X-- X--XX--- -X----X- --------	7	5273521.299	1446332.686
Bluebell	Goldsborough	2018/03/12	04:27:40	-42.675282	171.124191	83	325	591	NA	Unknown	Juvenile	40.809125	00(00000000)	38	0	6608	68685824	-----X-- ---XX--- ---X---- --------	4	5273537.039	1446301.02
Bluebell	Goldsborough	2018/03/13	22:55:48	-42.679482	171.127258	82.979996	325	591	NA	Unknown	Juvenile	559.444126	00(00000012)	250	0	7248	285736976	---X---X ----X--- -------- ---X----	4	5273076.216	1446562.668
Bluebell	Goldsborough	2018/03/15	07:55:58	-42.674438	171.122986	82.979996	325	591	NA	Unknown	Juvenile	3.742328	00(00000000)	17	0	4128	-1071635967	XX------ --X----- --X---X- -------X	6	5273628.57	1446200.2
Bluebell	Goldsborough	2018/03/17	01:09:30	-42.675327	171.124451	82.769997	325	591	NA	Unknown	Juvenile	45.649254	00(00000000)	43	0	5008	268980224	---X---- ----X--- -X-X---- --------	4	5273532.515	1446322.435
Bluebell	Goldsborough	2018/03/12	03:26:42	-42.675358	171.12468	82.720001	325	591	NA	Unknown	Juvenile	9.83545	00(00000000)	27	0	4704	68685824	-----X-- ---XX--- ---X---- --------	4	5273529.489	1446341.276
Bluebell	Goldsborough	2018/03/17	00:42:52	-42.674873	171.125153	82.589996	325	591	NA	Unknown	Juvenile	139.856853	00(00000000)	196	0	2656	268439570	---X---- -------- ---X---- ---X--X-	4	5273584.207	1446378.838
Bluebell	Goldsborough	2018/03/16	17:25:19	-42.675755	171.124908	82.32	325	591	NA	Unknown	Juvenile	5.051691	00(00000000)	35	0	4736	8716322	-------- X----X-X -------- --X---X-	5	5273485.818	1446360.937
Bluebell	Goldsborough	2018/03/16	20:01:26	-42.675884	171.125763	82.259995	325	591	NA	Unknown	Juvenile	8.032414	00(00000000)	50	0	2240	134217766	----X--- -------- -------- --X--XX-	4	5273473.047	1446431.312
Bluebell	Goldsborough	2018/03/19	07:30:59	-42.674194	171.122543	82.199997	325	591	NA	Unknown	Juvenile	10.684843	00(00000000)	33	0	5680	-1073733120	XX------ -------- --X---X- --------	4	5273654.859	1446163.298
Bluebell	Goldsborough	2018/03/20	17:13:36	-42.675865	171.125473	82.139999	325	591	NA	Unknown	Juvenile	221.644345	00(00000000)	36	0	3728	134550528	----X--- -----X-X ---X-X-- --------	5	5273474.63	1446407.503
Bluebell	Goldsborough	2018/03/12	07:36:04	-42.674274	171.122375	82.110001	325	591	NA	Unknown	Juvenile	9.756025	00(00000000)	130	0	9744	-2145377279	X------- --X----- --X--X-- -------X	5	5273645.669	1446149.729
Bluebell	Goldsborough	2018/03/15	06:37:42	-42.675602	171.123459	81.830002	325	591	NA	Unknown	Juvenile	38.938914	00(00000000)	37	0	4000	-1065344384	XX------ X------- --X---X- X-------	6	5273500.172	1446241.829
Bluebell	Goldsborough	2018/03/12	21:39:00	-42.675392	171.124573	81.729996	325	591	NA	Unknown	Juvenile	33.9976	00(00000000)	74	0	1968	270008336	---X---- ---XX--- -------- ---X----	4	5273525.518	1446332.592
Bluebell	Goldsborough	2018/03/19	07:00:05	-42.674229	171.122665	81.639999	325	591	NA	Unknown	Juvenile	100.849895	00(00000000)	209	0	7008	-1073733120	XX------ -------- --X---X- --------	4	5273651.194	1446173.381
Bluebell	Goldsborough	2018/03/19	06:33:12	-42.674797	171.123627	81.169998	325	591	NA	Unknown	Juvenile	117.608114	00(00000000)	32	0	3504	-2139086336	X------- X------- --X---X- --------	4	5273589.87	1446253.61
Bluebell	Goldsborough	2018/03/16	15:47:27	-42.675785	171.124863	81.099998	325	591	NA	Unknown	Juvenile	74.419193	00(00000000)	23	0	1152	142671910	----X--- X------X -------- --X--XX-	6	5273482.404	1446357.323
Bluebell	Goldsborough	2018/03/12	02:30:39	-42.675495	171.12442	80.949997	325	591	NA	Unknown	Juvenile	16.93432	00(00000000)	19	0	2368	270008336	---X---- ---XX--- -------- ---X----	4	5273513.802	1446320.309
Bluebell	Goldsborough	2018/03/16	22:19:40	-42.674732	171.121399	80.949997	325	591	NA	Unknown	Juvenile	133.660001	00(00000000)	45	0	3424	268437554	---X---- -------- ----X--- --XX--X-	5	5273593.032	1446070.885
Bluebell	Goldsborough	2018/03/20	19:10:57	-42.675766	171.124939	80.879997	325	591	NA	Unknown	Juvenile	64.425349	00(00000000)	31	0	3632	264226	-------- -----X-- ----X--- --X---X-	4	5273484.653	1446363.504
Bluebell	Goldsborough	2018/03/15	07:40:07	-42.674488	171.122375	80.689995	325	591	NA	Unknown	Juvenile	75.01923	00(00000000)	34	0	2896	1113620485	-X----X- -XX----- X------- -----X-X	7	5273621.905	1446150.257
Bluebell	Goldsborough	2018/03/20	03:51:50	-42.675308	171.124619	80.43	325	591	NA	Unknown	Juvenile	32.621169	00(00000000)	23	0	4576	9978368	-------- X--XX--- -X----X- --------	5	5273534.93	1446336.154
Bluebell	Goldsborough	2018/03/17	21:31:00	-42.675625	171.124741	80.279999	325	591	NA	Unknown	Juvenile	39.937688	00(00000000)	7	0	4352	329762	-------- -----X-X ----X--- --X---X-	5	5273499.95	1446346.932
Bluebell	Goldsborough	2018/03/16	09:35:12	-42.673943	171.122147	80.220001	325	591	NA	Unknown	Juvenile	134.173562	00(00000000)	167	0	7296	671089728	--X-X--- -------- -----X-- -X------	4	5273682.01	1446130.23
Bluebell	Goldsborough	2018/03/17	04:24:59	-42.675514	171.124634	80.169998	325	591	NA	Unknown	Juvenile	36.054874	00(00000000)	21	0	2464	1589760	-------- ---XX--- -X----X- --------	4	5273512.082	1446337.891
Bluebell	Goldsborough	2018/03/18	05:02:31	-42.675617	171.124832	80.139999	325	591	NA	Unknown	Juvenile	5.806303	00(00000000)	6	0	1104	-2137505280	X------- X--XX--- -X----X- --------	6	5273501.004	1446354.369
Bluebell	Goldsborough	2018/03/09	03:58:10	-42.67585	171.125076	80.129997	325	591	NA	Unknown	Juvenile	46.205048	00(00000000)	6	0	3088	671421504	--X-X--- -----X-X ---X-X-- -X------	7	5273475.574	1446374.936
Bluebell	Goldsborough	2018/03/12	05:26:32	-42.675396	171.124344	80.089996	325	591	NA	Unknown	Juvenile	19.096817	00(00000000)	7	0	1712	-2070396416	X----X-- X--XX--- -X----X- --------	7	5273524.658	1446313.838
Bluebell	Goldsborough	2018/03/21	01:15:49	-42.675533	171.123947	80.040001	325	591	NA	Unknown	Juvenile	20.214438	00(00000000)	166	0	2336	269516816	---X---- ---X---- X------- ---X----	4	5273508.722	1446281.645
Bluebell	Goldsborough	2018/03/16	19:30:15	-42.675739	171.124908	80.009995	325	591	NA	Unknown	Juvenile	51.18859	00(00000000)	6	0	1296	134545447	----X--- -----X-X -------- --X--XXX	7	5273487.594	1446360.897
Bluebell	Goldsborough	2018/03/17	23:37:57	-42.675861	171.125244	79.709999	325	591	NA	Unknown	Juvenile	338.498087	00(00000000)	5	0	1472	268437554	---X---- -------- ----X--- --XX--X-	5	5273474.658	1446388.729
Bluebell	Goldsborough	2018/03/16	16:27:18	-42.675816	171.125732	79.650002	325	591	NA	Unknown	Juvenile	67.892569	00(00000000)	23	0	2400	134217766	----X--- -------- -------- --X--XX-	4	5273480.542	1446428.605
Bluebell	Goldsborough	2018/03/09	22:39:08	-42.675858	171.124329	79.349998	325	591	NA	Unknown	Juvenile	6.294502	00(00000000)	11	0	1872	285477170	---X---X -----X-- ----X--X --XX--X-	8	5273473.327	1446313.748
Bluebell	Goldsborough	2018/03/13	18:54:13	-42.666965	171.103836	79.299995	325	591	NA	Unknown	Juvenile	171.873971	00(00000000)	29	0	3776	679543809	--X-X--- X------X -----X-- -------X	6	5274423.387	1444612.405
Bluebell	Goldsborough	2018/03/18	05:41:02	-42.67577	171.124939	79.259995	325	591	NA	Unknown	Juvenile	57.32526	00(00000000)	22	0	2768	-2138045952	X------- X--X---- ------X- --------	4	5273484.208	1446363.514
Bluebell	Goldsborough	2018/03/12	18:55:33	-42.675472	171.12442	79.259995	325	591	NA	Unknown	Juvenile	100.069023	00(00000000)	6	0	2016	671417344	--X-X--- -----X-X -----X-- --------	5	5273516.356	1446320.252
Bluebell	Goldsborough	2018/03/20	15:48:58	-42.674713	171.12326	79.239998	325	591	NA	Unknown	Juvenile	91.486418	00(00000000)	91	0	9376	134288384	----X--- -------X ---X-X-- --------	4	5273598.53	1446223.33
Bluebell	Goldsborough	2018/03/16	07:53:13	-42.674786	171.123199	79.239998	325	591	NA	Unknown	Juvenile	171.202813	00(00000000)	23	0	1344	-1054865919	XX-----X --X----- -----XX- -------X	7	5273590.313	1446218.512
Bluebell	Goldsborough	2018/03/18	00:10:05	-42.675213	171.124268	79.119995	325	591	NA	Unknown	Juvenile	61.168526	00(00000000)	70	0	5216	268451858	---X---- -------- -X------ ---X--X-	4	5273544.841	1446307.159
Bluebell	Goldsborough	2018/03/20	05:14:32	-42.675385	171.124298	78.949997	325	591	NA	Unknown	Juvenile	112.703844	00(00000000)	59	0	2144	-2138037760	X------- X--X---- --X---X- --------	5	5273525.796	1446310.041
Bluebell	Goldsborough	2018/03/08	22:02:08	-42.675915	171.12561	78.879997	325	591	NA	Unknown	Juvenile	28.97875	00(00000000)	21	0	4064	8716322	-------- X----X-X -------- --X---X-	5	5273469.326	1446418.852
Bluebell	Goldsborough	2018/03/10	17:42:34	-42.676193	171.12471	78.860001	325	591	NA	Unknown	Juvenile	79.900846	00(00000000)	6	0	2320	679810080	--X-X--- X----X-X ---X-X-- --X-----	8	5273436.819	1446345.792
Bluebell	Goldsborough	2018/03/14	18:03:38	-42.675583	171.125778	78.860001	325	591	NA	Unknown	Juvenile	173.093735	00(00000000)	4	0	1696	671433761	--X-X--- -----X-X -X---X-- --X----X	8	5273506.499	1446431.8
Bluebell	Goldsborough	2018/03/19	19:08:32	-42.675835	171.125168	78.519997	325	591	NA	Unknown	Juvenile	21.507255	00(00000000)	8	0	3952	264242	-------- -----X-- ----X--- --XX--X-	5	5273477.407	1446382.438
Bluebell	Goldsborough	2018/03/14	20:39:10	-42.675537	171.124863	78.470001	325	591	NA	Unknown	Juvenile	18.749486	00(00000000)	6	0	2656	142934050	----X--- X----X-X -------- --X---X-	6	5273509.944	1446356.712
Bluebell	Goldsborough	2018/03/19	18:49:47	-42.675549	171.124802	78.339996	325	591	NA	Unknown	Juvenile	13.093004	00(00000000)	31	0	2592	8718370	-------- X----X-X ----X--- --X---X-	6	5273508.501	1446351.743
Bluebell	Goldsborough	2018/03/17	04:48:01	-42.675758	171.124847	78.25	325	591	NA	Unknown	Juvenile	32.279357	00(00000000)	29	0	3680	1589760	-------- ---XX--- -X----X- --------	4	5273485.374	1446355.946
Bluebell	Goldsborough	2018/03/10	03:56:33	-42.67548	171.124542	78.019997	325	591	NA	Unknown	Juvenile	6.736381	00(00000000)	14	0	2080	336597504	---X-X-- ---X---- ---X--X- --------	5	5273515.69	1446330.269
Bluebell	Goldsborough	2018/03/19	17:58:39	-42.675636	171.124695	77.970001	325	591	NA	Unknown	Juvenile	13.20846	00(00000000)	53	0	2896	134545412	----X--- -----X-X -------- -----X--	4	5273498.645	1446343.19
Bluebell	Goldsborough	2018/03/18	22:58:58	-42.675426	171.124283	77.959999	325	591	NA	Unknown	Juvenile	40.35478	00(00000000)	65	0	2864	2098	-------- -------- ----X--- --XX--X-	4	5273521.215	1446308.913
Bluebell	Goldsborough	2018/03/12	06:30:36	-42.675793	171.125183	77.93	325	591	NA	Unknown	Juvenile	25.55044	00(00000000)	45	0	2480	-2138045952	X------- X--X---- ------X- --------	4	5273482.098	1446383.563
Bluebell	Goldsborough	2018/03/15	19:05:41	-42.676449	171.125885	77.93	325	591	NA	Unknown	Juvenile	62.265992	00(00000000)	8	0	1600	681919521	--X-X--- X-X--X-X -X---X-- --X----X	10	5273410.527	1446442.701
Bluebell	Goldsborough	2018/03/14	05:39:10	-42.675549	171.124756	77.869995	325	591	NA	Unknown	Juvenile	90.122231	00(00000000)	7	0	2448	-2070928768	X----X-- X--X---- --X---X- X-------	7	5273508.417	1446347.974
Bluebell	Goldsborough	2018/03/12	21:41:44	-42.675644	171.12439	77.739998	325	591	NA	Unknown	Juvenile	25.560143	00(00000000)	184	0	2496	25231362	-------X X------X -------- ------X-	4	5273497.202	1446318.218
Bluebell	Goldsborough	2018/03/09	17:58:52	-42.675461	171.124878	77.619995	325	591	NA	Unknown	Juvenile	44.251287	00(00000000)	6	0	1216	671421632	--X-X--- -----X-X ---X-X-- XX------	8	5273518.411	1446357.754
Bluebell	Goldsborough	2018/03/12	06:50:51	-42.675438	171.123337	77.339996	325	591	NA	Unknown	Juvenile	156.007564	00(00000000)	220	0	3216	-2139094400	X------- X------- ------X- X-------	4	5273518.162	1446231.428
Bluebell	Goldsborough	2018/03/14	14:37:39	-42.674541	171.12233	77.279999	325	591	NA	Unknown	Juvenile	17.341919	00(00000000)	186	0	5184	671088832	--X-X--- -------- -------- XX------	4	5273615.938	1446146.701
Bluebell	Goldsborough	2018/03/18	00:53:29	-42.67535	171.123871	77.159996	325	591	NA	Unknown	Juvenile	35.848099	00(00000000)	33	0	8336	268451858	---X---- -------- -X------ ---X--X-	4	5273528.905	1446274.967
Bluebell	Goldsborough	2018/03/12	14:52:37	-42.674152	171.122162	77.139999	325	591	NA	Unknown	Juvenile	3.563957	00(00000000)	68	0	9184	536872128	--X----- -------- -----X-- XX------	4	5273658.829	1446131.975
Bluebell	Goldsborough	2018/03/20	03:10:58	-42.675915	171.125473	76.939995	325	591	NA	Unknown	Juvenile	54.016352	00(00000000)	14	0	2848	9445888	-------- X--X---- --X---X- --------	4	5273469.077	1446407.626
Bluebell	Goldsborough	2018/03/18	20:42:14	-42.675652	171.124969	76.900002	325	591	NA	Unknown	Juvenile	71.001289	00(00000000)	37	0	2624	329762	-------- -----X-X ----X--- --X---X-	5	5273497.366	1446365.681
Bluebell	Goldsborough	2018/03/19	21:30:18	-42.675354	171.124237	76.809998	325	591	NA	Unknown	Juvenile	8.885792	00(00000000)	97	0	2528	268961810	---X---- ----X--- ----X--- ---X--X-	5	5273529.127	1446304.967
Bluebell	Goldsborough	2018/03/12	09:16:17	-42.674057	171.12236	76.799995	325	591	NA	Unknown	Juvenile	31.356804	00(00000000)	8	0	8512	-1071636479	XX------ --X----- --X----- -------X	5	5273669.739	1446147.965
Bluebell	Goldsborough	2018/03/12	19:20:33	-42.675701	171.125092	76.75	325	591	NA	Unknown	Juvenile	44.549105	00(00000000)	44	0	2272	142934018	----X--- X----X-X -------- ------X-	5	5273492.149	1446375.88
Bluebell	Goldsborough	2018/03/16	05:32:09	-42.676151	171.126114	76.459999	325	591	NA	Unknown	Juvenile	19.233681	00(00000000)	12	0	2000	-997186944	XX---X-- X--X---- --X---X- X-------	8	5273444.035	1446460.731
Bluebell	Goldsborough	2018/03/09	02:59:24	-42.675411	171.124222	76.040001	325	591	NA	Unknown	Juvenile	54.340455	00(00000000)	16	0	2704	303038480	---X--X- ---X---- -------- ---X----	4	5273522.77	1446303.878
Bluebell	Goldsborough	2018/03/11	22:27:22	-42.676323	171.124329	75.869995	325	591	NA	Unknown	Juvenile	24.874669	00(00000000)	6	0	3312	17041458	-------X -----X-- ----X--- --XX--X-	6	5273421.69	1446314.894
Bluebell	Goldsborough	2018/03/08	23:40:01	-42.675507	171.124039	75.659996	325	591	NA	Unknown	Juvenile	26.141298	00(00000000)	12	0	2672	262450	-------- -----X-- -------X --XX--X-	5	5273511.777	1446289.12
Bluebell	Goldsborough	2018/03/18	15:00:38	-42.674175	171.122269	75.599998	325	591	NA	Unknown	Juvenile	9.296652	00(00000000)	46	0	3712	671089856	--X-X--- -------- -----X-- XX------	5	5273656.47	1446140.799
Bluebell	Goldsborough	2018/03/17	23:04:08	-42.675758	171.125412	75.439995	325	591	NA	Unknown	Juvenile	17.873061	00(00000000)	8	0	1824	268437522	---X---- -------- ----X--- ---X--X-	4	5273486.401	1446402.241
Bluebell	Goldsborough	2018/03/14	18:19:15	-42.675941	171.125076	75.369995	325	591	NA	Unknown	Juvenile	28.703027	00(00000000)	6	0	3296	25493554	-------X X----X-X -------- --XX--X-	7	5273465.468	1446375.161
Bluebell	Goldsborough	2018/03/11	03:09:14	-42.675945	171.124924	75.360001	325	591	NA	Unknown	Juvenile	27.153995	00(00000000)	7	0	2752	336630288	---X-X-- ---X---- X--X--X- ---X----	7	5273464.748	1446362.716
Bluebell	Goldsborough	2018/03/17	07:10:05	-42.674175	171.122314	75.07	325	591	NA	Unknown	Juvenile	232.414859	00(00000000)	59	0	2896	4227392	-------- -X------ X------X -X------	4	5273656.552	1446144.487
Bluebell	Goldsborough	2018/03/17	06:03:39	-42.675415	171.124603	74.549995	325	591	NA	Unknown	Juvenile	10.202265	00(00000000)	42	0	1520	1073750529	-X------ -------- --X---X- -------X	4	5273523.019	1446335.107
Bluebell	Goldsborough	2018/03/09	00:12:25	-42.674278	171.12233	74.519997	325	591	NA	Unknown	Juvenile	15.321167	00(00000000)	11	0	3584	-2147471872	X------- -------- --X-XXX- --------	5	5273645.143	1446146.052
Bluebell	Goldsborough	2018/03/18	01:43:55	-42.674786	171.122772	74.459999	325	591	NA	Unknown	Juvenile	109.580076	00(00000000)	73	0	6144	268963856	---X---- ----X--- ---X---- ---X----	4	5273589.536	1446183.523
Bluebell	Goldsborough	2018/03/15	00:35:21	-42.675762	171.124481	74.129997	325	591	NA	Unknown	Juvenile	32.686396	00(00000000)	35	0	2992	269500928	---X---- ---X---- -X----X- --------	4	5273484.264	1446325.966
Bluebell	Goldsborough	2018/03/16	22:36:12	-42.674908	171.123016	74.129997	325	591	NA	Unknown	Juvenile	228.75011	00(00000000)	36	0	3776	264226	-------- -----X-- ----X--- --X---X-	4	5273576.432	1446203.818
Bluebell	Goldsborough	2018/03/10	02:05:24	-42.675541	171.124619	73.949997	325	591	NA	Unknown	Juvenile	2.530644	00(00000000)	6	0	1472	269521424	---X---- ---X---- X--X--X- ---X----	6	5273509.056	1446336.729
Bluebell	Goldsborough	2018/03/10	00:30:44	-42.675678	171.124207	73.879997	325	591	NA	Unknown	Juvenile	48.630965	00(00000000)	6	0	1808	285214770	---X---X -------- ----X--- --XX--X-	6	5273493.093	1446303.307
Bluebell	Goldsborough	2018/03/15	15:27:59	-42.674522	171.122482	73.639999	325	591	NA	Unknown	Juvenile	51.710285	00(00000000)	38	0	3616	671089856	--X-X--- -------- -----X-- XX------	5	5273618.324	1446159.109
Bluebell	Goldsborough	2018/03/20	01:59:01	-42.675587	171.124695	73.099998	325	591	NA	Unknown	Juvenile	81.325582	00(00000000)	42	0	3600	270024704	---X---- ---XX--- -X------ --------	4	5273504.086	1446343.069
Bluebell	Goldsborough	2018/03/18	15:51:23	-42.674213	171.122147	72.989998	325	591	NA	Unknown	Juvenile	10.843638	00(00000000)	75	0	3792	671089728	--X-X--- -------- -----X-- -X------	4	5273652.028	1446130.896
Bluebell	Goldsborough	2018/03/19	02:34:26	-42.675159	171.124298	72.989998	325	591	NA	Unknown	Juvenile	20.502819	00(00000000)	25	0	4880	270025216	---X---- ---XX--- -X----X- --------	5	5273550.892	1446309.484
Bluebell	Goldsborough	2018/03/12	04:55:42	-42.675842	171.125488	72.979996	325	591	NA	Unknown	Juvenile	97.237384	00(00000000)	18	0	2736	-2138045952	X------- X--X---- ------X- --------	4	5273477.211	1446408.676
Bluebell	Goldsborough	2018/03/19	12:15:47	-42.674248	171.122299	72.970001	325	591	NA	Unknown	Juvenile	2.120875	00(00000000)	55	0	2752	603980096	--X--X-- -------- -------X -X------	4	5273648.418	1446143.438
Bluebell	Goldsborough	2018/03/14	21:57:30	-42.675426	171.124603	72.830002	325	591	NA	Unknown	Juvenile	69.097667	00(00000000)	7	0	2544	25493554	-------X X----X-X -------- --XX--X-	7	5273521.797	1446335.134
Bluebell	Goldsborough	2018/03/14	01:08:38	-42.675701	171.124756	72.610001	325	591	NA	Unknown	Juvenile	47.409449	00(00000000)	6	0	1968	319832082	---X--XX ---X---- -X------ ---X--X-	7	5273491.538	1446348.349
Bluebell	Goldsborough	2018/03/12	01:38:34	-42.675892	171.124893	72.459999	325	591	NA	Unknown	Juvenile	61.58878	00(00000000)	6	0	6096	285736978	---X---X ----X--- -------- ---X--X-	5	5273470.577	1446360.045
Bluebell	Goldsborough	2018/03/09	22:54:52	-42.675865	171.124252	72.18	325	591	NA	Unknown	Juvenile	45.738144	00(00000000)	8	0	1264	285542706	---X---X -----X-X ----X--X --XX--X-	9	5273472.409	1446307.456
Bluebell	Goldsborough	2018/03/10	02:37:10	-42.675392	171.124725	71.879997	325	591	NA	Unknown	Juvenile	65.874347	00(00000000)	11	0	2768	303042576	---X--X- ---X---- ---X---- ---X----	5	5273525.795	1446345.047
Bluebell	Goldsborough	2018/03/15	02:09:52	-42.675934	171.125137	71.790001	325	591	NA	Unknown	Juvenile	71.886048	00(00000000)	12	0	1248	269533712	---X---- ---X---- XX----X- ---X----	6	5273466.357	1446380.142
Bluebell	Goldsborough	2018/03/08	21:21:56	-42.676167	171.125519	71.729996	325	591	NA	Unknown	Juvenile	34.628803	00(00000000)	12	0	4224	8716322	-------- X----X-X -------- --X---X-	5	5273441.177	1446412.017
Bluebell	Goldsborough	2018/03/20	01:42:39	-42.675873	171.12561	71.669998	325	591	NA	Unknown	Juvenile	25.309921	00(00000000)	33	0	5440	303579136	---X--X- ---XX--- -X------ --------	5	5273473.99	1446418.749
Bluebell	Goldsborough	2018/03/19	14:43:38	-42.674217	171.122269	71.419998	325	591	NA	Unknown	Juvenile	4.211847	00(00000000)	32	0	3120	603980096	--X--X-- -------- -------X -X------	4	5273651.806	1446140.903
Bluebell	Goldsborough	2018/03/08	22:18:02	-42.675457	171.124207	71.389999	325	591	NA	Unknown	Juvenile	125.544123	00(00000000)	110	0	3008	262450	-------- -----X-- -------X --XX--X-	5	5273517.635	1446302.762
Bluebell	Goldsborough	2018/03/11	10:53:59	-42.674755	171.122131	71	325	591	NA	Unknown	Juvenile	20.108539	00(00000000)	12	0	8096	1111490564	-X----X- -X------ -------- -----X--	4	5273591.811	1446130.923
Bluebell	Goldsborough	2018/03/11	03:25:11	-42.675888	171.125702	70.540001	325	591	NA	Unknown	Juvenile	53.771645	00(00000000)	15	0	2176	344986112	---X-X-- X--X---- ---X--X- --------	6	5273472.492	1446426.324
Bluebell	Goldsborough	2018/03/09	03:15:32	-42.675465	171.124725	70.519997	325	591	NA	Unknown	Juvenile	41.591083	00(00000012)	250	0	3824	344981504	---X-X-- X--X---- -------- --------	4	5273517.688	1446345.227
Bluebell	Goldsborough	2018/03/16	21:57:09	-42.675522	171.124725	70.409996	325	591	NA	Unknown	Juvenile	43.373722	00(00000000)	6	0	5008	8716322	-------- X----X-X -------- --X---X-	5	5273511.359	1446345.367
Bluebell	Goldsborough	2018/03/13	15:29:09	-42.667847	171.107193	70.119995	325	591	NA	Unknown	Juvenile	138.455017	00(00000000)	73	0	3200	136642560	----X--- --X--X-X -------- --------	4	5274331.611	1444889.708
Bluebell	Goldsborough	2018/03/14	17:25:21	-42.675709	171.124176	69.919998	325	591	NA	Unknown	Juvenile	60.376316	00(00000000)	6	0	1632	319832082	---X--XX ---X---- -X------ ---X--X-	7	5273489.594	1446300.844
Bluebell	Goldsborough	2018/03/14	06:41:16	-42.675568	171.124588	69.919998	325	591	NA	Unknown	Juvenile	19.250226	00(00000000)	10	0	1376	-998234496	XX---X-- X------- --X--XX- X-------	8	5273506.001	1446334.255
Bluebell	Goldsborough	2018/03/19	18:52:15	-42.675518	171.12471	69.449997	325	591	NA	Unknown	Juvenile	27.707526	00(00000000)	59	0	2400	134545413	----X--- -----X-X -------- -----X-X	5	5273511.776	1446344.128
Bluebell	Goldsborough	2018/03/20	12:40:04	-42.67421	171.122375	69.439995	325	591	NA	Unknown	Juvenile	9.661874	00(00000000)	93	0	2112	134288512	----X--- -------X ---X-X-- X-------	5	5273652.776	1446149.571
Bluebell	Goldsborough	2018/03/15	19:12:27	-42.675571	171.125458	69.07	325	591	NA	Unknown	Juvenile	28.374792	00(00000000)	5	0	1840	145031203	----X--- X-X--X-X -------- --X---XX	8	5273507.25	1446405.55
Bluebell	Goldsborough	2018/03/12	01:22:18	-42.67548	171.12439	69.040001	325	591	NA	Unknown	Juvenile	27.889606	00(00000000)	21	0	7008	285736978	---X---X ----X--- -------- ---X--X-	5	5273515.413	1446317.814
Bluebell	Goldsborough	2018/03/13	18:23:10	-42.669937	171.103027	68.989998	325	591	NA	Unknown	Juvenile	171.635541	00(00000000)	9	0	2576	671155265	--X-X--- -------X -----X-- -X-----X	6	5274091.868	1444553.516
Bluebell	Goldsborough	2018/03/14	15:56:02	-42.674412	171.122299	68.5	325	591	NA	Unknown	Juvenile	1.781975	00(00000000)	13	0	3504	738198656	--X-XX-- -------- -----X-- X-------	5	5273630.206	1446143.842
Bluebell	Goldsborough	2018/03/12	11:50:59	-42.674175	171.12233	68.360001	325	591	NA	Unknown	Juvenile	6.068057	00(00000000)	99	0	3312	71336256	-----X-- -X------ X------X -X------	5	5273656.581	1446145.798
Bluebell	Goldsborough	2018/03/09	23:42:42	-42.675804	171.12468	68.229996	325	591	NA	Unknown	Juvenile	25.270873	00(00000000)	7	0	2496	285476914	---X---X -----X-- ----X--- --XX--X-	7	5273479.962	1446342.375
Bluebell	Goldsborough	2018/03/09	04:06:46	-42.675312	171.124298	68.049995	325	591	NA	Unknown	Juvenile	38.830847	00(00000000)	41	0	2048	76550144	-----X-- X--X---- ---X---- --------	4	5273533.902	1446309.861
Bluebell	Goldsborough	2018/03/20	02:32:32	-42.675018	171.12468	67.799995	325	591	NA	Unknown	Juvenile	63.214381	00(00000000)	83	0	4864	9978368	-------- X--XX--- -X----X- --------	5	5273567.245	1446340.438
Bluebell	Goldsborough	2018/03/11	02:53:21	-42.675808	171.125198	67.419998	325	591	NA	Unknown	Juvenile	61.474352	00(00000000)	10	0	3424	269521424	---X---- ---X---- X--X--X- ---X----	6	5273480.459	1446384.83
Bluebell	Goldsborough	2018/03/12	13:34:23	-42.674175	171.122192	67.330002	325	591	NA	Unknown	Juvenile	11.227032	00(00000000)	41	0	4896	71303488	-----X-- -X------ -------X -X------	4	5273656.329	1446134.49
Bluebell	Goldsborough	2018/03/09	19:58:54	-42.676044	171.124756	67.32	325	591	NA	Unknown	Juvenile	18.705904	00(00000000)	7	0	2272	293931058	---X---X X----X-X ----X--- --XX--X-	9	5273453.449	1446349.194
Bluebell	Goldsborough	2018/03/10	16:48:12	-42.675831	171.124588	66.57	325	591	NA	Unknown	Juvenile	1.508556	00(00000000)	9	0	1680	671417408	--X-X--- -----X-X -----X-- -X------	6	5273476.796	1446334.903
Bluebell	Goldsborough	2018/03/15	23:08:56	-42.675777	171.12384	66.25	325	591	NA	Unknown	Juvenile	9.217475	00(00000000)	8	0	2944	285474866	---X---X -----X-- -------- --XX--X-	6	5273481.432	1446273.48
Bluebell	Goldsborough	2018/03/20	10:17:37	-42.674221	171.122253	66.080002	325	591	NA	Unknown	Juvenile	11.719675	00(00000000)	122	0	5232	1113587716	-X----X- -XX----- -------- -----X--	5	5273651.332	1446139.602
Bluebell	Goldsborough	2018/03/17	20:31:24	-42.674957	171.123123	66.029999	325	591	NA	Unknown	Juvenile	26.656922	00(00000000)	37	0	6512	264226	-------- -----X-- ----X--- --X---X-	4	5273571.186	1446212.706
Bluebell	Goldsborough	2018/03/15	01:38:31	-42.67556	171.124313	65.989998	325	591	NA	Unknown	Juvenile	28.90334	00(00000000)	15	0	4368	285229074	---X---X -------- -X------ ---X--X-	5	5273506.39	1446311.702
Bluebell	Goldsborough	2018/03/10	03:24:36	-42.675674	171.124084	65.540001	325	591	NA	Unknown	Juvenile	46.114798	00(00000000)	11	0	2720	303043088	---X--X- ---X---- ---X--X- ---X----	6	5273493.314	1446293.219
Bluebell	Goldsborough	2018/03/20	07:22:42	-42.673916	171.12236	65.150002	325	591	NA	Unknown	Juvenile	35.039502	00(00000000)	107	0	8576	37781760	------X- -X------ X------X --------	4	5273685.396	1446147.617
Bluebell	Goldsborough	2018/03/18	03:09:45	-42.676285	171.124908	65.07	325	591	NA	Unknown	Juvenile	74.492189	00(00000000)	12	0	5968	-2138045952	X------- X--X---- ------X- --------	4	5273426.963	1446362.243
Bluebell	Goldsborough	2018/03/20	12:23:48	-42.674107	171.122238	64.739998	325	591	NA	Unknown	Juvenile	15.873193	00(00000000)	39	0	2912	4227392	-------- -X------ X------X -X------	4	5273663.964	1446138.091
Bluebell	Goldsborough	2018/03/16	08:09:00	-42.67598	171.124374	64.360001	325	591	NA	Unknown	Juvenile	124.120575	00(00000000)	6	0	2320	134546469	----X--- -----X-X -----X-- --X--X-X	7	5273459.861	1446317.736
Bluebell	Goldsborough	2018/03/13	20:22:22	-42.671127	171.115402	64.290001	325	591	NA	Unknown	Juvenile	434.938164	00(00000000)	55	0	5024	8650786	-------- X----X-- -------- --X---X-	4	5273982.413	1445570.558
Bluebell	Goldsborough	2018/03/11	03:41:02	-42.676094	171.125107	64.040001	325	591	NA	Unknown	Juvenile	22.309952	00(00000000)	9	0	2032	345018880	---X-X-- X--X---- X--X--X- --------	7	5273448.535	1446378.078
Bluebell	Goldsborough	2018/03/11	09:23:46	-42.674416	171.12236	63.709999	325	591	NA	Unknown	Juvenile	23.028365	00(00000000)	23	0	2864	-1019207676	XX----XX -X------ --X----- -----X--	7	5273629.873	1446148.851
Bluebell	Goldsborough	2018/03/15	02:25:33	-42.673832	171.122162	63.129997	325	591	NA	Unknown	Juvenile	133.476879	00(00000000)	66	0	4528	1080041476	-X------ -XX----- --X----- -----X--	5	5273694.364	1446131.185
Bluebell	Goldsborough	2018/03/10	23:26:42	-42.676193	171.124313	63.129997	325	591	NA	Unknown	Juvenile	26.121516	00(00000000)	7	0	2592	285477170	---X---X -----X-- ----X--X --XX--X-	8	5273436.097	1446313.262
Bluebell	Goldsborough	2018/03/16	12:07:57	-42.673981	171.122299	62.919998	325	591	NA	Unknown	Juvenile	27.403934	00(00000000)	9	0	3056	37781824	------X- -X------ X------X -X------	5	5273678.067	1446142.779
Bluebell	Goldsborough	2018/03/09	16:56:37	-42.676327	171.125549	62.829998	325	591	NA	Unknown	Juvenile	104.51289	00(00000000)	7	0	2016	8718370	-------- X----X-X ----X--- --X---X-	6	5273423.464	1446414.869
Bluebell	Goldsborough	2018/03/09	16:35:30	-42.676315	171.125198	62.349998	325	591	NA	Unknown	Juvenile	90.010754	00(00000000)	14	0	2368	142671904	----X--- X------X -------- --X-----	4	5273424.159	1446386.079
Bluebell	Goldsborough	2018/03/09	06:08:20	-42.675308	171.124527	62.239998	325	591	NA	Unknown	Juvenile	16.615414	00(00000000)	94	0	3792	-2071976448	X----X-- X------- --X--XX- --------	6	5273534.763	1446328.616
Bluebell	Goldsborough	2018/03/14	19:36:47	-42.675774	171.125031	62.07	325	591	NA	Unknown	Juvenile	7.496506	00(00000000)	5	0	1536	145031203	----X--- X-X--X-X -------- --X---XX	8	5273483.931	1446371.062
Bluebell	Goldsborough	2018/03/11	14:05:08	-42.674522	171.122665	61.919998	325	591	NA	Unknown	Juvenile	92.516354	00(00000000)	11	0	4800	671089856	--X-X--- -------- -----X-- XX------	5	5273618.657	1446174.104
Bluebell	Goldsborough	2018/03/15	20:00:57	-42.676029	171.124146	61.779999	325	591	NA	Unknown	Juvenile	43.64921	00(00000000)	7	0	2800	25493554	-------X X----X-X -------- --XX--X-	7	5273454.005	1446299.174
Bluebell	Goldsborough	2018/03/14	20:08:00	-42.675732	171.125565	61.719997	325	591	NA	Unknown	Juvenile	53.752922	00(00000000)	8	0	2288	142934050	----X--- X----X-X -------- --X---X-	6	5273489.566	1446414.714
Bluebell	Goldsborough	2018/03/13	22:13:14	-42.674297	171.117172	61.43	325	591	NA	Unknown	Juvenile	381.036757	00(00000000)	40	0	2672	327714	-------- -----X-X -------- --X---X-	4	5273633.628	1445723.446
Bluebell	Goldsborough	2018/03/09	14:04:54	-42.674133	171.122391	61.41	325	591	NA	Unknown	Juvenile	6.365732	00(00000000)	35	0	5968	71336192	-----X-- -X------ X------X --------	4	5273661.356	1446150.692
Bluebell	Goldsborough	2018/03/09	02:42:27	-42.675541	171.124863	61.259998	325	591	NA	Unknown	Juvenile	8.819807	00(00000000)	9	0	2256	303038480	---X--X- ---X---- -------- ---X----	4	5273509.5	1446356.722
Bluebell	Goldsborough	2018/03/13	22:51:13	-42.675217	171.120697	61.149998	325	591	NA	Unknown	Juvenile	305.753344	00(00000012)	250	0	8176	262194	-------- -----X-- -------- --XX--X-	4	5273537.895	1446014.561
Bluebell	Goldsborough	2018/03/17	22:11:32	-42.675156	171.12294	61.049999	325	591	NA	Unknown	Juvenile	118.979119	00(00000000)	13	0	8176	329762	-------- -----X-X ----X--- --X---X-	5	5273548.754	1446198.202
Bluebell	Goldsborough	2018/03/10	23:58:44	-42.675644	171.124344	60.369999	325	591	NA	Unknown	Juvenile	32.718716	00(00000000)	7	0	2224	285215026	---X---X -------- ----X--X --XX--X-	7	5273497.118	1446314.449
Bluebell	Goldsborough	2018/03/17	22:27:14	-42.676014	171.12088	60.25	325	591	NA	Unknown	Juvenile	217.785083	00(00000000)	49	0	3600	264242	-------- -----X-- ----X--- --XX--X-	5	5273449.724	1446031.525
Bluebell	Goldsborough	2018/03/15	04:01:34	-42.675854	171.125366	60.079998	325	591	NA	Unknown	Juvenile	34.218512	00(00000000)	8	0	2848	-2070920704	X----X-- X--X---- -X----X- --------	6	5273475.657	1446398.709
Bluebell	Goldsborough	2018/03/14	19:52:22	-42.676025	171.124786	59.649998	325	591	NA	Unknown	Juvenile	68.257073	00(00000000)	9	0	1376	293929010	---X---X X----X-X -------- --XX--X-	8	5273455.613	1446351.605
Bluebell	Goldsborough	2018/03/17	00:26:41	-42.676079	171.125641	59.359997	325	591	NA	Unknown	Juvenile	40.244944	00(00000000)	36	0	3296	268437522	---X---- -------- ----X--- ---X--X-	4	5273451.171	1446421.796
Bluebell	Goldsborough	2018/03/19	00:30:31	-42.675747	171.124329	59.27	325	591	NA	Unknown	Juvenile	44.326473	00(00000000)	45	0	4208	268976146	---X---- ----X--- -X------ ---X--X-	5	5273485.653	1446313.474
Bluebell	Goldsborough	2018/03/13	16:15:49	-42.668755	171.108597	59.039997	325	591	NA	Unknown	Juvenile	162.591224	00(00000000)	40	0	2960	8716322	-------- X----X-X -------- --X---X-	5	5274233.357	1445007.023
Bluebell	Goldsborough	2018/03/15	00:19:16	-42.676411	171.125092	58.189999	325	591	NA	Unknown	Juvenile	19.233596	00(00000000)	6	0	3424	285229074	---X---X -------- -X------ ---X--X-	5	5273413.305	1446377.63
Bluebell	Goldsborough	2018/03/20	22:06:42	-42.675583	171.124191	57.5	325	591	NA	Unknown	Juvenile	51.493945	00(00000000)	13	0	4288	329762	-------- -----X-X ----X--- --X---X-	5	5273503.614	1446301.762
Bluebell	Goldsborough	2018/03/13	19:55:28	-42.667778	171.107117	56.649998	325	591	NA	Unknown	Juvenile	9.859343	00(00000000)	63	0	4896	142934016	----X--- X----X-X -------- --------	4	5274339.134	1444883.309
Bluebell	Goldsborough	2018/03/16	13:04:43	-42.674366	171.121841	56.610001	325	591	NA	Unknown	Juvenile	38.07568	00(00000000)	29	0	2672	603980224	--X--X-- -------- -------X XX------	5	5273634.48	1446106.2
Bluebell	Goldsborough	2018/03/14	20:23:36	-42.675663	171.125015	56.379997	325	591	NA	Unknown	Juvenile	45.551474	00(00000000)	6	0	2192	142934050	----X--- X----X-X -------- --X---X-	6	5273496.229	1446369.477
Bluebell	Goldsborough	2018/03/15	15:34:43	-42.676483	171.124878	55.919998	325	591	NA	Unknown	Juvenile	17.579157	00(00000000)	19	0	2048	285212690	---X---X -------- -------- ---X--X-	4	5273404.921	1446360.273
Bluebell	Goldsborough	2018/03/11	19:01:24	-42.677059	171.125443	55.75	325	591	NA	Unknown	Juvenile	90.190634	00(00000000)	21	0	1280	142939168	----X--- X----X-X ---X-X-- --X-----	7	5273341.985	1446407.987
Bluebell	Goldsborough	2018/03/16	01:23:02	-42.674942	171.123459	55.649998	325	591	NA	Unknown	Juvenile	89.292701	00(00000000)	16	0	2976	303579664	---X--X- ---XX--- -X----X- ---X----	7	5273573.463	1446240.201
Bluebell	Goldsborough	2018/03/14	07:43:59	-42.674606	171.122635	55.52	325	591	NA	Unknown	Juvenile	25.128721	00(00000000)	33	0	4160	-1071644159	XX------ --X----- ------X- -------X	5	5273609.275	1446171.853
Bluebell	Goldsborough	2018/03/09	22:23:18	-42.675621	171.124496	55.360001	325	591	NA	Unknown	Juvenile	29.663299	00(00000000)	10	0	3120	285476914	---X---X -----X-- ----X--- --XX--X-	7	5273499.949	1446326.847
Bluebell	Goldsborough	2018/03/21	04:47:17	-42.67561	171.123917	55.279999	325	591	NA	Unknown	Juvenile	48.722367	00(00000000)	129	0	4080	197697	-------- ------XX -----X-- -X-----X	5	5273500.117	1446279.377
Bluebell	Goldsborough	2018/03/10	17:58:02	-42.675732	171.124786	55.07	325	591	NA	Unknown	Juvenile	7.591908	00(00000000)	7	0	1872	671421504	--X-X--- -----X-X ---X-X-- -X------	7	5273488.15	1446350.883
Bluebell	Goldsborough	2018/03/13	21:01:27	-42.669212	171.110764	54.43	325	591	NA	Unknown	Juvenile	184.320078	00(00000000)	21	0	8208	8716322	-------- X----X-X -------- --X---X-	5	5274186.581	1445185.74
Bluebell	Goldsborough	2018/03/09	08:40:02	-42.674343	171.122452	54.149998	325	591	NA	Unknown	Juvenile	12.312182	00(00000000)	36	0	6416	-2130696704	X------X -------- --X--XX- --------	5	5273638.147	1446156.209
Bluebell	Goldsborough	2018/03/10	11:53:15	-42.674465	171.122147	53.919998	325	591	NA	Unknown	Juvenile	36.979073	00(00000000)	91	0	6992	608174272	--X--X-- -X------ -------- XX------	5	5273624.044	1446131.518
Bluebell	Goldsborough	2018/03/09	08:24:08	-42.674122	171.122314	53.809998	325	591	NA	Unknown	Juvenile	27.042776	00(00000000)	91	0	6448	71336192	-----X-- -X------ X------X --------	4	5273662.437	1446144.356
Bluebell	Goldsborough	2018/03/18	22:15:38	-42.67572	171.123993	52.52	325	591	NA	Unknown	Juvenile	60.800833	00(00000000)	38	0	4896	264226	-------- -----X-- ----X--- --X---X-	4	5273488.04	1446285.876
Bluebell	Goldsborough	2018/03/15	15:11:47	-42.674976	171.122345	51.699997	325	591	NA	Unknown	Juvenile	30.542899	00(00000000)	23	0	5600	738197696	--X-XX-- -------- -------- XX------	5	5273567.659	1446149.004
Bluebell	Goldsborough	2018/03/15	06:06:50	-42.675167	171.123917	51.379997	325	591	NA	Unknown	Juvenile	136.889113	00(00000000)	9	0	2448	671433793	--X-X--- -----X-X -X---X-- -X-----X	8	5273549.311	1446278.285
Bluebell	Goldsborough	2018/03/11	02:05:48	-42.676006	171.1259	51.199997	325	591	NA	Unknown	Juvenile	33.71872	00(00000000)	7	0	2720	303075856	---X--X- ---X---- X--X--X- ---X----	7	5273459.748	1446442.839
Bluebell	Goldsborough	2018/03/11	07:47:18	-42.674545	171.122452	51.059998	325	591	NA	Unknown	Juvenile	30.642334	00(00000000)	9	0	2560	-1056954880	XX-----X -------- --X--XX- --------	6	5273615.715	1446156.708
Bluebell	Goldsborough	2018/03/11	04:28:42	-42.675823	171.125076	50.84	325	591	NA	Unknown	Juvenile	21.860754	00(00000000)	9	0	2384	-2070932992	X----X-- X--X---- ---X--X- --------	6	5273478.572	1446374.87
Bluebell	Goldsborough	2018/03/11	21:07:20	-42.676189	171.123825	50.529999	325	591	NA	Unknown	Juvenile	46.959395	00(00000000)	6	0	3472	17041458	-------X -----X-- ----X--- --XX--X-	6	5273435.653	1446273.266
Bluebell	Goldsborough	2018/03/10	17:11:37	-42.675743	171.124695	50.279999	325	591	NA	Unknown	Juvenile	15.130267	00(00000000)	7	0	1968	671159488	--X-X--- -------X ---X-X-- XX------	7	5273486.763	1446343.454
Bluebell	Goldsborough	2018/03/15	22:37:43	-42.675205	171.122437	49.629997	325	591	NA	Unknown	Juvenile	19.992669	00(00000000)	7	0	2976	285474866	---X---X -----X-- -------- --XX--X-	6	5273542.397	1446157.107
Bluebell	Goldsborough	2018/03/14	04:46:15	-42.674953	171.122803	45.059998	325	591	NA	Unknown	Juvenile	40.966349	00(00000000)	29	0	8592	-2145376767	X------- --X----- --X--XX- -------X	6	5273571.047	1446186.475
Bluebell	Goldsborough	2018/03/14	23:31:39	-42.676105	171.124847	44.809998	325	591	NA	Unknown	Juvenile	28.249381	00(00000000)	6	0	2608	285474866	---X---X -----X-- -------- --XX--X-	6	5273446.84	1446356.801
Bluebell	Goldsborough	2018/03/08	23:23:50	-42.675407	171.123749	44.59	325	591	NA	Unknown	Juvenile	37.82677	00(00000000)	9	0	6688	262450	-------- -----X-- -------X --XX--X-	5	5273522.354	1446265.111
Bluebell	Goldsborough	2018/03/15	21:50:25	-42.675968	171.124039	42.809998	325	591	NA	Unknown	Juvenile	11.059221	00(00000000)	7	0	2112	25493554	-------X X----X-X -------- --XX--X-	7	5273460.584	1446290.256
Bluebell	Goldsborough	2018/03/13	18:38:43	-42.668488	171.10347	42.52	325	591	NA	Unknown	Juvenile	165.196844	00(00000000)	8	0	3632	673252353	--X-X--- --X----X -----X-- -------X	6	5274253.59	1444586.207
Bluebell	Goldsborough	2018/03/11	16:37:58	-42.674553	171.122772	42.259998	325	591	NA	Unknown	Juvenile	60.469129	00(00000000)	11	0	4496	671089856	--X-X--- -------- -----X-- XX------	5	5273615.41	1446182.948
Bluebell	Goldsborough	2018/03/09	20:48:50	-42.675846	171.124451	42.02	325	591	NA	Unknown	Juvenile	12.473687	00(00000000)	7	0	1664	142936098	----X--- X----X-X ----X--- --X---X-	7	5273474.881	1446323.715
Bluebell	Goldsborough	2018/03/15	00:03:25	-42.676422	171.12468	41.200001	325	591	NA	Unknown	Juvenile	59.601546	00(00000000)	7	0	3344	285212722	---X---X -------- -------- --XX--X-	5	5273411.335	1446343.898
Bluebell	Goldsborough	2018/03/09	04:34:06	-42.675156	171.124207	40.689999	325	591	NA	Unknown	Juvenile	18.933346	00(00000000)	21	0	2224	76550144	-----X-- X--X---- ---X---- --------	4	5273551.06	1446302.02
Bluebell	Goldsborough	2018/03/10	23:10:53	-42.676186	171.12439	40.469997	325	591	NA	Unknown	Juvenile	18.445758	00(00000000)	9	0	1808	285477170	---X---X -----X-- ----X--X --XX--X-	8	5273437.014	1446319.554
Bluebell	Goldsborough	2018/03/10	18:13:27	-42.675838	171.124573	40.219997	325	591	NA	Unknown	Juvenile	21.119795	00(00000000)	8	0	1248	671421504	--X-X--- -----X-X ---X-X-- -X------	7	5273475.992	1446333.691
Bluebell	Goldsborough	2018/03/15	21:26:09	-42.676277	171.125381	40.16	325	591	NA	Unknown	Juvenile	47.649537	00(00000000)	13	0	2192	285212722	---X---X -------- -------- --XX--X-	5	5273428.711	1446400.98
Bluebell	Goldsborough	2018/03/11	02:21:39	-42.675705	171.12529	40.079998	325	591	NA	Unknown	Juvenile	108.657775	00(00000000)	15	0	2080	-2079321600	X----X-- ---X---- ---X--X- --------	5	5273492.065	1446392.114
Bluebell	Goldsborough	2018/03/10	22:39:09	-42.676239	171.124603	38.48	325	591	NA	Unknown	Juvenile	46.400468	00(00000000)	9	0	1520	285477170	---X---X -----X-- ----X--X --XX--X-	8	5273431.516	1446337.138
Bluebell	Goldsborough	2018/03/10	17:27:08	-42.675861	171.124786	38.099998	325	591	NA	Unknown	Juvenile	71.259541	00(00000000)	4	0	1360	671421632	--X-X--- -----X-X ---X-X-- XX------	8	5273473.825	1446351.201
Bluebell	Goldsborough	2018/03/15	11:07:57	-42.674263	171.122604	37.25	325	591	NA	Unknown	Juvenile	30.521499	00(00000000)	64	0	6128	671155392	--X-X--- -------X -----X-- XX------	6	5273647.307	1446168.467
Bluebell	Goldsborough	2018/03/16	18:22:56	-42.676571	171.123825	36.09	325	591	NA	Unknown	Juvenile	75.198922	00(00000000)	5	0	2704	671417381	--X-X--- -----X-X -----X-- --X--X-X	8	5273393.233	1446274.208
Bluebell	Goldsborough	2018/03/12	00:18:25	-42.675285	171.124283	32.110001	325	591	NA	Unknown	Juvenile	28.531565	00(00000000)	10	0	2320	285214738	---X---X -------- ----X--- ---X--X-	5	5273536.873	1446308.566
Bluebell	Goldsborough	2018/03/15	20:31:52	-42.675625	171.124481	30.34	325	591	NA	Unknown	Juvenile	72.38696	00(00000000)	6	0	4896	142934050	----X--- X----X-X -------- --X---X-	6	5273499.477	1446325.628
Bluebell	Goldsborough	2018/03/10	23:26:44	-42.675346	171.124268	30.289999	325	591	NA	Unknown	Juvenile	100.150083	00(00000000)	7	0	2464	671421632	--X-X--- -----X-X ---X-X-- XX------	8	5273530.072	1446307.487
Bluebell	Goldsborough	2018/03/14	09:36:31	-42.674969	171.122269	28.879999	325	591	NA	Unknown	Juvenile	92.467098	00(00000000)	15	0	5616	1113595904	-X----X- -XX----- --X----- --------	5	5273568.298	1446142.759
Bluebell	Goldsborough	2018/03/11	10:49:16	-42.674377	171.121948	27.539999	325	591	NA	Unknown	Juvenile	44.581595	00(00000000)	35	0	6912	1111523332	-X----X- -X------ X------- -----X--	5	5273633.454	1446114.995
Bluebell	Goldsborough	2018/03/16	13:20:35	-42.6745	171.122375	26.9	325	591	NA	Unknown	Juvenile	46.11558	00(00000000)	38	0	5200	738197952	--X-XX-- -------- -------X XX------	6	5273620.572	1446150.287
Bluebell	Goldsborough	2018/03/14	09:08:19	-42.674438	171.122284	26.65	325	591	NA	Unknown	Juvenile	58.973517	00(00000000)	29	0	5168	1113587712	-X----X- -XX----- -------- --------	4	5273627.292	1446142.677
Bluebell	Goldsborough	2018/03/09	19:31:14	-42.676628	171.126144	26.139999	325	591	NA	Unknown	Juvenile	84.800474	00(00000000)	7	0	2144	142936098	----X--- X----X-X ----X--- --X---X-	7	5273391.121	1446464.364
Bluebell	Goldsborough	2018/03/10	00:46:28	-42.676155	171.1241	23.66	325	591	NA	Unknown	Juvenile	87.342258	00(00000000)	7	0	3872	318771218	---X--XX -------- ---X---- ---X--X-	6	5273439.929	1446295.716
Bluebell	Goldsborough	2018/03/09	20:17:46	-42.675968	171.124451	23.5	325	591	NA	Unknown	Juvenile	156.705724	00(00000000)	6	0	3200	142936098	----X--- X----X-X ----X--- --X---X-	7	5273461.334	1446324.015
Bluebell	Goldsborough	2018/03/14	23:00:02	-42.676006	171.124619	22.809999	325	591	NA	Unknown	Juvenile	16.567587	00(00000000)	10	0	3456	285474866	---X---X -----X-- -------- --XX--X-	6	5273457.419	1446337.875
Bluebell	Goldsborough	2018/03/10	21:51:22	-42.675846	171.124756	19.359999	325	591	NA	Unknown	Juvenile	40.494033	00(00000000)	17	0	2960	285214770	---X---X -------- ----X--- --XX--X-	6	5273475.436	1446348.706
Bluebell	Goldsborough	2018/03/10	15:16:45	-42.676773	171.125214	18.41	325	591	NA	Unknown	Juvenile	76.4949	00(00000000)	20	0	1120	142934048	----X--- X----X-X -------- --X-----	5	5273373.328	1446388.518
Bluebell	Goldsborough	2018/03/11	20:35:59	-42.676479	171.123505	18.299999	325	591	NA	Unknown	Juvenile	140.664383	00(00000000)	16	0	1824	264230	-------- -----X-- ----X--- --X--XX-	5	5273402.868	1446247.761
Bluebell	Goldsborough	2018/03/10	20:02:16	-42.674248	171.122284	17.91	325	591	NA	Unknown	Juvenile	11.354502	00(00000000)	37	0	3008	1111498752	-X----X- -X------ --X----- --------	4	5273648.391	1446142.208
Bluebell	Goldsborough	2018/03/10	22:23:25	-42.676418	171.124222	17.68	325	591	NA	Unknown	Juvenile	29.287833	00(00000000)	7	0	2224	285476914	---X---X -----X-- ----X--- --XX--X-	7	5273410.946	1446306.361
Bluebell	Goldsborough	2018/03/11	09:53:06	-42.674587	171.122223	17.109999	325	591	NA	Unknown	Juvenile	22.144793	00(00000000)	15	0	2736	1111498756	-X----X- -X------ --X----- -----X--	5	5273610.635	1446138.047
Bluebell	Goldsborough	2018/03/11	19:32:54	-42.675972	171.123886	13.87	325	591	NA	Unknown	Juvenile	53.211838	00(00000000)	9	0	1904	285476914	---X---X -----X-- ----X--- --XX--X-	7	5273459.862	1446277.73
Bluebell	Goldsborough	2018/03/16	09:19:00	-42.675121	171.121719	13.11	325	591	NA	Unknown	Juvenile	35.495132	00(00000000)	33	0	4816	-1038090240	XX----X- --X----- -------- --------	4	5273550.418	1446098.067
Bluebell	Goldsborough	2018/03/11	19:17:01	-42.676163	171.124008	11.63	325	591	NA	Unknown	Juvenile	23.439221	00(00000000)	4	0	2320	285477170	---X---X -----X-- ----X--X --XX--X-	8	5273438.874	1446288.197
Bluebell	Goldsborough	2018/03/14	22:44:21	-42.676037	171.124817	10.96	325	591	NA	Unknown	Juvenile	53.575801	00(00000000)	8	0	2384	285474866	---X---X -----X-- -------- --XX--X-	6	5273454.337	1446354.175
Bluebell	Goldsborough	2018/03/09	20:33:15	-42.675766	171.124557	10.02	325	591	NA	Unknown	Juvenile	24.117499	00(00000000)	7	0	1776	142936098	----X--- X----X-X ----X--- --X---X-	7	5273483.958	1446332.203
Bluebell	Goldsborough	2018/03/15	09:35:52	-42.674713	171.122452	9.76	325	591	NA	Unknown	Juvenile	42.826603	00(00000000)	29	0	5728	738197696	--X-XX-- -------- -------- XX------	5	5273597.06	1446157.122
Bluebell	Goldsborough	2018/03/11	13:38:13	-42.674492	171.12262	9.05	325	591	NA	Unknown	Juvenile	14.201112	00(00000000)	64	0	2896	671155392	--X-X--- -------X -----X-- XX------	6	5273621.907	1446170.343
Bluebell	Goldsborough	2018/03/14	21:41:50	-42.676212	171.125427	8.82	325	591	NA	Unknown	Juvenile	56.363412	00(00000000)	5	0	1552	285474866	---X---X -----X-- -------- --XX--X-	6	5273436.013	1446404.589
Bluebell	Goldsborough	2018/03/11	23:30:31	-42.676186	171.123581	3.05	325	591	NA	Unknown	Juvenile	8.602872	00(00000000)	8	0	4128	285215026	---X---X -------- ----X--X --XX--X-	7	5273435.543	1446253.266
Bluebell	Goldsborough	2018/03/15	22:22:00	-42.675354	171.122574	2.94	325	591	NA	Unknown	Juvenile	65.692295	00(00000000)	14	0	1888	17104946	-------X -----X-X -------- --XX--X-	6	5273526.101	1446168.701
Bluebell	Goldsborough	2018/03/11	17:59:04	-42.675747	171.124359	-1.03	325	591	NA	Unknown	Juvenile	10.582071	00(00000000)	8	0	1824	671421632	--X-X--- -----X-X ---X-X-- XX------	8	5273485.708	1446315.932
Bluebell	Goldsborough	2018/03/14	11:07:52	-42.674622	171.122528	-6.03	325	591	NA	Unknown	Juvenile	24.653901	00(00000000)	64	0	5440	608206912	--X--X-- -X------ X------- -X------	5	5273607.303	1446163.125
Bluebell	Goldsborough	2018/03/15	22:53:19	-42.675716	171.123917	-6.38	325	591	NA	Unknown	Juvenile	133.685124	00(00000000)	8	0	1616	285474866	---X---X -----X-- -------- --XX--X-	6	5273488.346	1446279.638
Bluebell	Goldsborough	2018/03/14	23:15:48	-42.675938	171.125107	-6.84	325	591	NA	Unknown	Juvenile	40.640829	00(00000000)	10	0	2816	285474866	---X---X -----X-- -------- --XX--X-	6	5273465.858	1446377.693
Bluebell	Goldsborough	2018/03/15	20:47:23	-42.675823	171.123062	-10.79	325	591	NA	Unknown	Juvenile	81.445396	00(00000000)	10	0	3072	17104946	-------X -----X-X -------- --XX--X-	6	5273474.908	1446209.844
Bluebell	Goldsborough	2018/03/11	22:58:59	-42.676147	171.123489	-10.969999	325	591	NA	Unknown	Juvenile	42.445807	00(00000000)	6	0	3136	268699954	---X---- -----X-- ----X--X --XX--X-	7	5273439.706	1446245.631
Bluebell	Goldsborough	2018/03/14	14:04:58	-42.674664	171.122452	-12.849999	325	591	NA	Unknown	Juvenile	7.789315	00(00000000)	13	0	5792	608174272	--X--X-- -X------ -------- XX------	5	5273602.501	1446157.001
Bluebell	Goldsborough	2018/03/16	18:59:23	-42.676643	171.125595	-14.74	325	591	NA	Unknown	Juvenile	144.922578	00(00000000)	7	0	2752	671417381	--X-X--- -----X-X -----X-- --X--X-X	8	5273388.457	1446419.417
Bluebell	Goldsborough	2018/03/11	19:48:39	-42.67643	171.124863	-15.53	325	591	NA	Unknown	Juvenile	76.86682	00(00000000)	7	0	2624	134481958	----X--- -----X-- ----X--- --X--XX-	6	5273410.779	1446358.913
Bluebell	Goldsborough	2018/03/11	23:42:31	-42.676453	171.124893	-16.309999	325	591	NA	Unknown	Juvenile	55.487494	00(00000000)	7	0	2544	285215026	---X---X -------- ----X--X --XX--X-	7	5273408.28	1446361.428
Bluebell	Goldsborough	2018/03/14	11:46:09	-42.674446	171.122162	-20.65	325	591	NA	Unknown	Juvenile	33.857485	00(00000000)	62	0	4496	603979968	--X--X-- -------- -------- XX------	4	5273626.181	1446132.7
Bluebell	Goldsborough	2018/03/16	03:55:55	-42.675312	171.121857	-21.709999	325	591	NA	Unknown	Juvenile	72.919057	00(00000000)	12	0	4208	-2137505280	X------- X--XX--- -X----X- --------	6	5273529.459	1446109.846
Bluebell	Goldsborough	2018/03/10	19:46:27	-42.676628	171.124817	-22.859999	325	591	NA	Unknown	Juvenile	36.216943	00(00000000)	10	0	2208	142934048	----X--- X----X-X -------- --X-----	5	5273388.708	1446355.632
Bluebell	Goldsborough	2018/03/16	07:22:04	-42.675972	171.124252	-27.189999	325	591	NA	Unknown	Juvenile	152.580038	00(00000000)	16	0	2704	671433793	--X-X--- -----X-X -X---X-- -X-----X	8	5273460.527	1446307.719
Bluebell	Goldsborough	2018/03/11	10:23:20	-42.676189	171.124619	-27.849998	325	591	NA	Unknown	Juvenile	53.579451	00(00000000)	6	0	2656	671421504	--X-X--- -----X-X ---X-X-- -X------	7	5273437.098	1446338.326
Bluebell	Goldsborough	2018/03/11	20:20:15	-42.676155	171.124237	-29.049999	325	591	NA	Unknown	Juvenile	69.892936	00(00000000)	13	0	1936	134481958	----X--- -----X-- ----X--- --X--XX-	6	5273440.179	1446306.941
Bluebell	Goldsborough	2018/03/14	17:47:53	-42.675274	171.123703	-36.450001	325	591	NA	Unknown	Juvenile	139.884768	00(00000000)	8	0	3968	671433729	--X-X--- -----X-X -X---X-- -------X	7	5273537.039	1446261.013
Bluebell	Goldsborough	2018/03/10	18:59:47	-42.676731	171.125626	-38.540001	325	591	NA	Unknown	Juvenile	67.096738	00(00000000)	12	0	2592	142936098	----X--- X----X-X ----X--- --X---X-	7	5273378.741	1446422.173
Bluebell	Goldsborough	2018/03/11	13:08:17	-42.673977	171.121811	-43.509998	325	591	NA	Unknown	Juvenile	81.413664	00(00000000)	70	0	7344	608174400	--X--X-- -X------ -------X -X------	5	5273677.623	1446102.781
Bluebell	Goldsborough	2018/03/15	10:51:50	-42.67466	171.121933	-48.309998	325	591	NA	Unknown	Juvenile	44.007205	00(00000000)	33	0	2912	39886852	------X- -XX----- X-X----- -----X--	6	5273602	1446114.464
Bluebell	Goldsborough	2018/03/10	20:17:41	-42.676441	171.125076	-48.809998	325	591	NA	Unknown	Juvenile	55.279535	00(00000000)	8	0	1504	142936098	----X--- X----X-X ----X--- --X---X-	7	5273409.945	1446376.393
Bluebell	Goldsborough	2018/03/10	20:48:55	-42.676556	171.124924	-50.649998	325	591	NA	Unknown	Juvenile	29.147884	00(00000000)	6	0	2640	142936098	----X--- X----X-X ----X--- --X---X-	7	5273396.898	1446364.222
Bluebell	Goldsborough	2018/03/15	08:11:51	-42.674732	171.122223	-55.829998	325	591	NA	Unknown	Juvenile	70.406229	00(00000000)	44	0	4192	-1071635967	XX------ --X----- --X---X- -------X	6	5273594.533	1446138.405
Bluebell	Goldsborough	2018/03/11	01:18:11	-42.675663	171.12442	-61.629997	325	591	NA	Unknown	Juvenile	196.531356	00(00000000)	12	0	1632	671421632	--X-X--- -----X-X ---X-X-- XX------	8	5273495.146	1446320.723
Bluebell	Goldsborough	2018/03/10	20:33:19	-42.676403	171.124634	-69.389999	325	591	NA	Unknown	Juvenile	36.422524	00(00000000)	5	0	2016	142936098	----X--- X----X-X ----X--- --X---X-	7	5273413.361	1446340.082
Bluebell	Goldsborough	2018/03/20	09:16:46	-42.674126	171.122192	-85.75	325	591	NA	Unknown	Juvenile	13.098164	00(00000000)	38	0	2512	1109401604	-X----X- --X----- --X----- -----X--	5	5273661.771	1446134.369
Bluebell	Goldsborough	2018/03/11	16:53:52	-42.676758	171.125183	-99.349998	325	591	NA	Unknown	Juvenile	44.910126	00(00000000)	19	0	1520	134481954	----X--- -----X-- ----X--- --X---X-	5	5273374.938	1446385.941
Buttermilk	Ulva Island	2018/04/29	02:46:20	-46.929676	168.12117	135.910004	NA	NA	NA	Male	Adult	86.827768	00(00000000)	28	0	2752	68698624	-----X-- ---XX--- -X----X- --------	5	4791086.032	1228628.388
Buttermilk	Ulva Island	2018/04/25	20:54:46	-46.930126	168.12114	95.989998	NA	NA	NA	Male	Adult	11.159534	00(00000000)	15	0	1888	16779314	-------X -------- ----X--- --XX--X-	5	4791035.896	1228629.222
Buttermilk	Ulva Island	2018/05/09	22:06:02	-46.930847	168.122131	92.139999	NA	NA	NA	Male	Adult	18.567776	00(00000000)	12	0	3152	270012432	---X---- ---XX--- ---X---- ---X----	5	4790960.497	1228709.637
Buttermilk	Ulva Island	2018/04/25	07:06:19	-46.930531	168.121765	80.729996	NA	NA	NA	Male	Adult	11.269374	00(00000000)	22	0	4640	1113595904	-X----X- -XX----- --X----- --------	5	4790993.867	1228679.594
Buttermilk	Ulva Island	2018/05/04	23:45:28	-46.930016	168.120651	62.289997	NA	NA	NA	Male	Adult	100.036196	00(00000000)	8	0	2288	303562768	---X--X- ---XX--- -------- ---X----	5	4791045.796	1228591.244
Buttermilk	Ulva Island	2018/04/25	20:38:47	-46.930031	168.121185	48.129997	NA	NA	NA	Male	Adult	85.7045	00(00000000)	5	0	2032	16779314	-------X -------- ----X--- --XX--X-	5	4791046.663	1228631.989
Buttermilk	Ulva Island	2018/04/24	08:35:40	-46.930271	168.121643	48.039997	NA	NA	NA	Male	Adult	23.748315	00(00000000)	181	0	5008	4227332	-------- -X------ X------X -----X--	4	4791022.173	1228668.508
Buttermilk	Ulva Island	2018/05/07	02:33:33	-46.930645	168.122269	47.07	NA	NA	NA	Male	Adult	22.722507	00(00000000)	101	0	4544	1080033284	-X------ -XX----- -------- -----X--	4	4790983.593	1228718.741
Buttermilk	Ulva Island	2018/05/04	19:54:52	-46.930511	168.121658	46.110001	NA	NA	NA	Male	Adult	175.686723	00(00000000)	24	0	1088	268455952	---X---- -------- -X-X---- ---X----	4	4790995.581	1228671.312
Buttermilk	Ulva Island	2018/04/26	09:42:56	-46.930264	168.121765	45.559998	NA	NA	NA	Male	Adult	28.631504	00(00000000)	35	0	3872	671088832	--X-X--- -------- -------- XX------	4	4791023.53	1228677.745
Buttermilk	Ulva Island	2018/05/05	06:03:00	-46.930958	168.12204	43.849998	NA	NA	NA	Male	Adult	24.915076	00(00000000)	13	0	7600	1092624388	-X-----X --X----- --X----- -----X--	5	4790947.733	1228703.481
Buttermilk	Ulva Island	2018/05/07	05:56:15	-46.930489	168.122299	43.57	NA	NA	NA	Male	Adult	17.54488	00(00000000)	49	0	3872	1113587716	-X----X- -XX----- -------- -----X--	5	4791001.067	1228719.943
Buttermilk	Ulva Island	2018/04/28	09:07:39	-46.930645	168.12204	41.75	NA	NA	NA	Male	Adult	16.778286	00(00000000)	163	0	4432	37781760	------X- -X------ X------X --------	4	4790982.507	1228701.313
Buttermilk	Ulva Island	2018/04/27	01:47:47	-46.930668	168.122025	36.5	NA	NA	NA	Male	Adult	6.576493	00(00000000)	36	0	3792	1080033284	-X------ -XX----- -------- -----X--	4	4790979.88	1228700.33
Buttermilk	Ulva Island	2018/04/26	06:20:15	-46.930237	168.121643	32.079998	NA	NA	NA	Male	Adult	56.868609	00(00000000)	171	0	6576	1073750021	-X------ -------- --X----- -----X-X	4	4791025.951	1228668.273
Buttermilk	Ulva Island	2018/04/28	12:35:51	-46.930542	168.121948	31.859999	NA	NA	NA	Male	Adult	2.64371	00(00000000)	148	0	2672	671105216	--X-X--- -------- -X------ XX------	5	4790993.513	1228693.598
Buttermilk	Ulva Island	2018/04/30	00:03:11	-46.930645	168.121613	29.91	NA	NA	NA	Male	Adult	20.277892	00(00000000)	24	0	9968	1102336	-------- ---X---- XX-X--X- --------	5	4790980.481	1228668.816
Buttermilk	Ulva Island	2018/04/28	08:07:28	-46.931221	168.121704	29.73	NA	NA	NA	Male	Adult	6.004404	00(00000000)	12	0	2576	1080041476	-X------ -XX----- --X----- -----X--	5	4790916.92	1228679.731
Buttermilk	Ulva Island	2018/05/04	22:43:52	-46.930237	168.12117	29.66	NA	NA	NA	Male	Adult	48.035673	00(00000000)	10	0	2016	268455952	---X---- -------- -X-X---- ---X----	4	4791023.706	1228632.275
Buttermilk	Ulva Island	2018/05/03	01:19:41	-46.930523	168.121735	29.619999	NA	NA	NA	Male	Adult	9.666916	00(00000000)	12	0	2240	68698624	-----X-- ---XX--- -X----X- --------	5	4790994.613	1228677.255
Buttermilk	Ulva Island	2018/05/04	07:27:37	-46.930618	168.121674	29.57	NA	NA	NA	Male	Adult	26.714328	00(00000000)	68	0	8416	4194628	-------- -X------ -------X -X---X--	4	4790983.77	1228673.271
Buttermilk	Ulva Island	2018/04/24	15:45:20	-46.930286	168.121902	29.139999	NA	NA	NA	Male	Adult	3.585756	00(00000000)	12	0	3520	8716324	-------- X----X-X -------- --X--X--	5	4791021.736	1228688.323
Buttermilk	Ulva Island	2018/04/28	06:15:33	-46.930473	168.122025	29.029999	NA	NA	NA	Male	Adult	86.625624	00(00000000)	78	0	6176	1080033284	-X------ -XX----- -------- -----X--	4	4791001.544	1228698.98
Buttermilk	Ulva Island	2018/05/04	06:09:33	-46.930717	168.121994	28.209999	NA	NA	NA	Male	Adult	5.793231	00(00000000)	38	0	4704	1080033540	-X------ -XX----- -------X -----X--	5	4790974.289	1228698.311
Buttermilk	Ulva Island	2018/04/29	08:49:48	-46.930782	168.122284	28.209999	NA	NA	NA	Male	Adult	73.554702	00(00000012)	250	0	4352	8716320	-------- X----X-X -------- --X-----	4	4790968.444	1228720.831
Buttermilk	Ulva Island	2018/04/29	00:05:26	-46.930386	168.121857	27.619999	NA	NA	NA	Male	Adult	42.811282	00(00000000)	42	0	6480	270028800	---X---- ---XX--- -X-X---- --------	5	4791010.413	1228685.591
Buttermilk	Ulva Island	2018/04/30	23:47:13	-46.930614	168.121826	27.349998	NA	NA	NA	Male	Adult	16.177712	00(00000000)	8	0	2784	68174336	-----X-- ---X---- -X----X- --------	4	4790984.935	1228684.811
Buttermilk	Ulva Island	2018/05/03	23:54:31	-46.930599	168.121796	27.23	NA	NA	NA	Male	Adult	13.35205	00(00000000)	40	0	4864	68698624	-----X-- ---XX--- -X----X- --------	5	4790986.459	1228682.424
Buttermilk	Ulva Island	2018/04/25	02:31:13	-46.930664	168.121445	26.789999	NA	NA	NA	Male	Adult	80.78809	00(00000000)	5	0	1632	68698624	-----X-- ---XX--- -X----X- --------	5	4790977.573	1228656.162
Buttermilk	Ulva Island	2018/04/27	08:59:31	-46.930798	168.121674	26.67	NA	NA	NA	Male	Adult	11.603802	00(00000000)	204	0	6208	39878660	------X- -XX----- X------- -----X--	5	4790963.772	1228674.518
Buttermilk	Ulva Island	2018/05/03	01:03:08	-46.930496	168.121933	25.619999	NA	NA	NA	Male	Adult	26.845035	00(00000000)	90	0	3136	-2071985664	X----X-- X------- ------X- --------	4	4790998.553	1228692.137
Buttermilk	Ulva Island	2018/04/25	11:54:44	-46.930428	168.12175	25.599998	NA	NA	NA	Male	Adult	5.20968	00(00000000)	30	0	3616	671088832	--X-X--- -------- -------- XX------	4	4791005.239	1228677.739
Buttermilk	Ulva Island	2018/04/24	07:43:43	-46.930351	168.121933	25.51	NA	NA	NA	Male	Adult	13.573599	00(00000000)	63	0	4208	1077968900	-X------ -X------ X------- -----X--	4	4791014.662	1228691.133
Buttermilk	Ulva Island	2018/04/24	21:22:47	-46.930473	168.121933	25.15	NA	NA	NA	Male	Adult	1.233855	00(00000000)	42	0	2624	1080033284	-X------ -XX----- -------- -----X--	4	4791001.108	1228691.978
Buttermilk	Ulva Island	2018/05/07	07:50:20	-46.930496	168.122375	24.84	NA	NA	NA	Male	Adult	11.979521	00(00000000)	131	0	2528	71336320	-----X-- -X------ X------X X-------	5	4791000.65	1228725.776
Buttermilk	Ulva Island	2018/04/28	08:23:28	-46.930515	168.122025	24.83	NA	NA	NA	Male	Adult	10.024569	00(00000000)	63	0	2848	71336256	-----X-- -X------ X------X -X------	5	4790996.878	1228699.271
Buttermilk	Ulva Island	2018/04/26	00:04:42	-46.930927	168.121521	24.709999	NA	NA	NA	Male	Adult	43.655561	00(00000000)	23	0	2528	67125888	-----X-- -------- -X----X- X-------	4	4790948.714	1228663.768
Buttermilk	Ulva Island	2018/04/26	18:15:59	-46.930401	168.12175	24.58	NA	NA	NA	Male	Adult	2.054572	00(00000000)	7	0	6112	8718368	-------- X----X-X ----X--- --X-----	5	4791008.239	1228677.552
Buttermilk	Ulva Island	2018/05/07	05:23:33	-46.93045	168.12236	24.43	NA	NA	NA	Male	Adult	69.647128	00(00000000)	13	0	6240	-1071636476	XX------ --X----- --X----- -----X--	5	4791005.689	1228724.316
Buttermilk	Ulva Island	2018/04/27	10:21:59	-46.930542	168.122238	24.119999	NA	NA	NA	Male	Adult	17.565104	00(00000000)	63	0	3808	71303488	-----X-- -X------ -------X -X------	4	4790994.889	1228715.668
Buttermilk	Ulva Island	2018/05/02	23:21:54	-46.930584	168.12146	24.049999	NA	NA	NA	Male	Adult	19.341129	00(00000000)	6	0	2496	268976144	---X---- ----X--- -X------ ---X----	4	4790986.532	1228656.749
Buttermilk	Ulva Island	2018/05/01	05:48:53	-46.931282	168.121796	24.019999	NA	NA	NA	Male	Adult	29.209399	00(00000000)	8	0	6688	1109393413	-X----X- --X----- -------- -----X-X	5	4790910.58	1228687.155
Buttermilk	Ulva Island	2018/05/05	19:54:32	-46.930504	168.121689	23.76	NA	NA	NA	Male	Adult	51.902109	00(00000000)	4	0	1856	1358956594	-X-X---X -------- ----X--- --XX--X-	7	4790996.506	1228673.623
Buttermilk	Ulva Island	2018/04/30	01:43:45	-46.9305	168.121841	23.689999	NA	NA	NA	Male	Adult	12.777889	00(00000000)	9	0	2544	68174336	-----X-- ---X---- -X----X- --------	4	4790997.672	1228685.163
Buttermilk	Ulva Island	2018/05/03	15:52:53	-46.930454	168.121902	23.67	NA	NA	NA	Male	Adult	9.824586	00(00000000)	36	0	3072	8652832	-------- X----X-- ----X--- --X-----	4	4791003.072	1228689.487
Buttermilk	Ulva Island	2018/04/27	01:25:52	-46.93063	168.121857	23.24	NA	NA	NA	Male	Adult	16.745093	00(00000000)	10	0	1872	1589760	-------- ---XX--- -X----X- --------	4	4790983.305	1228687.281
Buttermilk	Ulva Island	2018/05/04	20:11:27	-46.930748	168.121765	22.1	NA	NA	NA	Male	Adult	8.389138	00(00000000)	7	0	1616	285214738	---X---X -------- ----X--- ---X--X-	5	4790969.759	1228681.097
Buttermilk	Ulva Island	2018/04/26	17:43:37	-46.930527	168.121628	21.76	NA	NA	NA	Male	Adult	18.312473	00(00000000)	12	0	3712	8718368	-------- X----X-X ----X--- --X-----	5	4790993.661	1228669.14
Buttermilk	Ulva Island	2018/04/30	12:44:04	-46.930634	168.121964	21.709999	NA	NA	NA	Male	Adult	21.514525	00(00000000)	81	0	9680	671089728	--X-X--- -------- -----X-- -X------	4	4790983.368	1228695.452
Buttermilk	Ulva Island	2018/05/05	01:18:48	-46.93079	168.121643	21.549999	NA	NA	NA	Male	Adult	21.572275	00(00000000)	8	0	1520	1589760	-------- ---XX--- -X----X- --------	4	4790964.514	1228672.103
Buttermilk	Ulva Island	2018/05/02	09:06:20	-46.930386	168.121704	21.359999	NA	NA	NA	Male	Adult	11.743791	00(00000000)	33	0	6224	671158336	--X-X--- -------X ---X---- -X------	5	4791009.687	1228673.947
Buttermilk	Ulva Island	2018/04/26	13:01:23	-46.930454	168.12178	21.359999	NA	NA	NA	Male	Adult	21.240375	00(00000000)	32	0	2960	671088832	--X-X--- -------- -------- XX------	4	4791002.493	1228680.202
Buttermilk	Ulva Island	2018/05/05	00:46:37	-46.930832	168.121841	21.23	NA	NA	NA	Male	Adult	27.171913	00(00000000)	55	0	2816	-2147473791	X------- -------- --X--XX- X------X	6	4790960.787	1228687.463
Buttermilk	Ulva Island	2018/04/27	10:04:57	-46.930405	168.122086	21.219999	NA	NA	NA	Male	Adult	16.284371	00(00000000)	148	0	4976	671155264	--X-X--- -------X -----X-- -X------	5	4791009.388	1228703.151
Buttermilk	Ulva Island	2018/04/29	22:25:14	-46.930874	168.121674	20.939999	NA	NA	NA	Male	Adult	11.962784	00(00000000)	5	0	3168	303038482	---X--X- ---X---- -------- ---X--X-	5	4790955.329	1228675.044
Buttermilk	Ulva Island	2018/05/04	21:18:35	-46.931313	168.121948	20.779999	NA	NA	NA	Male	Adult	56.71194	00(00000000)	20	0	1280	285214738	---X---X -------- ----X--- ---X--X-	5	4790907.857	1228698.938
Buttermilk	Ulva Island	2018/05/09	01:31:21	-46.930843	168.121399	20.459999	NA	NA	NA	Male	Adult	6.050425	00(00000000)	9	0	1664	68698112	-----X-- ---XX--- -X------ --------	4	4790957.468	1228653.901
Buttermilk	Ulva Island	2018/05/07	10:15:59	-46.930584	168.122284	20.26	NA	NA	NA	Male	Adult	9.356136	00(00000000)	36	0	4912	71336192	-----X-- -X------ X------X --------	4	4790990.441	1228719.46
Buttermilk	Ulva Island	2018/05/04	06:59:46	-46.930717	168.121918	20.199999	NA	NA	NA	Male	Adult	13.350402	00(00000000)	31	0	6096	1080033284	-X------ -XX----- -------- -----X--	4	4790973.929	1228692.527
Buttermilk	Ulva Island	2018/05/02	19:45:14	-46.930744	168.121338	20.1	NA	NA	NA	Male	Adult	42.37727	00(00000000)	41	0	5392	285212690	---X---X -------- -------- ---X--X-	4	4790968.177	1228648.573
Buttermilk	Ulva Island	2018/05/09	22:42:27	-46.93071	168.121933	19.949999	NA	NA	NA	Male	Adult	21.44895	00(00000000)	6	0	2688	270012432	---X---- ---XX--- ---X---- ---X----	5	4790974.778	1228693.62
Buttermilk	Ulva Island	2018/04/28	10:19:23	-46.9305	168.121857	19.889999	NA	NA	NA	Male	Adult	4.711608	00(00000000)	43	0	2240	134299712	----X--- -------X -X------ -X------	4	4790997.748	1228686.381
Buttermilk	Ulva Island	2018/05/05	22:50:52	-46.93021	168.120804	19.65	NA	NA	NA	Male	Adult	12.782755	00(00000000)	11	0	2512	268980240	---X---- ----X--- -X-X---- ---X----	5	4791024.969	1228604.233
Buttermilk	Ulva Island	2018/04/27	05:02:23	-46.931351	168.12149	19.609999	NA	NA	NA	Male	Adult	5.162919	00(00000000)	5	0	1840	-1073732095	XX------ -------- --X--XX- -------X	6	4790901.462	1228664.346
Buttermilk	Ulva Island	2018/04/30	12:26:55	-46.93045	168.121872	19.529999	NA	NA	NA	Male	Adult	29.052585	00(00000000)	13	0	5840	671089984	--X-X--- -------- -----X-X -X------	5	4791003.374	1228687.176
Buttermilk	Ulva Island	2018/04/26	06:43:10	-46.930382	168.121719	19.52	NA	NA	NA	Male	Adult	10.966127	00(00000000)	24	0	2576	1075839236	-X------ --X----- -------X -----X--	4	4791010.202	1228675.061
Buttermilk	Ulva Island	2018/05/07	11:06:03	-46.931053	168.12207	19.219999	NA	NA	NA	Male	Adult	33.884345	00(00000000)	25	0	1952	285214738	---X---X -------- ----X--- ---X--X-	5	4790937.321	1228706.422
Buttermilk	Ulva Island	2018/05/02	21:02:16	-46.930504	168.121704	18.629999	NA	NA	NA	Male	Adult	4.857716	00(00000000)	6	0	2480	285214738	---X---X -------- ----X--- ---X--X-	5	4790996.577	1228674.765
Buttermilk	Ulva Island	2018/04/27	01:31:01	-46.930222	168.121613	18.57	NA	NA	NA	Male	Adult	78.603282	00(00000000)	9	0	3856	270062080	---X---- ---XX--- XX-X--X- --------	7	4791027.475	1228665.886
Buttermilk	Ulva Island	2018/04/29	03:19:03	-46.930183	168.121155	18.279999	NA	NA	NA	Male	Adult	52.458839	00(00000000)	7	0	5152	-2139085312	X------- X------- --X--XX- --------	5	4791029.634	1228630.759
Buttermilk	Ulva Island	2018/05/04	20:46:23	-46.930759	168.121628	18.039999	NA	NA	NA	Male	Adult	10.505166	00(00000000)	5	0	1536	285214738	---X---X -------- ----X--- ---X--X-	5	4790967.887	1228670.747
Buttermilk	Ulva Island	2018/05/08	21:23:03	-46.930901	168.121948	18.02	NA	NA	NA	Male	Adult	15.805035	00(00000000)	8	0	2880	318767122	---X--XX -------- -------- ---X--X-	5	4790953.629	1228696.084
Buttermilk	Ulva Island	2018/04/24	21:07:37	-46.930557	168.122101	17.91	NA	NA	NA	Male	Adult	9.925442	00(00000000)	7	0	4448	-1071513596	XX------ --X---X- -------- -----X--	5	4790992.573	1228705.346
Buttermilk	Ulva Island	2018/05/07	21:27:32	-46.930752	168.121765	17.91	NA	NA	NA	Male	Adult	31.813124	00(00000000)	6	0	1440	320339984	---X--XX ---XX--- -------- ---X----	6	4790969.314	1228681.125
Buttermilk	Ulva Island	2018/05/03	20:01:30	-46.930462	168.121918	17.809999	NA	NA	NA	Male	Adult	13.019694	00(00000000)	101	0	4944	285214738	---X---X -------- ----X--- ---X--X-	5	4791002.259	1228690.76
Buttermilk	Ulva Island	2018/05/04	02:39:54	-46.930813	168.122025	17.699999	NA	NA	NA	Male	Adult	7.180103	00(00000000)	233	0	5776	1080033284	-X------ -XX----- -------- -----X--	4	4790963.771	1228701.335
Buttermilk	Ulva Island	2018/05/05	02:56:11	-46.930885	168.121964	17.440001	NA	NA	NA	Male	Adult	24.915083	00(00000000)	34	0	8128	1075847172	-X------ --X----- --X----- -----X--	4	4790955.483	1228697.191
Buttermilk	Ulva Island	2018/04/27	11:27:59	-46.930481	168.122025	17.43	NA	NA	NA	Male	Adult	17.583658	00(00000000)	237	0	9504	671089728	--X-X--- -------- -----X-- -X------	4	4791000.656	1228699.035
Buttermilk	Ulva Island	2018/05/07	20:53:53	-46.930588	168.121872	17.41	NA	NA	NA	Male	Adult	9.403504	00(00000000)	5	0	5120	285214738	---X---X -------- ----X--- ---X--X-	5	4790988.042	1228688.132
Buttermilk	Ulva Island	2018/05/04	01:26:12	-46.931236	168.122101	17.379999	NA	NA	NA	Male	Adult	79.967312	00(00000000)	46	0	2688	-2079325696	X----X-- ---X---- ------X- --------	4	4790917.137	1228710.049
Buttermilk	Ulva Island	2018/05/05	06:24:09	-46.930687	168.122116	17.32	NA	NA	NA	Male	Adult	30.668557	00(00000000)	13	0	6288	-1071636476	XX------ --X----- --X----- -----X--	5	4790978.201	1228707.388
Buttermilk	Ulva Island	2018/04/27	06:21:34	-46.930584	168.122131	17.27	NA	NA	NA	Male	Adult	15.488853	00(00000000)	208	0	5856	1113587716	-X----X- -XX----- -------- -----X--	5	4790989.715	1228707.816
Buttermilk	Ulva Island	2018/05/02	07:01:31	-46.930401	168.121811	17.25	NA	NA	NA	Male	Adult	16.782379	00(00000000)	36	0	4624	1080033284	-X------ -XX----- -------- -----X--	4	4791008.528	1228682.194
Buttermilk	Ulva Island	2018/05/04	05:34:38	-46.930511	168.121872	17.209999	NA	NA	NA	Male	Adult	39.489588	00(00000000)	26	0	6848	-1073732607	XX------ -------- --X--X-- -------X	5	4790996.597	1228687.599
Buttermilk	Ulva Island	2018/05/04	23:16:54	-46.930656	168.12146	17.16	NA	NA	NA	Male	Adult	76.109401	00(00000000)	5	0	2784	270028816	---X---- ---XX--- -X-X---- ---X----	6	4790978.532	1228657.248
Buttermilk	Ulva Island	2018/04/28	13:40:55	-46.930607	168.121979	16.58	NA	NA	NA	Male	Adult	7.574169	00(00000000)	10	0	3344	671105216	--X-X--- -------- -X------ XX------	5	4790986.439	1228696.407
Buttermilk	Ulva Island	2018/04/25	12:50:00	-46.930386	168.12178	16.539999	NA	NA	NA	Male	Adult	3.867956	00(00000000)	48	0	2864	671089088	--X-X--- -------- -------X XX------	5	4791010.047	1228679.731
Buttermilk	Ulva Island	2018/05/09	03:37:16	-46.930912	168.121979	16.449999	NA	NA	NA	Male	Adult	12.678203	00(00000000)	12	0	2656	-1071635455	XX------ --X----- --X--X-- -------X	6	4790952.554	1228698.52
Buttermilk	Ulva Island	2018/05/07	06:49:03	-46.930557	168.12233	16.359999	NA	NA	NA	Male	Adult	7.97906	00(00000000)	14	0	4128	1113587716	-X----X- -XX----- -------- -----X--	5	4790993.659	1228722.774
Buttermilk	Ulva Island	2018/05/07	22:33:42	-46.931393	168.122055	16.17	NA	NA	NA	Male	Adult	27.171913	00(00000000)	5	0	2432	303562768	---X--X- ---XX--- -------- ---X----	5	4790899.477	1228707.635
Buttermilk	Ulva Island	2018/04/26	17:59:50	-46.930386	168.121735	16.109999	NA	NA	NA	Male	Adult	17.666289	00(00000000)	6	0	4320	8718368	-------- X----X-X ----X--- --X-----	5	4791009.834	1228676.306
Buttermilk	Ulva Island	2018/05/02	02:48:33	-46.930355	168.121796	16.1	NA	NA	NA	Male	Adult	1.272525	00(00000000)	171	0	3952	4227396	-------- -X------ X------X -X---X--	5	4791013.567	1228680.734
Buttermilk	Ulva Island	2018/05/01	22:29:16	-46.930798	168.121933	16.039999	NA	NA	NA	Male	Adult	11.962786	00(00000000)	6	0	2160	-2136989055	X------- X-X----- --X---X- X------X	7	4790965.001	1228694.229
Buttermilk	Ulva Island	2018/04/25	21:10:19	-46.931011	168.121338	16.02	NA	NA	NA	Male	Adult	6.050424	00(00000000)	5	0	3424	-2139085311	X------- X------- --X--XX- -------X	6	4790938.514	1228650.422
Buttermilk	Ulva Island	2018/05/08	01:38:01	-46.930927	168.121994	16.01	NA	NA	NA	Male	Adult	4.397146	00(00000000)	6	0	3376	-2079849856	X----X-- ----X--- ------X- X-------	5	4790950.959	1228699.765
Buttermilk	Ulva Island	2018/05/02	13:17:17	-46.93045	168.121826	16	NA	NA	NA	Male	Adult	6.374566	00(00000000)	63	0	5200	671088832	--X-X--- -------- -------- XX------	4	4791003.155	1228683.675
Buttermilk	Ulva Island	2018/05/04	03:01:14	-46.930424	168.121613	15.96	NA	NA	NA	Male	Adult	5.287429	00(00000000)	6	0	3136	-2147473919	X------- -------- --X--XX- -------X	5	4791005.033	1228667.285
Buttermilk	Ulva Island	2018/05/05	23:07:12	-46.930134	168.120987	15.57	NA	NA	NA	Male	Adult	16.287667	00(00000000)	4	0	2048	268980240	---X---- ----X--- -X-X---- ---X----	5	4791034.281	1228617.634
Buttermilk	Ulva Island	2018/05/06	20:02:49	-46.930874	168.121994	15.49	NA	NA	NA	Male	Adult	6.163699	00(00000000)	8	0	1328	268437522	---X---- -------- ----X--- ---X--X-	4	4790956.847	1228699.398
Buttermilk	Ulva Island	2018/05/05	21:32:05	-46.930763	168.121536	15.46	NA	NA	NA	Male	Adult	62.371207	00(00000000)	4	0	1696	268980240	---X---- ----X--- -X-X---- ---X----	5	4790967.006	1228663.773
Buttermilk	Ulva Island	2018/05/05	01:34:52	-46.930805	168.121674	15.45	NA	NA	NA	Male	Adult	2.872041	00(00000000)	8	0	1408	1589760	-------- ---XX--- -X----X- --------	4	4790962.994	1228674.566
Buttermilk	Ulva Island	2018/05/05	07:13:06	-46.930695	168.12204	15.44	NA	NA	NA	Male	Adult	21.985733	00(00000000)	49	0	4976	1080033284	-X------ -XX----- -------- -----X--	4	4790976.952	1228701.659
Buttermilk	Ulva Island	2018/05/07	07:33:41	-46.930523	168.122345	15.429999	NA	NA	NA	Male	Adult	3.98953	00(00000000)	30	0	2864	1113587716	-X----X- -XX----- -------- -----X--	5	4790997.508	1228723.68
Buttermilk	Ulva Island	2018/05/03	17:01:50	-46.930508	168.121811	15.28	NA	NA	NA	Male	Adult	9.278907	00(00000000)	9	0	2352	285214754	---X---X -------- ----X--- --X---X-	5	4790996.641	1228682.936
Buttermilk	Ulva Island	2018/04/27	21:31:47	-46.931156	168.122147	15.179999	NA	NA	NA	Male	Adult	63.545567	00(00000000)	58	0	3040	286261264	---X---X ---X---- -------- ---X----	4	4790926.244	1228712.995
Buttermilk	Ulva Island	2018/05/09	00:23:54	-46.930843	168.121475	15.15	NA	NA	NA	Male	Adult	5.793217	00(00000000)	35	0	2768	68698624	-----X-- ---XX--- -X----X- --------	5	4790957.828	1228659.685
Buttermilk	Ulva Island	2018/04/28	21:38:13	-46.931004	168.121979	15.11	NA	NA	NA	Male	Adult	25.275028	00(00000000)	22	0	2592	16779282	-------X -------- ----X--- ---X--X-	4	4790942.333	1228699.157
Buttermilk	Ulva Island	2018/04/27	22:29:02	-46.930801	168.122025	14.969999	NA	NA	NA	Male	Adult	32.402699	00(00000000)	10	0	4864	1626624	-------- ---XX--- XX-X--X- --------	6	4790965.104	1228701.252
Buttermilk	Ulva Island	2018/04/28	21:22:12	-46.930782	168.121902	14.91	NA	NA	NA	Male	Adult	20.894395	00(00000000)	10	0	2208	16779282	-------X -------- ----X--- ---X--X-	4	4790966.632	1228691.759
Buttermilk	Ulva Island	2018/05/05	20:10:42	-46.930481	168.121689	14.799999	NA	NA	NA	Male	Adult	2.54505	00(00000000)	4	0	944	1358956594	-X-X---X -------- ----X--- --XX--X-	7	4790999.061	1228673.464
Buttermilk	Ulva Island	2018/05/05	05:12:53	-46.931198	168.122055	14.719999	NA	NA	NA	Male	Adult	28.376569	00(00000000)	40	0	2656	285757456	---X---X ----X--- -X-X---- ---X----	6	4790921.141	1228706.285
Buttermilk	Ulva Island	2018/05/09	00:57:40	-46.931236	168.121994	14.69	NA	NA	NA	Male	Adult	2.969225	00(00000000)	9	0	2816	68698112	-----X-- ---XX--- -X------ --------	4	4790916.63	1228701.905
Buttermilk	Ulva Island	2018/04/26	19:04:33	-46.930737	168.121597	14.62	NA	NA	NA	Male	Adult	26.892167	00(00000000)	20	0	3632	8718368	-------- X----X-X ----X--- --X-----	5	4790970.184	1228668.235
Buttermilk	Ulva Island	2018/04/29	05:19:36	-46.930927	168.121628	14.52	NA	NA	NA	Male	Adult	39.38064	00(00000000)	15	0	2432	-2147473920	X------- -------- --X--XX- --------	4	4790949.222	1228671.911
Buttermilk	Ulva Island	2018/05/03	12:31:13	-46.930489	168.121933	14.45	NA	NA	NA	Male	Adult	11.968589	00(00000000)	30	0	2720	671092737	--X-X--- -------- ---X---- -------X	4	4790999.33	1228692.089
Buttermilk	Ulva Island	2018/05/04	02:06:35	-46.930542	168.121826	14.23	NA	NA	NA	Male	Adult	47.001964	00(00000000)	8	0	1664	-2078785024	X----X-- ---XX--- -X----X- --------	6	4790992.934	1228684.313
Buttermilk	Ulva Island	2018/05/02	02:15:57	-46.930801	168.121979	14.21	NA	NA	NA	Male	Adult	4.109135	00(00000000)	13	0	2784	68174336	-----X-- ---X---- -X----X- --------	4	4790964.886	1228697.751
Buttermilk	Ulva Island	2018/04/28	22:44:48	-46.931267	168.12207	14.13	NA	NA	NA	Male	Adult	63.333576	00(00000000)	7	0	2192	303042576	---X--X- ---X---- ---X---- ---X----	5	4790913.546	1228707.904
Buttermilk	Ulva Island	2018/04/27	21:33:14	-46.930714	168.12204	14.12	NA	NA	NA	Male	Adult	4.833455	00(00000000)	49	0	7808	1589760	-------- ---XX--- -X----X- --------	4	4790974.841	1228701.791
Buttermilk	Ulva Island	2018/05/05	23:23:28	-46.930557	168.121704	14.12	NA	NA	NA	Male	Adult	71.988793	00(00000000)	7	0	3808	268980240	---X---- ----X--- -X-X---- ---X----	5	4790990.689	1228675.132
Buttermilk	Ulva Island	2018/05/03	09:07:01	-46.9305	168.12178	14.11	NA	NA	NA	Male	Adult	8.385857	00(00000000)	6	0	2592	37781572	------X- -X------ X------- -X---X--	5	4790997.382	1228680.521
Buttermilk	Ulva Island	2018/05/08	00:30:54	-46.931267	168.122101	14.049999	NA	NA	NA	Male	Adult	6.374553	00(00000000)	8	0	4816	-2079325568	X----X-- ---X---- ------X- X-------	5	4790913.693	1228710.263
Buttermilk	Ulva Island	2018/05/08	01:54:16	-46.930889	168.121979	14.04	NA	NA	NA	Male	Adult	34.28571	00(00000000)	6	0	1808	-2078801280	X----X-- ---XX--- ------X- X-------	6	4790955.109	1228698.36
Buttermilk	Ulva Island	2018/05/01	06:54:01	-46.930965	168.122208	14	NA	NA	NA	Male	Adult	7.250174	00(00000000)	30	0	5520	1109401604	-X----X- --X----- --X----- -----X--	5	4790947.753	1228716.315
Buttermilk	Ulva Island	2018/05/04	18:58:15	-46.931507	168.121948	13.99	NA	NA	NA	Male	Adult	118.125385	00(00000000)	17	0	2272	1589760	-------- ---XX--- -X----X- --------	4	4790886.304	1228700.282
Buttermilk	Ulva Island	2018/05/01	22:50:40	-46.930962	168.121414	13.86	NA	NA	NA	Male	Adult	15.445124	00(00000000)	14	0	2688	301994000	---X--X- -------- ---X---- ---X----	4	4790944.318	1228655.867
Buttermilk	Ulva Island	2018/05/05	00:18:32	-46.930874	168.121964	13.75	NA	NA	NA	Male	Adult	10.377279	00(00000000)	13	0	4416	-2145376639	X------- --X----- --X--XX- X------X	7	4790956.705	1228697.115
Buttermilk	Ulva Island	2018/05/01	23:22:48	-46.930855	168.121445	13.75	NA	NA	NA	Male	Adult	2.872039	00(00000000)	14	0	2624	301994000	---X--X- -------- ---X---- ---X----	4	4790956.353	1228657.485
Buttermilk	Ulva Island	2018/05/04	18:49:34	-46.930817	168.121811	13.719999	NA	NA	NA	Male	Adult	4.071882	00(00000000)	36	0	2320	285214738	---X---X -------- ----X--- ---X--X-	5	4790962.311	1228685.076
Buttermilk	Ulva Island	2018/04/30	13:17:30	-46.930538	168.121933	13.679999	NA	NA	NA	Male	Adult	10.854613	00(00000000)	38	0	4784	671089728	--X-X--- -------- -----X-- -X------	4	4790993.886	1228692.428
Buttermilk	Ulva Island	2018/05/07	00:36:49	-46.930752	168.12207	13.52	NA	NA	NA	Male	Adult	25.900602	00(00000000)	17	0	4112	-1073732096	XX------ -------- --X--XX- --------	5	4790970.762	1228704.337
Buttermilk	Ulva Island	2018/05/07	22:00:39	-46.931149	168.12207	13.49	NA	NA	NA	Male	Adult	49.830134	00(00000000)	5	0	2336	303562768	---X--X- ---XX--- -------- ---X----	5	4790926.656	1228707.087
Buttermilk	Ulva Island	2018/05/04	00:46:02	-46.931435	168.122009	13.44	NA	NA	NA	Male	Adult	9.296854	00(00000000)	31	0	1872	-2078785024	X----X-- ---XX--- -X----X- --------	6	4790894.592	1228704.425
Buttermilk	Ulva Island	2018/04/29	22:57:36	-46.930794	168.121841	13.41	NA	NA	NA	Male	Adult	47.016383	00(00000000)	8	0	2560	303038480	---X--X- ---X---- -------- ---X----	4	4790965.009	1228687.2
Buttermilk	Ulva Island	2018/05/02	12:22:00	-46.930397	168.121857	13.4	NA	NA	NA	Male	Adult	8.907675	00(00000000)	72	0	3344	671088832	--X-X--- -------- -------- XX------	4	4791009.191	1228685.668
Buttermilk	Ulva Island	2018/05/08	21:06:23	-46.930763	168.121948	13.299999	NA	NA	NA	Male	Adult	33.485154	00(00000000)	6	0	1920	303611904	---X--X- ---XX--- XX------ --------	6	4790968.961	1228695.128
Buttermilk	Ulva Island	2018/05/09	02:23:30	-46.930359	168.122116	13.139999	NA	NA	NA	Male	Adult	63.371771	00(00000000)	48	0	9472	-1071636479	XX------ --X----- --X----- -------X	5	4791014.641	1228705.116
Buttermilk	Ulva Island	2018/05/03	09:55:49	-46.930569	168.121796	13.099999	NA	NA	NA	Male	Adult	5.162955	00(00000000)	12	0	9680	671088720	--X-X--- -------- -------- -X-X----	4	4790989.792	1228682.217
Buttermilk	Ulva Island	2018/04/30	02:16:11	-46.930496	168.121796	13.03	NA	NA	NA	Male	Adult	4.308078	00(00000000)	34	0	3152	68174336	-----X-- ---X---- -X----X- --------	4	4790997.903	1228681.711
Buttermilk	Ulva Island	2018/04/30	01:59:47	-46.930473	168.121841	13.02	NA	NA	NA	Male	Adult	2.969225	00(00000000)	20	0	2176	68174336	-----X-- ---X---- -X----X- --------	4	4791000.671	1228684.976
Buttermilk	Ulva Island	2018/04/26	04:09:11	-46.930988	168.121368	12.969999	NA	NA	NA	Male	Adult	2.317281	00(00000000)	11	0	2064	-2147474943	X------- -------- --X---X- -------X	4	4790941.211	1228652.546
Buttermilk	Ulva Island	2018/04/27	09:18:50	-46.930477	168.122131	12.95	NA	NA	NA	Male	Adult	211.272172	00(00000000)	180	0	6336	104890372	-----XX- -X------ X------- -----X--	5	4791001.603	1228707.075
Buttermilk	Ulva Island	2018/04/29	07:46:02	-46.931473	168.121399	12.94	NA	NA	NA	Male	Adult	23.145765	00(00000000)	9	0	1808	1080033284	-X------ -XX----- -------- -----X--	4	4790887.476	1228658.265
Buttermilk	Ulva Island	2018/05/06	22:05:47	-46.930927	168.122208	12.91	NA	NA	NA	Male	Adult	5.854995	00(00000000)	36	0	4320	303071248	---X--X- ---X---- X------- ---X----	5	4790951.974	1228716.052
Buttermilk	Ulva Island	2018/05/03	11:58:34	-46.930511	168.121811	12.889999	NA	NA	NA	Male	Adult	4.24175	00(00000000)	29	0	5008	671088960	--X-X--- -------- -------X -X------	4	4790996.307	1228682.956
Buttermilk	Ulva Island	2018/04/24	17:56:55	-46.930069	168.121353	12.75	NA	NA	NA	Male	Adult	49.627318	00(00000000)	22	0	2016	285212690	---X---X -------- -------- ---X--X-	4	4791043.239	1228645.038
Buttermilk	Ulva Island	2018/04/29	19:55:46	-46.931046	168.12175	12.54	NA	NA	NA	Male	Adult	34.716701	00(00000000)	34	0	1872	285214738	---X---X -------- ----X--- ---X--X-	5	4790936.581	1228682.02
Buttermilk	Ulva Island	2018/04/27	19:40:02	-46.930294	168.121338	12.5	NA	NA	NA	Male	Adult	2.872058	00(00000000)	5	0	2448	1358956578	-X-X---X -------- ----X--- --X---X-	6	4791018.171	1228645.455
Buttermilk	Ulva Island	2018/05/04	04:29:54	-46.930759	168.121948	12.48	NA	NA	NA	Male	Adult	11.572902	00(00000000)	5	0	4064	-2147473919	X------- -------- --X--XX- -------X	5	4790969.405	1228695.101
Buttermilk	Ulva Island	2018/05/01	08:08:03	-46.931244	168.121948	12.46	NA	NA	NA	Male	Adult	14.891267	00(00000000)	7	0	1536	16779314	-------X -------- ----X--- --XX--X-	5	4790915.523	1228698.46
Buttermilk	Ulva Island	2018/05/04	02:22:59	-46.930576	168.121857	12.27	NA	NA	NA	Male	Adult	11.710063	00(00000000)	37	0	6672	-2147473791	X------- -------- --X--XX- X------X	6	4790989.304	1228686.907
Buttermilk	Ulva Island	2018/05/08	04:22:06	-46.931236	168.122192	12.25	NA	NA	NA	Male	Adult	35.302451	00(00000000)	29	0	4432	-1073733120	XX------ -------- --X---X- --------	4	4790917.569	1228716.974
Buttermilk	Ulva Island	2018/04/29	01:42:13	-46.93047	168.121704	12.2	NA	NA	NA	Male	Adult	13.647173	00(00000000)	39	0	3904	-2139085184	X------- X------- --X--XX- X-------	6	4791000.355	1228674.529
Buttermilk	Ulva Island	2018/04/26	21:51:01	-46.930611	168.12175	12.15	NA	NA	NA	Male	Adult	36.997637	00(00000000)	10	0	3552	303562768	---X--X- ---XX--- -------- ---X----	5	4790984.908	1228679.007
Buttermilk	Ulva Island	2018/04/26	09:00:38	-46.93045	168.121719	12.07	NA	NA	NA	Male	Adult	7.63515	00(00000012)	250	0	3568	4227392	-------- -X------ X------X -X------	4	4791002.648	1228675.532
Buttermilk	Ulva Island	2018/05/01	02:29:53	-46.930683	168.121841	11.96	NA	NA	NA	Male	Adult	6.327627	00(00000000)	13	0	2176	-2080365952	X----X-- -------- --X---X- X-------	5	4790977.341	1228686.431
Buttermilk	Ulva Island	2018/04/25	04:40:17	-46.930431	168.121796	11.92	NA	NA	NA	Male	Adult	13.542951	00(00000000)	12	0	4416	1126178817	-X----XX --X----- --X----- -------X	6	4791005.124	1228681.261
Buttermilk	Ulva Island	2018/05/03	11:39:20	-46.93055	168.121811	11.82	NA	NA	NA	Male	Adult	2.416729	00(00000000)	7	0	4496	671088976	--X-X--- -------- -------X -X-X----	5	4790991.974	1228683.226
Buttermilk	Ulva Island	2018/05/02	20:11:41	-46.930393	168.121704	11.82	NA	NA	NA	Male	Adult	53.517574	00(00000000)	9	0	2624	-1071634944	XX------ --X----- --X--XX- --------	6	4791008.909	1228673.996
Buttermilk	Ulva Island	2018/04/29	02:30:19	-46.930367	168.121704	11.67	NA	NA	NA	Male	Adult	54.291952	00(00000000)	8	0	2096	68698624	-----X-- ---XX--- -X----X- --------	5	4791011.798	1228673.816
Buttermilk	Ulva Island	2018/04/26	03:14:04	-46.930431	168.121765	11.66	NA	NA	NA	Male	Adult	7.210975	00(00000000)	38	0	2448	541098320	--X----- -X------ X------X -X-X----	6	4791004.977	1228678.901
Buttermilk	Ulva Island	2018/04/25	08:21:19	-46.93034	168.121689	11.65	NA	NA	NA	Male	Adult	12.834595	00(00000000)	40	0	2640	1113587744	-X----X- -XX----- -------- --X-----	5	4791014.726	1228672.487
Buttermilk	Ulva Island	2018/04/30	18:52:33	-46.930969	168.121994	11.62	NA	NA	NA	Male	Adult	93.247182	00(00000000)	20	0	1008	285214738	---X---X -------- ----X--- ---X--X-	5	4790946.293	1228700.056
Buttermilk	Ulva Island	2018/05/01	06:37:19	-46.931023	168.122253	11.52	NA	NA	NA	Male	Adult	5.93845	00(00000000)	45	0	3472	1075847173	-X------ --X----- --X----- -----X-X	5	4790941.522	1228720.141
Buttermilk	Ulva Island	2018/04/28	14:29:39	-46.930553	168.121948	11.509999	NA	NA	NA	Male	Adult	9.142982	00(00000000)	29	0	2576	671170560	--X-X--- -------X -X------ --------	4	4790992.291	1228693.674
Buttermilk	Ulva Island	2018/05/02	21:17:59	-46.930634	168.121872	11.49	NA	NA	NA	Male	Adult	19.246592	00(00000000)	7	0	4832	285214738	---X---X -------- ----X--- ---X--X-	5	4790982.932	1228688.451
Buttermilk	Ulva Island	2018/04/28	20:50:20	-46.930809	168.121262	11.44	NA	NA	NA	Male	Adult	32.541707	00(00000000)	7	0	1664	16779314	-------X -------- ----X--- --XX--X-	5	4790960.595	1228643.239
Buttermilk	Ulva Island	2018/05/01	02:45:59	-46.931068	168.122086	11.429999	NA	NA	NA	Male	Adult	14.733684	00(00000000)	32	0	8048	1109393412	-X----X- --X----- -------- -----X--	4	4790935.731	1228707.743
Buttermilk	Ulva Island	2018/04/28	04:55:55	-46.93092	168.121353	11.42	NA	NA	NA	Male	Adult	32.523621	00(00000000)	5	0	2400	-1073733119	XX------ -------- --X---X- -------X	5	4790948.695	1228650.933
Buttermilk	Ulva Island	2018/04/27	02:04:02	-46.93071	168.121826	11.349999	NA	NA	NA	Male	Adult	8.296189	00(00000000)	5	0	1280	-2078784896	X----X-- ---XX--- -X----X- X-------	7	4790974.27	1228685.476
Buttermilk	Ulva Island	2018/05/05	04:56:48	-46.93066	168.121902	11.28	NA	NA	NA	Male	Adult	7.171506	00(00000000)	6	0	2752	-2145376767	X------- --X----- --X--XX- -------X	6	4790980.185	1228690.914
Buttermilk	Ulva Island	2018/05/02	06:25:03	-46.930283	168.121948	11.25	NA	NA	NA	Male	Adult	22.248433	00(00000000)	39	0	8768	1080041472	-X------ -XX----- --X----- --------	4	4791022.288	1228691.804
Buttermilk	Ulva Island	2018/05/03	08:49:55	-46.930573	168.121811	11.17	NA	NA	NA	Male	Adult	13.767882	00(00000000)	5	0	3344	37781572	------X- -X------ X------- -X---X--	5	4790989.419	1228683.386
Buttermilk	Ulva Island	2018/05/07	02:05:07	-46.930984	168.122086	11.05	NA	NA	NA	Male	Adult	8.4835	00(00000000)	34	0	1968	-1065343488	XX------ X------- --X--XX- --------	6	4790945.063	1228707.162
Buttermilk	Ulva Island	2018/05/02	01:27:54	-46.930832	168.122009	10.96	NA	NA	NA	Male	Adult	43.153685	00(00000000)	10	0	1376	68174336	-----X-- ---X---- -X----X- --------	4	4790961.584	1228700.249
Buttermilk	Ulva Island	2018/04/28	05:11:51	-46.930916	168.121368	10.929999	NA	NA	NA	Male	Adult	1.233846	00(00000000)	5	0	1488	-1073733119	XX------ -------- --X---X- -------X	5	4790949.21	1228652.047
Buttermilk	Ulva Island	2018/04/28	13:56:59	-46.930508	168.121796	10.88	NA	NA	NA	Male	Adult	17.746674	00(00000000)	9	0	4576	671105216	--X-X--- -------- -X------ XX------	5	4790996.569	1228681.794
Buttermilk	Ulva Island	2018/04/25	01:11:11	-46.93116	168.121902	10.83	NA	NA	NA	Male	Adult	133.308873	00(00000000)	7	0	3280	68698624	-----X-- ---XX--- -X----X- --------	5	4790924.637	1228694.377
Buttermilk	Ulva Island	2018/04/25	15:58:22	-46.930569	168.12175	10.79	NA	NA	NA	Male	Adult	22.08751	00(00000000)	9	0	4736	8718368	-------- X----X-X ----X--- --X-----	5	4790989.574	1228678.716
Buttermilk	Ulva Island	2018/04/30	01:08:32	-46.93074	168.121933	10.74	NA	NA	NA	Male	Adult	16.704337	00(00000000)	11	0	2656	68178432	-----X-- ---X---- -X-X--X- --------	5	4790971.445	1228693.827
Buttermilk	Ulva Island	2018/05/03	03:35:45	-46.930557	168.121826	10.66	NA	NA	NA	Male	Adult	17.863378	00(00000000)	25	0	2928	37781568	------X- -X------ X------- -X------	4	4790991.268	1228684.417
Buttermilk	Ulva Island	2018/04/26	23:11:34	-46.930447	168.121704	10.639999	NA	NA	NA	Male	Adult	18.567781	00(00000000)	5	0	1872	303562768	---X--X- ---XX--- -------- ---X----	5	4791002.91	1228674.37
Buttermilk	Ulva Island	2018/05/07	20:17:32	-46.931278	168.122086	10.63	NA	NA	NA	Male	Adult	25.05313	00(00000000)	7	0	1472	285214738	---X---X -------- ----X--- ---X--X-	5	4790912.4	1228709.198
Buttermilk	Ulva Island	2018/05/01	23:06:43	-46.93084	168.121475	10.63	NA	NA	NA	Male	Adult	14.343006	00(00000000)	16	0	2432	301994000	---X--X- -------- ---X---- ---X----	4	4790958.162	1228659.664
Buttermilk	Ulva Island	2018/05/08	04:05:09	-46.931545	168.122086	10.61	NA	NA	NA	Male	Adult	19.519413	00(00000000)	42	0	5600	-1073733120	XX------ -------- --X---X- --------	4	4790882.737	1228711.047
Buttermilk	Ulva Island	2018/05/08	01:04:25	-46.930885	168.122009	10.599999	NA	NA	NA	Male	Adult	31.474369	00(00000000)	6	0	3072	-1073733120	XX------ -------- --X---X- --------	4	4790955.696	1228700.616
Buttermilk	Ulva Island	2018/05/08	03:48:36	-46.931381	168.121994	10.59	NA	NA	NA	Male	Adult	55.154919	00(00000000)	12	0	2800	-1073733120	XX------ -------- --X---X- --------	4	4790900.521	1228702.91
Buttermilk	Ulva Island	2018/04/27	21:15:09	-46.930637	168.121796	10.59	NA	NA	NA	Male	Adult	105.358789	00(00000000)	5	0	1856	285214738	---X---X -------- ----X--- ---X--X-	5	4790982.238	1228682.688
Buttermilk	Ulva Island	2018/05/04	10:48:50	-46.930756	168.121933	10.58	NA	NA	NA	Male	Adult	9.423174	00(00000000)	46	0	4864	671088976	--X-X--- -------- -------X -X-X----	5	4790969.667	1228693.938
Buttermilk	Ulva Island	2018/04/25	21:10:56	-46.930428	168.121735	10.51	NA	NA	NA	Male	Adult	7.55946	00(00000000)	30	0	2816	285214738	---X---X -------- ----X--- ---X--X-	5	4791005.168	1228676.597
Buttermilk	Ulva Island	2018/05/01	20:27:38	-46.931309	168.121567	10.49	NA	NA	NA	Male	Adult	29.849938	00(00000000)	8	0	1504	16779282	-------X -------- ----X--- ---X--X-	4	4790906.493	1228669.915
Buttermilk	Ulva Island	2018/05/01	01:58:22	-46.930424	168.12175	10.44	NA	NA	NA	Male	Adult	60.27229	00(00000000)	12	0	2832	68698240	-----X-- ---XX--- -X------ X-------	5	4791005.683	1228677.711
Buttermilk	Ulva Island	2018/05/05	02:39:26	-46.930588	168.121857	10.41	NA	NA	NA	Male	Adult	81.242214	00(00000000)	45	0	2368	525952	-------- ----X--- -----XX- X-------	4	4790987.971	1228686.991
Buttermilk	Ulva Island	2018/05/06	20:51:17	-46.930878	168.121994	10.36	NA	NA	NA	Male	Adult	19.566416	00(00000000)	21	0	2624	268437522	---X---- -------- ----X--- ---X--X-	4	4790956.403	1228699.426
Buttermilk	Ulva Island	2018/05/06	04:57:50	-46.93092	168.122131	10.28	NA	NA	NA	Male	Adult	11.424074	00(00000000)	123	0	5952	303071248	---X--X- ---X---- X------- ---X----	5	4790952.387	1228710.143
Buttermilk	Ulva Island	2018/05/04	03:40:43	-46.930401	168.121552	10.09	NA	NA	NA	Male	Adult	32.381682	00(00000000)	4	0	2832	-2147473791	X------- -------- --X--XX- X------X	6	4791007.299	1228662.483
Buttermilk	Ulva Island	2018/04/27	14:01:59	-46.93055	168.122116	10.05	NA	NA	NA	Male	Adult	10.325913	00(00000000)	49	0	5872	671089728	--X-X--- -------- -----X-- -X------	4	4790993.422	1228706.439
Buttermilk	Ulva Island	2018/04/29	03:36:33	-46.930855	168.121765	10.01	NA	NA	NA	Male	Adult	87.870884	00(00000000)	4	0	2752	-2139085184	X------- X------- --X--XX- X-------	6	4790957.871	1228681.838
Buttermilk	Ulva Island	2018/05/01	03:23:21	-46.930698	168.121872	9.99	NA	NA	NA	Male	Adult	6.884992	00(00000000)	29	0	2336	-2139086207	X------- X------- --X---X- X------X	6	4790975.821	1228688.894
Buttermilk	Ulva Island	2018/05/08	04:40:51	-46.930954	168.12204	9.929999	NA	NA	NA	Male	Adult	9.142943	00(00000000)	16	0	2720	318767120	---X--XX -------- -------- ---X----	4	4790948.178	1228703.453
Buttermilk	Ulva Island	2018/04/28	00:56:37	-46.930618	168.121841	9.889999	NA	NA	NA	Male	Adult	43.602641	00(00000000)	61	0	3488	68686336	-----X-- ---XX--- ---X--X- --------	5	4790984.562	1228685.981
Buttermilk	Ulva Island	2018/05/09	04:32:08	-46.930374	168.121704	9.889999	NA	NA	NA	Male	Adult	17.319392	00(00000000)	33	0	2560	285212690	---X---X -------- -------- ---X--X-	4	4791011.02	1228673.864
Buttermilk	Ulva Island	2018/05/03	06:28:21	-46.930573	168.121811	9.88	NA	NA	NA	Male	Adult	4.465843	00(00000000)	40	0	1920	1113587748	-X----X- -XX----- -------- --X--X--	6	4790989.419	1228683.386
Buttermilk	Ulva Island	2018/05/06	01:49:25	-46.930775	168.121429	9.8	NA	NA	NA	Male	Adult	10.641296	00(00000000)	4	0	1344	-2079309184	X----X-- ---X---- -X----X- X-------	6	4790965.165	1228655.713
Buttermilk	Ulva Island	2018/04/28	01:13:32	-46.931236	168.122284	9.74	NA	NA	NA	Male	Adult	132.200214	00(00000000)	9	0	3984	68682368	-----X-- ---XX--- ------X- X-------	5	4790918.006	1228723.976
Buttermilk	Ulva Island	2018/04/29	04:15:22	-46.931313	168.12146	9.74	NA	NA	NA	Male	Adult	8.776936	00(00000000)	4	0	1840	-1067450363	XX------ -XX----- -------- -----X-X	6	4790905.541	1228661.799
Buttermilk	Ulva Island	2018/05/03	01:51:47	-46.930592	168.121902	9.719999	NA	NA	NA	Male	Adult	21.936155	00(00000000)	40	0	5888	-2145246720	X------- --X---X- --X---X- --------	5	4790987.74	1228690.443
Buttermilk	Ulva Island	2018/05/05	03:18:04	-46.930775	168.121948	9.62	NA	NA	NA	Male	Adult	11.089245	00(00000000)	8	0	4208	-2145376767	X------- --X----- --X--XX- -------X	6	4790967.628	1228695.211
Buttermilk	Ulva Island	2018/05/03	22:20:26	-46.930542	168.121902	9.62	NA	NA	NA	Male	Adult	7.438587	00(00000000)	36	0	2864	303562768	---X--X- ---XX--- -------- ---X----	5	4790993.295	1228690.097
Buttermilk	Ulva Island	2018/04/30	06:58:54	-46.931347	168.121567	9.58	NA	NA	NA	Male	Adult	26.709275	00(00000000)	4	0	3584	-1071636475	XX------ --X----- --X----- -----X-X	6	4790902.272	1228670.178
Buttermilk	Ulva Island	2018/05/07	05:07:28	-46.931019	168.122162	9.57	NA	NA	NA	Male	Adult	5.220303	00(00000000)	7	0	2240	-1073732096	XX------ -------- --X--XX- --------	5	4790941.535	1228713.188
Buttermilk	Ulva Island	2018/05/03	10:33:51	-46.930542	168.121857	9.57	NA	NA	NA	Male	Adult	2.355802	00(00000000)	7	0	3968	541098304	--X----- -X------ X------X -X------	5	4790993.081	1228686.672
Buttermilk	Ulva Island	2018/04/29	20:11:37	-46.930763	168.121277	9.57	NA	NA	NA	Male	Adult	17.319387	00(00000000)	8	0	1904	16779298	-------X -------- ----X--- --X---X-	4	4790965.777	1228644.062
Buttermilk	Ulva Island	2018/04/27	06:05:51	-46.931137	168.121445	9.559999	NA	NA	NA	Male	Adult	20.76088	00(00000000)	4	0	2736	-1071635968	XX------ --X----- --X---X- --------	5	4790925.023	1228659.438
Buttermilk	Ulva Island	2018/05/03	05:54:30	-46.930538	168.121841	9.55	NA	NA	NA	Male	Adult	11.563352	00(00000000)	8	0	2672	1080041473	-X------ -XX----- --X----- -------X	5	4790993.45	1228685.427
Buttermilk	Ulva Island	2018/05/09	20:24:03	-46.930527	168.121658	9.5	NA	NA	NA	Male	Adult	40.051232	00(00000000)	4	0	1792	285214738	---X---X -------- ----X--- ---X--X-	5	4790993.804	1228671.423
Buttermilk	Ulva Island	2018/05/06	20:18:52	-46.930923	168.122009	9.48	NA	NA	NA	Male	Adult	5.634685	00(00000000)	8	0	1232	268437522	---X---- -------- ----X--- ---X--X-	4	4790951.474	1228700.879
Buttermilk	Ulva Island	2018/04/25	05:44:33	-46.930412	168.121796	9.469999	NA	NA	NA	Male	Adult	6.467261	00(00000000)	19	0	9600	-1056956415	XX-----X -------- --X----- -------X	5	4791007.235	1228681.129
Buttermilk	Ulva Island	2018/04/30	18:36:50	-46.931026	168.121964	9.469999	NA	NA	NA	Male	Adult	6.163693	00(00000000)	4	0	2560	-1071635451	XX------ --X----- --X--X-- -----X-X	7	4790939.818	1228698.168
Buttermilk	Ulva Island	2018/04/25	06:49:29	-46.930546	168.121735	9.46	NA	NA	NA	Male	Adult	15.552716	00(00000000)	49	0	8224	1092624385	-X-----X --X----- --X----- -------X	5	4790992.058	1228677.415
Buttermilk	Ulva Island	2018/05/03	23:37:48	-46.930473	168.122177	9.37	NA	NA	NA	Male	Adult	7.155966	00(00000000)	43	0	8384	270024704	---X---- ---XX--- -X------ --------	4	4791002.266	1228710.548
Buttermilk	Ulva Island	2018/04/25	11:21:42	-46.930401	168.121735	9.33	NA	NA	NA	Male	Adult	10.84237	00(00000000)	129	0	5312	536871376	--X----- -------- -------X XX-X----	5	4791008.167	1228676.41
Buttermilk	Ulva Island	2018/05/05	00:25:30	-46.931118	168.121948	9.3	NA	NA	NA	Male	Adult	33.543406	00(00000000)	9	0	1248	270029312	---X---- ---XX--- -X-X--X- --------	6	4790929.521	1228697.587
Buttermilk	Ulva Island	2018/04/30	21:21:08	-46.930347	168.12117	9.23	NA	NA	NA	Male	Adult	33.67536	00(00000000)	8	0	2272	285212690	---X---X -------- -------- ---X--X-	4	4791011.485	1228633.037
Buttermilk	Ulva Island	2018/05/03	10:50:08	-46.930611	168.121735	9.2	NA	NA	NA	Male	Adult	12.008891	00(00000000)	13	0	3248	541098304	--X----- -X------ X------X -X------	5	4790984.837	1228677.865
Buttermilk	Ulva Island	2018/04/28	17:36:27	-46.930771	168.121628	9.15	NA	NA	NA	Male	Adult	28.129129	00(00000000)	8	0	1712	16779282	-------X -------- ----X--- ---X--X-	4	4790966.553	1228670.83
Buttermilk	Ulva Island	2018/05/01	20:59:31	-46.930908	168.121292	9.099999	NA	NA	NA	Male	Adult	49.179444	00(00000000)	23	0	2848	16779282	-------X -------- ----X--- ---X--X-	4	4790949.739	1228646.208
Buttermilk	Ulva Island	2018/04/28	05:27:46	-46.931595	168.121307	9.08	NA	NA	NA	Male	Adult	75.645252	00(00000000)	4	0	1776	-1073733119	XX------ -------- --X---X- -------X	5	4790873.486	1228652.109
Buttermilk	Ulva Island	2018/05/05	07:33:55	-46.930916	168.121384	9.08	NA	NA	NA	Male	Adult	46.710139	00(00000000)	6	0	2976	268980224	---X---- ----X--- -X-X---- --------	4	4790949.286	1228653.265
Buttermilk	Ulva Island	2018/05/02	21:33:45	-46.930458	168.122269	9.059999	NA	NA	NA	Male	Adult	62.983636	00(00000000)	55	0	2624	270024720	---X---- ---XX--- -X------ ---X----	5	4791004.369	1228717.446
Buttermilk	Ulva Island	2018/05/04	05:18:29	-46.930851	168.122025	9.05	NA	NA	NA	Male	Adult	54.474404	00(00000000)	8	0	3680	-2147473919	X------- -------- --X--XX- -------X	5	4790959.549	1228701.598
Buttermilk	Ulva Island	2018/04/27	22:31:56	-46.930283	168.121597	9.04	NA	NA	NA	Male	Adult	11.960964	00(00000000)	8	0	1424	303599632	---X--X- ---XX--- X--X---- ---X----	7	4791020.622	1228665.09
Buttermilk	Ulva Island	2018/04/26	12:44:47	-46.930481	168.121796	9	NA	NA	NA	Male	Adult	14.536451	00(00000000)	8	0	2608	671109312	--X-X--- -------- -X-X---- XX------	6	4790999.569	1228681.607
Buttermilk	Ulva Island	2018/05/04	21:34:52	-46.93203	168.121155	8.98	NA	NA	NA	Male	Adult	85.36205	00(00000000)	4	0	2208	285233168	---X---X -------- -X-X---- ---X----	5	4790824.437	1228643.555
Buttermilk	Ulva Island	2018/04/30	00:19:32	-46.930489	168.12175	8.97	NA	NA	NA	Male	Adult	5.162958	00(00000000)	7	0	2560	269537792	---X---- ---X---- XX-X--X- --------	6	4790998.462	1228678.162
Buttermilk	Ulva Island	2018/05/05	04:21:31	-46.931004	168.121994	8.88	NA	NA	NA	Male	Adult	38.803559	00(00000000)	21	0	4464	-2145377279	X------- --X----- --X--X-- -------X	5	4790942.404	1228700.298
Buttermilk	Ulva Island	2018/05/02	22:34:43	-46.931084	168.122101	8.88	NA	NA	NA	Male	Adult	32.72893	00(00000000)	31	0	4000	-2079317504	X----X-- ---X---- --X---X- --------	5	4790934.024	1228708.996
Buttermilk	Ulva Island	2018/05/03	05:38:06	-46.93055	168.121826	8.87	NA	NA	NA	Male	Adult	6.163711	00(00000000)	35	0	3584	-1071505408	XX------ --X---X- --X----- --------	5	4790992.046	1228684.368
Buttermilk	Ulva Island	2018/05/01	20:43:34	-46.930969	168.121368	8.82	NA	NA	NA	Male	Adult	29.554373	00(00000000)	6	0	3264	301994002	---X--X- -------- ---X---- ---X--X-	5	4790943.322	1228652.414
Buttermilk	Ulva Island	2018/04/28	20:18:32	-46.930939	168.121521	8.809999	NA	NA	NA	Male	Adult	29.91457	00(00000000)	6	0	544	17041458	-------X -----X-- ----X--- --XX--X-	6	4790947.381	1228663.851
Buttermilk	Ulva Island	2018/05/06	01:07:32	-46.930622	168.121841	8.78	NA	NA	NA	Male	Adult	38.295921	00(00000000)	4	0	1344	-2079309184	X----X-- ---X---- -X----X- X-------	6	4790984.118	1228686.008
Buttermilk	Ulva Island	2018/04/28	17:55:05	-46.930832	168.121689	8.7	NA	NA	NA	Male	Adult	17.42118	00(00000000)	4	0	2000	16779314	-------X -------- ----X--- --XX--X-	5	4790960.066	1228675.895
Buttermilk	Ulva Island	2018/04/26	20:14:37	-46.930904	168.121979	8.62	NA	NA	NA	Male	Adult	118.443533	00(00000000)	35	0	2384	320339984	---X--XX ---XX--- -------- ---X----	6	4790953.443	1228698.464
Buttermilk	Ulva Island	2018/05/02	23:54:48	-46.930458	168.122162	8.57	NA	NA	NA	Male	Adult	78.6443	00(00000000)	212	0	3856	68174336	-----X-- ---X---- -X----X- --------	4	4791003.861	1228709.302
Buttermilk	Ulva Island	2018/04/27	04:46:40	-46.931385	168.121536	8.559999	NA	NA	NA	Male	Adult	6.93791	00(00000000)	4	0	1824	-1073732095	XX------ -------- --X--XX- -------X	6	4790897.903	1228668.082
Buttermilk	Ulva Island	2018/04/29	22:06:24	-46.930775	168.121613	8.48	NA	NA	NA	Male	Adult	56.518362	00(00000000)	4	0	2640	303038482	---X--X- ---X---- -------- ---X--X-	5	4790966.038	1228669.716
Buttermilk	Ulva Island	2018/04/27	03:11:24	-46.930866	168.121552	8.47	NA	NA	NA	Male	Adult	9.423152	00(00000000)	4	0	2592	-2079849856	X----X-- ----X--- ------X- X-------	5	4790955.639	1228665.704
Buttermilk	Ulva Island	2018/04/28	01:37:32	-46.930733	168.12149	8.45	NA	NA	NA	Male	Adult	10.625828	00(00000000)	37	0	2560	-2138561920	X------- X---X--- --X---X- X-------	6	4790970.12	1228660.064
Buttermilk	Ulva Island	2018/04/30	04:19:34	-46.930698	168.122086	8.33	NA	NA	NA	Male	Adult	49.907593	00(00000000)	102	0	2800	37781764	------X- -X------ X------X -----X--	5	4790976.837	1228705.181
Buttermilk	Ulva Island	2018/04/25	16:15:37	-46.930241	168.12178	8.33	NA	NA	NA	Male	Adult	36.552577	00(00000000)	35	0	5488	8456224	-------- X------X ----X--- --X-----	4	4791026.157	1228678.727
Buttermilk	Ulva Island	2018/04/29	21:18:15	-46.930355	168.121246	8.32	NA	NA	NA	Male	Adult	70.522999	00(00000000)	6	0	2880	285214738	---X---X -------- ----X--- ---X--X-	5	4791010.957	1228638.876
Buttermilk	Ulva Island	2018/05/08	21:39:47	-46.931042	168.122025	8.29	NA	NA	NA	Male	Adult	31.50204	00(00000000)	6	0	3040	270057472	---X---- ---XX--- XX------ --------	5	4790938.33	1228702.921
Buttermilk	Ulva Island	2018/05/06	03:02:07	-46.93082	168.121994	8.26	NA	NA	NA	Male	Adult	15.542011	00(00000000)	111	0	3808	-2147474816	X------- -------- --X---X- X-------	4	4790962.846	1228699.024
Buttermilk	Ulva Island	2018/05/03	08:17:12	-46.930561	168.121826	8.23	NA	NA	NA	Male	Adult	8.776956	00(00000000)	7	0	2304	1113587748	-X----X- -XX----- -------- --X--X--	6	4790990.824	1228684.444
Buttermilk	Ulva Island	2018/05/04	21:51:25	-46.930252	168.120651	8.22	NA	NA	NA	Male	Adult	39.43084	00(00000000)	33	0	1744	270028816	---X---- ---XX--- -X-X---- ---X----	6	4791019.577	1228592.88
Buttermilk	Ulva Island	2018/05/02	10:39:55	-46.930477	168.121857	8.19	NA	NA	NA	Male	Adult	10.505219	00(00000000)	110	0	6880	536871120	--X----- -------- -------- XX-X----	4	4791000.303	1228686.222
Buttermilk	Ulva Island	2018/05/06	00:46:17	-46.930088	168.120819	8.12	NA	NA	NA	Male	Adult	9.508821	00(00000000)	24	0	2816	-2147466624	X------- -------- -X----X- X-------	4	4791038.594	1228604.529
Buttermilk	Ulva Island	2018/04/30	00:35:46	-46.930996	168.122101	8.099999	NA	NA	NA	Male	Adult	19.707088	00(00000000)	37	0	3568	-2080364928	X----X-- -------- --X--XX- X-------	6	4790943.801	1228708.386
Buttermilk	Ulva Island	2018/05/01	22:18:50	-46.93082	168.121811	8.07	NA	NA	NA	Male	Adult	24.079157	00(00000000)	6	0	2112	301994002	---X--X- -------- ---X---- ---X--X-	5	4790961.978	1228685.097
Buttermilk	Ulva Island	2018/04/30	05:08:50	-46.931484	168.121414	8.059999	NA	NA	NA	Male	Adult	22.251155	00(00000000)	6	0	2128	1075847172	-X------ --X----- --X----- -----X--	4	4790886.325	1228659.483
Buttermilk	Ulva Island	2018/05/07	22:17:10	-46.931232	168.122177	8.059999	NA	NA	NA	Male	Adult	20.082387	00(00000000)	38	0	2624	303579648	---X--X- ---XX--- -X----X- --------	6	4790917.942	1228715.805
Buttermilk	Ulva Island	2018/05/06	02:21:20	-46.930859	168.12204	8.04	NA	NA	NA	Male	Adult	5.484026	00(00000000)	35	0	4224	-2147473919	X------- -------- --X--XX- -------X	5	4790958.732	1228702.795
Buttermilk	Ulva Island	2018/04/29	08:01:49	-46.931267	168.121521	8.01	NA	NA	NA	Male	Adult	24.709816	00(00000000)	11	0	2256	1080033284	-X------ -XX----- -------- -----X--	4	4790910.941	1228666.123
Buttermilk	Ulva Island	2018/04/30	07:14:54	-46.93132	168.121582	7.98	NA	NA	NA	Male	Adult	3.187276	00(00000000)	4	0	1328	-1071636475	XX------ --X----- --X----- -----X-X	6	4790905.343	1228671.132
Buttermilk	Ulva Island	2018/04/26	01:13:53	-46.930996	168.121307	7.97	NA	NA	NA	Male	Adult	24.922886	00(00000000)	8	0	3472	-2080365952	X----X-- -------- --X---X- X-------	5	4790940.033	1228647.959
Buttermilk	Ulva Island	2018/04/29	21:49:56	-46.930332	168.121246	7.95	NA	NA	NA	Male	Adult	2.643718	00(00000000)	47	0	2320	303038482	---X--X- ---X---- -------- ---X--X-	5	4791013.513	1228638.717
Buttermilk	Ulva Island	2018/05/06	20:34:48	-46.930744	168.122162	7.89	NA	NA	NA	Male	Adult	23.05859	00(00000000)	45	0	3136	268437522	---X---- -------- ----X--- ---X--X-	4	4790972.087	1228711.283
Buttermilk	Ulva Island	2018/04/25	22:00:24	-46.930336	168.121658	7.88	NA	NA	NA	Male	Adult	3.187284	00(00000000)	10	0	2528	303595536	---X--X- ---XX--- X------- ---X----	6	4791015.023	1228670.1
Buttermilk	Ulva Island	2018/05/05	02:07:00	-46.930779	168.121719	7.78	NA	NA	NA	Male	Adult	17.965425	00(00000000)	9	0	1824	1589760	-------- ---XX--- -X----X- --------	4	4790966.096	1228677.811
Buttermilk	Ulva Island	2018/04/25	02:15:11	-46.931374	168.121674	7.75	NA	NA	NA	Male	Adult	29.416632	00(00000000)	6	0	1536	68698624	-----X-- ---XX--- -X----X- --------	5	4790899.78	1228678.508
Buttermilk	Ulva Island	2018/05/01	04:29:05	-46.930912	168.122055	7.74	NA	NA	NA	Male	Adult	6.163699	00(00000000)	6	0	2992	-2145377791	X------- --X----- --X---X- -------X	5	4790952.915	1228704.304
Buttermilk	Ulva Island	2018/05/06	00:29:14	-46.930069	168.120941	7.73	NA	NA	NA	Male	Adult	86.790601	00(00000000)	38	0	3504	-2080357760	X----X-- -------- -X----X- X-------	5	4791041.284	1228613.682
Buttermilk	Ulva Island	2018/05/09	06:10:08	-46.930973	168.122116	7.72	NA	NA	NA	Male	Adult	68.292172	00(00000000)	28	0	2000	285214738	---X---X -------- ----X--- ---X--X-	5	4790946.427	1228709.369
Buttermilk	Ulva Island	2018/05/04	20:18:01	-46.931408	168.121567	7.62	NA	NA	NA	Male	Adult	6.50976	00(00000000)	4	0	1824	270029312	---X---- ---XX--- -X-X--X- --------	6	4790895.495	1228670.6
Buttermilk	Ulva Island	2018/04/30	05:32:00	-46.931072	168.121918	7.61	NA	NA	NA	Male	Adult	10.983827	00(00000000)	4	0	2352	-1071634939	XX------ --X----- --X--XX- -----X-X	8	4790934.489	1228694.986
Buttermilk	Ulva Island	2018/05/03	07:14:30	-46.930553	168.121826	7.58	NA	NA	NA	Male	Adult	2.416729	00(00000000)	7	0	1648	1113587748	-X----X- -XX----- -------- --X--X--	6	4790991.712	1228684.389
Buttermilk	Ulva Island	2018/04/26	15:53:05	-46.930454	168.121719	7.58	NA	NA	NA	Male	Adult	7.17151	00(00000000)	27	0	4512	142950400	----X--- X----X-X -X------ --------	5	4791002.203	1228675.56
Buttermilk	Ulva Island	2018/05/05	04:40:41	-46.930721	168.121933	7.55	NA	NA	NA	Male	Adult	18.567779	00(00000000)	5	0	2672	-2145376767	X------- --X----- --X--XX- -------X	6	4790973.556	1228693.696
Buttermilk	Ulva Island	2018/05/04	16:29:24	-46.930084	168.121185	7.49	NA	NA	NA	Male	Adult	97.927881	00(00000000)	11	0	1472	17041410	-------X -----X-- ----X--- ------X-	4	4791040.775	1228632.356
Buttermilk	Ulva Island	2018/05/01	03:07:39	-46.930866	168.122009	7.48	NA	NA	NA	Male	Adult	14.834916	00(00000000)	7	0	5744	-2145377791	X------- --X----- --X---X- -------X	5	4790957.807	1228700.484
Buttermilk	Ulva Island	2018/04/29	23:49:09	-46.930767	168.121933	7.45	NA	NA	NA	Male	Adult	13.352049	00(00000000)	21	0	2336	303042560	---X--X- ---X---- ---X---- --------	4	4790968.445	1228694.014
Buttermilk	Ulva Island	2018/04/28	22:28:51	-46.930733	168.12178	7.44	NA	NA	NA	Male	Adult	8.005016	00(00000000)	6	0	1200	303042576	---X--X- ---X---- ---X---- ---X----	5	4790971.496	1228682.135
Buttermilk	Ulva Island	2018/04/26	16:31:01	-46.930397	168.121658	7.41	NA	NA	NA	Male	Adult	13.304642	00(00000000)	6	0	5216	8718368	-------- X----X-X ----X--- --X-----	5	4791008.246	1228670.523
Buttermilk	Ulva Island	2018/04/27	04:30:56	-46.931007	168.121277	7.4	NA	NA	NA	Male	Adult	19.246513	00(00000000)	35	0	2784	-1067442171	XX------ -XX----- --X----- -----X-X	7	4790938.669	1228645.752
Buttermilk	Ulva Island	2018/05/04	22:27:29	-46.930809	168.12178	7.38	NA	NA	NA	Male	Adult	29.663177	00(00000000)	6	0	3392	270028800	---X---- ---XX--- -X-X---- --------	5	4790963.053	1228682.661
Buttermilk	Ulva Island	2018/05/05	23:36:09	-46.930828	168.121826	7.34	NA	NA	NA	Male	Adult	14.806166	00(00000000)	33	0	1824	270029312	---X---- ---XX--- -X-X--X- --------	6	4790961.16	1228686.294
Buttermilk	Ulva Island	2018/05/08	02:10:26	-46.930851	168.122009	7.32	NA	NA	NA	Male	Adult	45.041326	00(00000000)	35	0	2160	-1054858752	XX-----X --X----- --X---X- --------	6	4790959.474	1228700.38
Buttermilk	Ulva Island	2018/05/05	23:00:10	-46.930874	168.121643	7.32	NA	NA	NA	Male	Adult	12.67821	00(00000000)	29	0	4832	1593344	-------- ---XX--- -X-X---- --------	4	4790955.182	1228672.685
Buttermilk	Ulva Island	2018/04/28	00:24:25	-46.93029	168.12146	7.29	NA	NA	NA	Male	Adult	117.304469	00(00000000)	5	0	2864	270045184	---X---- ---XX--- X--X---- --------	5	4791019.194	1228654.712
Buttermilk	Ulva Island	2018/05/02	21:50:07	-46.930523	168.122009	7.24	NA	NA	NA	Male	Adult	56.606347	00(00000000)	54	0	9792	285736976	---X---X ----X--- -------- ---X----	4	4790995.914	1228698.108
Buttermilk	Ulva Island	2018/05/03	10:12:32	-46.930538	168.121826	7.15	NA	NA	NA	Male	Adult	4.857715	00(00000000)	8	0	3696	541098304	--X----- -X------ X------X -X------	5	4790993.379	1228684.285
Buttermilk	Ulva Island	2018/05/01	21:15:41	-46.930824	168.121445	7.15	NA	NA	NA	Male	Adult	27.81069	00(00000000)	10	0	2480	301994000	---X--X- -------- ---X---- ---X----	4	4790959.797	1228657.27
Buttermilk	Ulva Island	2018/05/01	02:14:11	-46.930534	168.121765	7.13	NA	NA	NA	Male	Adult	12.355521	00(00000000)	7	0	1760	68698240	-----X-- ---XX--- -X------ X-------	5	4790993.534	1228679.615
Buttermilk	Ulva Island	2018/04/27	23:35:57	-46.930603	168.121872	7.09	NA	NA	NA	Male	Adult	18.49972	00(00000000)	4	0	1296	303599632	---X--X- ---XX--- X--X---- ---X----	7	4790986.376	1228688.236
Buttermilk	Ulva Island	2018/04/24	23:40:49	-46.930553	168.12175	7.08	NA	NA	NA	Male	Adult	4.665925	00(00000000)	6	0	1920	303038480	---X--X- ---X---- -------- ---X----	4	4790991.352	1228678.605
Buttermilk	Ulva Island	2018/05/04	03:18:02	-46.930508	168.121948	7.07	NA	NA	NA	Male	Adult	10.32591	00(00000000)	6	0	3984	-2147473791	X------- -------- --X--XX- X------X	6	4790997.291	1228693.362
Buttermilk	Ulva Island	2018/04/30	06:42:54	-46.931545	168.121368	6.97	NA	NA	NA	Male	Adult	19.890079	00(00000000)	4	0	3792	-1071636475	XX------ --X----- --X----- -----X-X	6	4790879.33	1228656.405
Buttermilk	Ulva Island	2018/04/28	17:00:43	-46.930496	168.121918	6.95	NA	NA	NA	Male	Adult	1.6967	00(00000000)	190	0	2912	329760	-------- -----X-X ----X--- --X-----	4	4790998.481	1228690.996
Buttermilk	Ulva Island	2018/05/09	20:07:02	-46.930813	168.121979	6.92	NA	NA	NA	Male	Adult	20.642803	00(00000000)	5	0	1280	285214738	---X---X -------- ----X--- ---X--X-	5	4790963.553	1228697.834
Buttermilk	Ulva Island	2018/04/28	22:07:29	-46.931503	168.122147	6.92	NA	NA	NA	Male	Adult	95.207552	00(00000000)	22	0	1952	68158080	-----X-- ---X---- ------X- X-------	4	4790887.693	1228715.399
Buttermilk	Ulva Island	2018/04/26	05:10:37	-46.930866	168.121231	6.88	NA	NA	NA	Male	Adult	28.081427	00(00000000)	21	0	2720	-2147474943	X------- -------- --X---X- -------X	4	4790954.115	1228641.275
Buttermilk	Ulva Island	2018/05/03	21:16:13	-46.930584	168.121826	6.82	NA	NA	NA	Male	Adult	15.250297	00(00000000)	95	0	2816	303562768	---X--X- ---XX--- -------- ---X----	5	4790988.268	1228684.604
Buttermilk	Ulva Island	2018/05/06	23:39:46	-46.931217	168.121918	6.82	NA	NA	NA	Male	Adult	52.606099	00(00000000)	35	0	2352	269505024	---X---- ---X---- -X-X--X- --------	5	4790918.38	1228695.99
Buttermilk	Ulva Island	2018/05/09	05:35:34	-46.930927	168.122177	6.75	NA	NA	NA	Male	Adult	15.157605	00(00000000)	20	0	4256	-1071635455	XX------ --X----- --X--X-- -------X	6	4790951.827	1228713.692
Buttermilk	Ulva Island	2018/04/27	07:09:32	-46.930256	168.121445	6.75	NA	NA	NA	Male	Adult	113.409519	00(00000000)	36	0	1504	303599632	---X--X- ---XX--- X--X---- ---X----	7	4791022.9	1228653.335
Buttermilk	Ulva Island	2018/04/24	18:22:20	-46.930431	168.121735	6.7	NA	NA	NA	Male	Adult	17.384961	00(00000000)	5	0	1760	285214738	---X---X -------- ----X--- ---X--X-	5	4791004.834	1228676.618
Buttermilk	Ulva Island	2018/05/06	21:58:56	-46.930923	168.122086	6.67	NA	NA	NA	Male	Adult	10.98384	00(00000000)	32	0	1600	-2079309184	X----X-- ---X---- -X----X- X-------	6	4790951.84	1228706.739
Buttermilk	Ulva Island	2018/04/30	23:00:34	-46.931549	168.12178	6.66	NA	NA	NA	Male	Adult	43.423814	00(00000000)	5	0	3392	303595520	---X--X- ---XX--- X------- --------	5	4790880.841	1228687.787
Buttermilk	Ulva Island	2018/05/05	02:23:07	-46.930065	168.121109	6.63	NA	NA	NA	Male	Adult	91.868048	00(00000000)	22	0	2960	1589760	-------- ---XX--- -X----X- --------	4	4791042.525	1228626.441
Buttermilk	Ulva Island	2018/04/29	08:17:38	-46.931232	168.121582	6.61	NA	NA	NA	Male	Adult	6.004401	00(00000000)	27	0	4032	1080033284	-X------ -XX----- -------- -----X--	4	4790915.119	1228670.523
Buttermilk	Ulva Island	2018/04/28	01:53:35	-46.930614	168.121887	6.6	NA	NA	NA	Male	Adult	75.418223	00(00000000)	6	0	2880	68682368	-----X-- ---XX--- ------X- X-------	5	4790985.225	1228689.454
Buttermilk	Ulva Island	2018/04/28	21:54:26	-46.930569	168.121857	6.57	NA	NA	NA	Male	Adult	12.21568	00(00000000)	6	0	1840	303042560	---X--X- ---X---- ---X---- --------	4	4790990.082	1228686.859
Buttermilk	Ulva Island	2018/05/01	23:16:29	-46.930626	168.122238	6.54	NA	NA	NA	Male	Adult	19.615113	00(00000000)	54	0	9248	270041088	---X---- ---XX--- X------- --------	4	4790985.557	1228716.25
Buttermilk	Ulva Island	2018/05/02	21:43:02	-46.930832	168.121994	6.53	NA	NA	NA	Male	Adult	29.146711	00(00000000)	42	0	2624	-1071634816	XX------ --X----- --X--XX- X-------	7	4790961.513	1228699.107
Buttermilk	Ulva Island	2018/05/01	20:20:24	-46.930527	168.122025	6.52	NA	NA	NA	Male	Adult	68.446671	00(00000000)	14	0	3008	303595536	---X--X- ---XX--- X------- ---X----	6	4790995.545	1228699.354
Buttermilk	Ulva Island	2018/05/04	17:34:31	-46.930767	168.121948	6.5	NA	NA	NA	Male	Adult	8.982713	00(00000000)	11	0	4464	25430018	-------X X----X-- ----X--- ------X-	5	4790968.516	1228695.156
Buttermilk	Ulva Island	2018/04/26	05:28:05	-46.93092	168.121323	6.46	NA	NA	NA	Male	Adult	9.142946	00(00000000)	11	0	2352	-2147474943	X------- -------- --X---X- -------X	4	4790948.553	1228648.65
Buttermilk	Ulva Island	2018/04/26	16:09:32	-46.930443	168.121765	6.46	NA	NA	NA	Male	Adult	3.701566	00(00000000)	29	0	3440	142934048	----X--- X----X-X -------- --X-----	5	4791003.644	1228678.984
Buttermilk	Ulva Island	2018/05/03	08:01:11	-46.930489	168.121872	6.41	NA	NA	NA	Male	Adult	6.374564	00(00000000)	5	0	1840	1113587748	-X----X- -XX----- -------- --X--X--	6	4790999.041	1228687.446
Buttermilk	Ulva Island	2018/04/24	21:42:35	-46.930168	168.12146	6.38	NA	NA	NA	Male	Adult	13.689813	00(00000000)	132	0	2480	303038480	---X--X- ---X---- -------- ---X----	4	4791032.748	1228653.867
Buttermilk	Ulva Island	2018/04/29	23:16:46	-46.930649	168.121902	6.34	NA	NA	NA	Male	Adult	9.958193	00(00000000)	17	0	416	303042576	---X--X- ---X---- ---X---- ---X----	5	4790981.408	1228690.838
Buttermilk	Ulva Island	2018/05/03	07:45:14	-46.930542	168.121841	6.33	NA	NA	NA	Male	Adult	1.720985	00(00000000)	5	0	1360	1113587748	-X----X- -XX----- -------- --X--X--	6	4790993.006	1228685.454
Buttermilk	Ulva Island	2018/04/29	04:47:26	-46.930817	168.121582	6.3	NA	NA	NA	Male	Adult	15.936396	00(00000000)	16	0	2592	-2147473920	X------- -------- --X--XX- --------	4	4790961.225	1228667.648
Buttermilk	Ulva Island	2018/05/02	08:09:25	-46.930458	168.121796	6.27	NA	NA	NA	Male	Adult	11.452725	00(00000000)	31	0	3776	4227392	-------- -X------ X------X -X------	4	4791002.124	1228681.448
Buttermilk	Ulva Island	2018/04/24	15:16:03	-46.930588	168.121796	6.23	NA	NA	NA	Male	Adult	6.036594	00(00000000)	10	0	1264	285214770	---X---X -------- ----X--- --XX--X-	6	4790987.682	1228682.348
Buttermilk	Ulva Island	2018/04/28	05:59:35	-46.931179	168.12146	6.22	NA	NA	NA	Male	Adult	17.124509	00(00000000)	9	0	1824	-1073741311	XX------ -------- ------X- -------X	4	4790920.428	1228660.871
Buttermilk	Ulva Island	2018/05/01	00:03:53	-46.930637	168.121887	6.2	NA	NA	NA	Male	Adult	6.163708	00(00000000)	6	0	3280	-2079841664	X----X-- ----X--- --X---X- X-------	6	4790982.67	1228689.613
Buttermilk	Ulva Island	2018/04/27	05:33:50	-46.930908	168.121262	6.2	NA	NA	NA	Male	Adult	35.851694	00(00000000)	4	0	2896	-1073732095	XX------ -------- --X--XX- -------X	6	4790949.596	1228643.925
Buttermilk	Ulva Island	2018/05/07	03:46:33	-46.931133	168.122147	6.17	NA	NA	NA	Male	Adult	42.811277	00(00000000)	7	0	2448	-1073732096	XX------ -------- --X--XX- --------	5	4790928.799	1228712.836
Buttermilk	Ulva Island	2018/05/01	03:57:17	-46.930737	168.121964	6.13	NA	NA	NA	Male	Adult	7.171505	00(00000000)	7	0	2256	-2136989055	X------- X-X----- --X---X- X------X	7	4790971.925	1228696.166
Buttermilk	Ulva Island	2018/05/09	23:49:55	-46.930904	168.12204	6.13	NA	NA	NA	Male	Adult	15.314192	00(00000000)	8	0	3840	270057472	---X---- ---XX--- XX------ --------	5	4790953.732	1228703.107
Buttermilk	Ulva Island	2018/04/25	19:53:32	-46.930511	168.12175	6.11	NA	NA	NA	Male	Adult	53.051461	00(00000000)	38	0	2240	370721280	---X-XX- ---XX--- XX----X- --------	8	4790996.018	1228678.314
Buttermilk	Ulva Island	2018/04/28	23:52:00	-46.930931	168.121277	6.11	NA	NA	NA	Male	Adult	38.504885	00(00000000)	4	0	1776	-1067442171	XX------ -XX----- --X----- -----X-X	7	4790947.112	1228645.226
Buttermilk	Ulva Island	2018/05/09	03:20:20	-46.930943	168.12207	6.1	NA	NA	NA	Male	Adult	12.215617	00(00000000)	22	0	2160	-1071634943	XX------ --X----- --X--XX- -------X	7	4790949.542	1228705.66
Buttermilk	Ulva Island	2018/04/28	04:02:31	-46.930912	168.12146	6.1	NA	NA	NA	Male	Adult	44.768403	00(00000000)	28	0	2368	-1073733119	XX------ -------- --X---X- -------X	5	4790950.091	1228659.021
Buttermilk	Ulva Island	2018/04/24	06:13:04	-46.93063	168.122177	6.01	NA	NA	NA	Male	Adult	7.203239	00(00000000)	7	0	3920	-1071512571	XX------ --X---X- -----X-- -----X-X	7	4790984.823	1228711.635
Buttermilk	Ulva Island	2018/04/27	23:03:50	-46.930435	168.121994	6.01	NA	NA	NA	Male	Adult	34.574483	00(00000000)	11	0	2992	303599632	---X--X- ---XX--- X--X---- ---X----	7	4791005.619	1228696.357
Buttermilk	Ulva Island	2018/05/09	01:48:08	-46.930817	168.12146	5.98	NA	NA	NA	Male	Adult	54.069219	00(00000000)	15	0	2112	68682240	-----X-- ---XX--- ------X- --------	4	4790960.646	1228658.363
Buttermilk	Ulva Island	2018/05/04	18:33:04	-46.930779	168.121979	5.93	NA	NA	NA	Male	Adult	2.643701	00(00000000)	28	0	3584	25430018	-------X X----X-- ----X--- ------X-	5	4790967.33	1228697.598
Buttermilk	Ulva Island	2018/04/26	21:01:42	-46.930332	168.121567	5.89	NA	NA	NA	Male	Adult	9.958199	00(00000000)	5	0	1680	16779314	-------X -------- ----X--- --XX--X-	5	4791015.036	1228663.147
Buttermilk	Ulva Island	2018/05/03	02:41:00	-46.930439	168.121719	5.88	NA	NA	NA	Male	Adult	17.424345	00(00000000)	62	0	2576	-2139086336	X------- X------- --X---X- --------	4	4791003.87	1228675.456
Buttermilk	Ulva Island	2018/04/25	03:03:22	-46.931015	168.121414	5.88	NA	NA	NA	Male	Adult	21.561294	00(00000000)	4	0	3184	-2147473919	X------- -------- --X--XX- -------X	5	4790938.43	1228656.234
Buttermilk	Ulva Island	2018/04/29	06:58:37	-46.931149	168.121475	5.88	NA	NA	NA	Male	Adult	19.546419	00(00000000)	4	0	1616	-1067450363	XX------ -XX----- -------- -----X-X	6	4790923.832	1228661.805
Buttermilk	Ulva Island	2018/05/03	11:22:42	-46.930534	168.121841	5.84	NA	NA	NA	Male	Adult	2.87205	00(00000000)	36	0	6512	671088976	--X-X--- -------- -------X -X-X----	5	4790993.894	1228685.399
Buttermilk	Ulva Island	2018/05/02	14:17:03	-46.930447	168.121857	5.76	NA	NA	NA	Male	Adult	13.427891	00(00000000)	78	0	5760	671432704	--X-X--- -----X-X -X------ --------	5	4791003.636	1228686.014
Buttermilk	Ulva Island	2018/04/30	03:52:27	-46.930897	168.121933	5.62	NA	NA	NA	Male	Adult	39.032238	00(00000000)	19	0	2960	-2147473920	X------- -------- --X--XX- --------	4	4790954.002	1228694.915
Buttermilk	Ulva Island	2018/04/27	00:37:14	-46.930656	168.121902	5.57	NA	NA	NA	Male	Adult	4.571485	00(00000000)	22	0	1472	-2078784896	X----X-- ---XX--- -X----X- X-------	7	4790980.63	1228690.886
Buttermilk	Ulva Island	2018/05/02	05:56:22	-46.930172	168.121704	5.48	NA	NA	NA	Male	Adult	13.929752	00(00000000)	43	0	6704	-2141184000	X------- -XX----- --X----- --------	4	4791033.462	1228672.465
Buttermilk	Ulva Island	2018/04/30	14:15:59	-46.930546	168.121964	5.48	NA	NA	NA	Male	Adult	31.872809	00(00000000)	65	0	3312	8716320	-------- X----X-X -------- --X-----	4	4790993.145	1228694.843
Buttermilk	Ulva Island	2018/04/28	06:47:56	-46.931229	168.121536	5.47	NA	NA	NA	Male	Adult	9.733043	00(00000000)	4	0	1824	-1067311099	XX------ -XX---X- --X----- -----X-X	8	4790915.234	1228667.001
Buttermilk	Ulva Island	2018/04/28	22:10:56	-46.930798	168.121826	5.46	NA	NA	NA	Male	Adult	15.068349	00(00000000)	4	0	2176	303042576	---X--X- ---X---- ---X---- ---X----	5	4790964.493	1228686.086
Buttermilk	Ulva Island	2018/04/29	20:27:27	-46.930859	168.121384	5.4	NA	NA	NA	Male	Adult	13.350398	00(00000000)	7	0	2176	16779298	-------X -------- ----X--- --X---X-	4	4790955.619	1228652.87
Buttermilk	Ulva Island	2018/05/01	05:54:57	-46.931057	168.121994	5.37	NA	NA	NA	Male	Adult	8.296159	00(00000000)	39	0	1680	-1021304827	XX----XX --X----- --X----- -----X-X	8	4790936.516	1228700.666
Buttermilk	Ulva Island	2018/04/27	08:06:59	-46.930565	168.122009	5.37	NA	NA	NA	Male	Adult	13.457271	00(00000000)	66	0	3920	71336000	-----X-- -X------ X------- -X------	4	4790991.247	1228698.399
Buttermilk	Ulva Island	2018/04/28	02:09:37	-46.9305	168.121841	5.36	NA	NA	NA	Male	Adult	13.191444	00(00000000)	12	0	3152	68682368	-----X-- ---XX--- ------X- X-------	5	4790997.672	1228685.163
Buttermilk	Ulva Island	2018/04/25	21:26:20	-46.930119	168.121033	5.35	NA	NA	NA	Male	Adult	114.638298	00(00000000)	7	0	4304	68698624	-----X-- ---XX--- -X----X- --------	5	4791036.166	1228621.031
Buttermilk	Ulva Island	2018/04/28	23:32:46	-46.930565	168.121857	5.33	NA	NA	NA	Male	Adult	0.424175	00(00000000)	27	0	1680	303042560	---X--X- ---X---- ---X---- --------	4	4790990.526	1228686.831
Buttermilk	Ulva Island	2018/05/07	23:24:17	-46.931156	168.122101	5.26	NA	NA	NA	Male	Adult	3.577939	00(00000000)	5	0	3920	303579648	---X--X- ---XX--- -X----X- --------	6	4790926.025	1228709.495
Buttermilk	Ulva Island	2018/05/08	23:41:04	-46.931183	168.122116	5.26	NA	NA	NA	Male	Adult	9.403502	00(00000000)	4	0	1472	-2078801280	X----X-- ---XX--- ------X- X-------	6	4790923.097	1228710.823
Buttermilk	Ulva Island	2018/05/03	22:37:15	-46.930813	168.121262	5.2	NA	NA	NA	Male	Adult	57.228523	00(00000000)	8	0	1920	303562768	---X--X- ---XX--- -------- ---X----	5	4790960.151	1228643.267
Buttermilk	Ulva Island	2018/05/08	22:59:41	-46.930485	168.12178	5.17	NA	NA	NA	Male	Adult	52.054841	00(00000000)	4	0	1392	303611920	---X--X- ---XX--- XX------ ---X----	7	4790999.049	1228680.417
Buttermilk	Ulva Island	2018/05/01	00:20:18	-46.93066	168.121918	5.03	NA	NA	NA	Male	Adult	18.170977	00(00000000)	28	0	2464	68681856	-----X-- ---XX--- -------- X-------	4	4790980.261	1228692.132
Buttermilk	Ulva Island	2018/04/28	03:13:59	-46.930653	168.121414	5.02	NA	NA	NA	Male	Adult	73.948284	00(00000000)	5	0	2336	68682368	-----X-- ---XX--- ------X- X-------	5	4790978.647	1228653.726
Buttermilk	Ulva Island	2018/04/26	23:48:15	-46.930859	168.121567	5.02	NA	NA	NA	Male	Adult	12.777888	00(00000000)	26	0	1856	-2079317376	X----X-- ---X---- --X---X- X-------	6	4790956.487	1228666.797
Buttermilk	Ulva Island	2018/04/26	12:05:32	-46.930519	168.121811	5.01	NA	NA	NA	Male	Adult	13.942272	00(00000000)	13	0	3824	671089104	--X-X--- -------- -------X XX-X----	6	4790995.418	1228683.012
Buttermilk	Ulva Island	2018/05/01	19:39:56	-46.93066	168.121399	5	NA	NA	NA	Male	Adult	38.456044	00(00000000)	4	0	1536	17041458	-------X -----X-- ----X--- --XX--X-	6	4790977.799	1228652.633
Buttermilk	Ulva Island	2018/05/02	05:39:09	-46.931473	168.121765	4.99	NA	NA	NA	Male	Adult	7.574157	00(00000000)	38	0	1376	285214770	---X---X -------- ----X--- --XX--X-	6	4790889.213	1228686.119
Buttermilk	Ulva Island	2018/04/24	05:43:32	-46.930603	168.121719	4.98	NA	NA	NA	Male	Adult	19.401783	00(00000000)	39	0	1264	1359218738	-X-X---X -----X-- ----X--- --XX--X-	8	4790985.65	1228676.592
Buttermilk	Ulva Island	2018/04/30	06:10:56	-46.930828	168.121521	4.91	NA	NA	NA	Male	Adult	40.193489	00(00000000)	5	0	2768	-1071635451	XX------ --X----- --X--X-- -----X-X	7	4790959.713	1228663.082
Buttermilk	Ulva Island	2018/05/07	05:40:01	-46.930466	168.121689	4.9	NA	NA	NA	Male	Adult	26.073571	00(00000000)	4	0	1488	320339986	---X--XX ---XX--- -------- ---X--X-	7	4791000.728	1228673.36
Buttermilk	Ulva Island	2018/04/24	14:05:06	-46.930317	168.121918	4.88	NA	NA	NA	Male	Adult	11.089247	00(00000000)	221	0	3696	8716320	-------- X----X-X -------- --X-----	4	4791018.368	1228689.756
Buttermilk	Ulva Island	2018/05/04	18:16:52	-46.931385	168.121765	4.88	NA	NA	NA	Male	Adult	16.070549	00(00000000)	37	0	3296	285233170	---X---X -------- -X-X---- ---X--X-	6	4790898.99	1228685.51
Buttermilk	Ulva Island	2018/04/25	01:27:11	-46.930878	168.121506	4.82	NA	NA	NA	Male	Adult	43.505857	00(00000000)	10	0	3312	68698624	-----X-- ---XX--- -X----X- --------	5	4790954.087	1228662.287
Buttermilk	Ulva Island	2018/04/25	00:29:50	-46.930958	168.121323	4.76	NA	NA	NA	Male	Adult	8.110487	00(00000000)	27	0	1568	-2071452159	X----X-- X---X--- --X--XX- -------X	8	4790944.331	1228648.914
Buttermilk	Ulva Island	2018/05/06	03:27:29	-46.931175	168.122147	4.76	NA	NA	NA	Male	Adult	32.978348	00(00000000)	38	0	2144	268437522	---X---- -------- ----X--- ---X--X-	4	4790924.133	1228713.127
Buttermilk	Ulva Island	2018/05/04	14:07:46	-46.930775	168.121964	4.76	NA	NA	NA	Male	Adult	11.346432	00(00000000)	32	0	4032	134303744	----X--- -------X -X-X---- --------	4	4790967.703	1228696.429
Buttermilk	Ulva Island	2018/05/07	00:20:57	-46.931057	168.122131	4.67	NA	NA	NA	Male	Adult	4.833448	00(00000000)	28	0	2000	-1067441148	XX------ -XX----- --X--X-- -----X--	7	4790937.166	1228711.092
Buttermilk	Ulva Island	2018/05/06	19:46:38	-46.93092	168.12204	4.64	NA	NA	NA	Male	Adult	29.554365	00(00000000)	9	0	2112	268437522	---X---- -------- ----X--- ---X--X-	4	4790951.955	1228703.217
Buttermilk	Ulva Island	2018/04/29	07:14:29	-46.931168	168.12146	4.57	NA	NA	NA	Male	Adult	2.416723	00(00000000)	4	0	2416	-1067450363	XX------ -XX----- -------- -----X-X	6	4790921.65	1228660.795
Buttermilk	Ulva Island	2018/04/26	06:01:03	-46.93087	168.122025	4.52	NA	NA	NA	Male	Adult	68.199925	00(00000000)	33	0	1920	303616512	---X--X- ---XX--- XX-X--X- --------	8	4790957.439	1228701.73
Buttermilk	Ulva Island	2018/04/27	23:43:13	-46.930752	168.122009	4.5	NA	NA	NA	Male	Adult	5.634686	00(00000000)	21	0	6336	1622528	-------- ---XX--- XX----X- --------	5	4790970.472	1228699.695
Buttermilk	Ulva Island	2018/04/30	21:52:42	-46.931164	168.121887	4.45	NA	NA	NA	Male	Adult	49.419686	00(00000000)	6	0	2656	303562768	---X--X- ---XX--- -------- ---X----	5	4790924.121	1228693.264
Buttermilk	Ulva Island	2018/04/27	02:39:48	-46.931141	168.121613	4.39	NA	NA	NA	Male	Adult	31.502038	00(00000000)	4	0	1856	-1073731967	XX------ -------- --X--XX- X------X	7	4790925.376	1228672.252
Buttermilk	Ulva Island	2018/05/01	00:42:02	-46.930698	168.121979	4.38	NA	NA	NA	Male	Adult	14.891268	00(00000000)	43	0	8160	68698240	-----X-- ---XX--- -X------ X-------	5	4790976.329	1228697.037
Buttermilk	Ulva Island	2018/04/28	07:03:50	-46.931137	168.121536	4.38	NA	NA	NA	Male	Adult	73.09211	00(00000000)	37	0	1808	25495602	-------X X----X-X ----X--- --XX--X-	8	4790925.455	1228666.364
Buttermilk	Ulva Island	2018/04/30	06:26:55	-46.931587	168.121506	4.35	NA	NA	NA	Male	Adult	78.080649	00(00000000)	36	0	2624	320339986	---X--XX ---XX--- -------- ---X--X-	7	4790875.319	1228667.198
Buttermilk	Ulva Island	2018/04/29	04:31:22	-46.930923	168.121307	4.34	NA	NA	NA	Male	Adult	4.109132	00(00000000)	11	0	2320	17041442	-------X -----X-- ----X--- --X---X-	5	4790948.143	1228647.453
Buttermilk	Ulva Island	2018/04/29	00:21:46	-46.93095	168.121658	4.33	NA	NA	NA	Male	Adult	16.904056	00(00000000)	15	0	2624	-2147473920	X------- -------- --X--XX- --------	4	4790946.809	1228674.353
Buttermilk	Ulva Island	2018/05/06	05:33:32	-46.931038	168.122116	4.27	NA	NA	NA	Male	Adult	14.129563	00(00000000)	30	0	1440	303616512	---X--X- ---XX--- XX-X--X- --------	8	4790939.206	1228709.819
Buttermilk	Ulva Island	2018/04/26	20:30:23	-46.930286	168.121475	4.26	NA	NA	NA	Male	Adult	46.484484	00(00000000)	5	0	1840	16779314	-------X -------- ----X--- --XX--X-	5	4791019.71	1228655.826
Buttermilk	Ulva Island	2018/05/05	20:59:19	-46.930817	168.122025	4.23	NA	NA	NA	Male	Adult	2.643699	00(00000000)	7	0	2368	285214738	---X---X -------- ----X--- ---X--X-	5	4790963.327	1228701.362
Buttermilk	Ulva Island	2018/05/04	07:44:21	-46.93074	168.122055	4.2	NA	NA	NA	Male	Adult	31.988779	00(00000000)	64	0	5056	541065552	--X----- -X------ -------X -X-X----	5	4790972.024	1228703.112
Buttermilk	Ulva Island	2018/04/28	21:06:13	-46.930801	168.121628	4.19	NA	NA	NA	Male	Adult	34.864949	00(00000000)	39	0	2208	303042576	---X--X- ---X---- ---X---- ---X----	5	4790963.221	1228671.038
Buttermilk	Ulva Island	2018/05/07	23:07:30	-46.931164	168.122147	4.19	NA	NA	NA	Male	Adult	7.979051	00(00000000)	8	0	4304	303579648	---X--X- ---XX--- -X----X- --------	6	4790925.355	1228713.051
Buttermilk	Ulva Island	2018/05/03	11:06:26	-46.93055	168.121811	4.18	NA	NA	NA	Male	Adult	8.923136	00(00000000)	13	0	2160	541098304	--X----- -X------ X------X -X------	5	4790991.974	1228683.226
Buttermilk	Ulva Island	2018/05/08	03:16:02	-46.931168	168.121979	4.14	NA	NA	NA	Male	Adult	16.744977	00(00000000)	5	0	3584	-1073732992	XX------ -------- --X---X- X-------	5	4790924.113	1228700.293
Buttermilk	Ulva Island	2018/05/04	04:13:40	-46.930855	168.122009	4.12	NA	NA	NA	Male	Adult	56.612377	00(00000000)	5	0	3344	-2147473919	X------- -------- --X--XX- -------X	5	4790959.029	1228700.408
Buttermilk	Ulva Island	2018/04/25	00:55:03	-46.93047	168.12178	4.11	NA	NA	NA	Male	Adult	26.298849	00(00000000)	11	0	2992	-1054858239	XX-----X --X----- --X--X-- -------X	7	4791000.715	1228680.313
Buttermilk	Ulva Island	2018/04/25	00:13:07	-46.932014	168.120895	4.1	NA	NA	NA	Male	Adult	122.250106	00(00000000)	9	0	1856	68682240	-----X-- ---XX--- ------X- --------	4	4790824.98	1228623.657
Buttermilk	Ulva Island	2018/04/25	09:28:13	-46.930332	168.12175	4.07	NA	NA	NA	Male	Adult	7.625155	00(00000000)	106	0	3952	4227392	-------- -X------ X------X -X------	4	4791015.904	1228677.074
Buttermilk	Ulva Island	2018/05/05	06:05:20	-46.930954	168.122025	4.06	NA	NA	NA	Male	Adult	5.981389	00(00000000)	31	0	2000	-1054858235	XX-----X --X----- --X--X-- -----X-X	8	4790948.106	1228702.311
Buttermilk	Ulva Island	2018/05/06	23:56:08	-46.93084	168.122009	4.04	NA	NA	NA	Male	Adult	44.427111	00(00000000)	53	0	8960	1069568	-------- ---X---- -X-X--X- --------	4	4790960.696	1228700.304
Buttermilk	Ulva Island	2018/04/25	08:05:11	-46.930363	168.121719	4.02	NA	NA	NA	Male	Adult	38.345212	00(00000000)	8	0	3744	541098320	--X----- -X------ X------X -X-X----	6	4791012.313	1228674.929
Buttermilk	Ulva Island	2018/05/05	05:29:08	-46.930759	168.122192	3.99	NA	NA	NA	Male	Adult	25.108173	00(00000000)	33	0	7872	1092624388	-X-----X --X----- --X----- -----X--	5	4790970.563	1228713.67
Buttermilk	Ulva Island	2018/04/29	07:35:38	-46.931343	168.121552	3.98	NA	NA	NA	Male	Adult	4.807628	00(00000000)	25	0	2944	-1067449339	XX------ -XX----- -----X-- -----X-X	7	4790902.645	1228669.009
Buttermilk	Ulva Island	2018/04/25	23:16:07	-46.930641	168.121964	3.97	NA	NA	NA	Male	Adult	41.091426	00(00000000)	8	0	3680	303595536	---X--X- ---XX--- X------- ---X----	6	4790982.591	1228695.501
Buttermilk	Ulva Island	2018/05/04	03:57:17	-46.930687	168.121933	3.93	NA	NA	NA	Male	Adult	3.817575	00(00000000)	11	0	3088	25495554	-------X X----X-X ----X--- ------X-	6	4790977.333	1228693.46
Buttermilk	Ulva Island	2018/05/04	15:13:21	-46.930561	168.121872	3.89	NA	NA	NA	Male	Adult	24.750185	00(00000000)	167	0	4576	134547456	----X--- -----X-X ----X--- --------	4	4790991.042	1228687.945
Buttermilk	Ulva Island	2018/04/25	10:21:47	-46.930706	168.12178	3.88	NA	NA	NA	Male	Adult	30.022156	00(00000000)	4	0	816	-1021303295	XX----XX --X----- --X--XX- -------X	9	4790974.496	1228681.948
Buttermilk	Ulva Island	2018/04/28	15:58:29	-46.930538	168.121933	3.82	NA	NA	NA	Male	Adult	24.883808	00(00000000)	36	0	3344	8718368	-------- X----X-X ----X--- --X-----	5	4790993.886	1228692.428
Buttermilk	Ulva Island	2018/04/26	17:27:26	-46.930408	168.121796	3.76	NA	NA	NA	Male	Adult	7.180134	00(00000000)	9	0	3168	8718368	-------- X----X-X ----X--- --X-----	5	4791007.679	1228681.101
Buttermilk	Ulva Island	2018/04/27	00:21:22	-46.930538	168.121841	3.72	NA	NA	NA	Male	Adult	39.262665	00(00000000)	5	0	1552	270062080	---X---- ---XX--- XX-X--X- --------	7	4790993.45	1228685.427
Buttermilk	Ulva Island	2018/05/04	19:38:49	-46.930798	168.121857	3.72	NA	NA	NA	Male	Adult	94.291083	00(00000000)	7	0	2176	17041410	-------X -----X-- ----X--- ------X-	4	4790964.64	1228688.445
Buttermilk	Ulva Island	2018/05/01	22:02:56	-46.930908	168.121521	3.71	NA	NA	NA	Male	Adult	13.427794	00(00000000)	5	0	3280	301994002	---X--X- -------- ---X---- ---X--X-	5	4790950.825	1228663.636
Buttermilk	Ulva Island	2018/04/29	08:33:43	-46.931259	168.121613	3.7	NA	NA	NA	Male	Adult	3.766435	00(00000000)	29	0	6176	1080033284	-X------ -XX----- -------- -----X--	4	4790912.267	1228673.069
Buttermilk	Ulva Island	2018/04/26	15:28:54	-46.930393	168.12175	3.69	NA	NA	NA	Male	Adult	0.84835	00(00000000)	9	0	2944	671174656	--X-X--- -------X -X-X---- --------	5	4791009.127	1228677.497
Buttermilk	Ulva Island	2018/04/30	18:59:18	-46.931156	168.121994	3.68	NA	NA	NA	Male	Adult	115.630856	00(00000000)	21	0	1776	-1071634939	XX------ --X----- --X--XX- -----X-X	8	4790925.518	1228701.351
Buttermilk	Ulva Island	2018/04/28	02:41:46	-46.931179	168.122009	3.49	NA	NA	NA	Male	Adult	37.532529	00(00000000)	5	0	2032	68682368	-----X-- ---XX--- ------X- X-------	5	4790923.033	1228702.652
Buttermilk	Ulva Island	2018/05/08	02:59:22	-46.931252	168.122162	3.49	NA	NA	NA	Male	Adult	16.664058	00(00000000)	30	0	3600	-1073732992	XX------ -------- --X---X- X-------	5	4790915.649	1228714.802
Buttermilk	Ulva Island	2018/05/01	03:39:30	-46.930317	168.121338	3.41	NA	NA	NA	Male	Adult	88.56565	00(00000000)	34	0	2064	17041458	-------X -----X-- ----X--- --XX--X-	6	4791015.616	1228645.615
Buttermilk	Ulva Island	2018/04/29	06:09:02	-46.93124	168.121506	3.41	NA	NA	NA	Male	Adult	11.968575	00(00000000)	4	0	3168	-1067449339	XX------ -XX----- -----X-- -----X-X	7	4790913.87	1228664.794
Buttermilk	Ulva Island	2018/04/25	20:06:46	-46.930202	168.12085	3.4	NA	NA	NA	Male	Adult	107.953064	00(00000000)	9	0	3520	16779314	-------X -------- ----X--- --XX--X-	5	4791026.076	1228607.678
Buttermilk	Ulva Island	2018/05/01	04:13:09	-46.930714	168.121262	3.39	NA	NA	NA	Male	Adult	21.756682	00(00000000)	39	0	1008	318773266	---X--XX -------- ---XX--- ---X--X-	7	4790971.149	1228642.581
Buttermilk	Ulva Island	2018/04/25	18:06:38	-46.930401	168.121643	3.34	NA	NA	NA	Male	Adult	48.935601	00(00000000)	7	0	1856	16779282	-------X -------- ----X--- ---X--X-	4	4791007.731	1228669.409
Buttermilk	Ulva Island	2018/04/28	00:08:03	-46.930183	168.121475	3.28	NA	NA	NA	Male	Adult	55.781398	00(00000000)	6	0	2656	68686464	-----X-- ---XX--- ---X--X- X-------	6	4791031.153	1228655.113
Buttermilk	Ulva Island	2018/04/25	03:19:26	-46.930958	168.121429	3.26	NA	NA	NA	Male	Adult	124.297579	00(00000000)	15	0	6128	68682240	-----X-- ---XX--- ------X- --------	4	4790944.834	1228656.981
Buttermilk	Ulva Island	2018/04/28	21:50:40	-46.931213	168.122208	3.22	NA	NA	NA	Male	Adult	69.647116	00(00000000)	26	0	6912	303595520	---X--X- ---XX--- X------- --------	5	4790920.2	1228718.032
Buttermilk	Ulva Island	2018/05/07	04:35:29	-46.930931	168.122055	3.15	NA	NA	NA	Male	Adult	26.583965	00(00000000)	6	0	2432	-1073732096	XX------ -------- --X--XX- --------	5	4790950.804	1228704.435
Buttermilk	Ulva Island	2018/05/06	02:40:10	-46.930691	168.12207	3.13	NA	NA	NA	Male	Adult	116.268877	00(00000000)	29	0	3888	-2080374144	X----X-- -------- ------X- X-------	4	4790977.539	1228703.914
Buttermilk	Ulva Island	2018/05/08	02:26:39	-46.930901	168.122055	3.11	NA	NA	NA	Male	Adult	5.504136	00(00000000)	12	0	1168	-2079325568	X----X-- ---X---- ------X- X-------	5	4790954.137	1228704.227
Buttermilk	Ulva Island	2018/05/07	03:13:34	-46.930664	168.121872	3.11	NA	NA	NA	Male	Adult	8.4835	00(00000000)	34	0	2208	320339984	---X--XX ---XX--- -------- ---X----	6	4790979.599	1228688.659
Buttermilk	Ulva Island	2018/04/26	11:27:54	-46.930401	168.12175	3.1	NA	NA	NA	Male	Adult	3.585755	00(00000000)	31	0	2464	671089104	--X-X--- -------- -------X XX-X----	6	4791008.239	1228677.552
Buttermilk	Ulva Island	2018/05/09	04:54:31	-46.930847	168.121841	3.09	NA	NA	NA	Male	Adult	20.359383	00(00000000)	4	0	2320	-1071634943	XX------ --X----- --X--XX- -------X	7	4790959.121	1228687.567
Buttermilk	Ulva Island	2018/05/07	01:54:27	-46.931061	168.122086	2.89	NA	NA	NA	Male	Adult	12.338425	00(00000000)	28	0	6096	-2145910272	X------- ---XX--- ------X- --------	4	4790936.508	1228707.695
Buttermilk	Ulva Island	2018/04/25	03:52:02	-46.930878	168.121475	2.87	NA	NA	NA	Male	Adult	41.144973	00(00000000)	34	0	2144	-1054857727	XX-----X --X----- --X--XX- -------X	8	4790953.94	1228659.927
Buttermilk	Ulva Island	2018/05/06	05:45:33	-46.930885	168.122055	2.85	NA	NA	NA	Male	Adult	4.571474	00(00000000)	28	0	2592	-1067441147	XX------ -XX----- --X--X-- -----X-X	8	4790955.914	1228704.117
Buttermilk	Ulva Island	2018/04/30	01:27:42	-46.93055	168.122009	2.66	NA	NA	NA	Male	Adult	16.010041	00(00000000)	20	0	3760	-2147473792	X------- -------- --X--XX- X-------	5	4790992.914	1228698.295
Buttermilk	Ulva Island	2018/04/24	09:32:51	-46.930679	168.122116	2.64	NA	NA	NA	Male	Adult	49.209753	00(00000000)	11	0	3504	-1071513083	XX------ --X---X- ------X- -----X-X	7	4790979.09	1228707.332
Buttermilk	Ulva Island	2018/05/08	20:33:02	-46.931007	168.122086	2.58	NA	NA	NA	Male	Adult	10.245922	00(00000000)	4	0	1616	318767122	---X--XX -------- -------- ---X--X-	5	4790942.508	1228707.321
Buttermilk	Ulva Island	2018/04/27	03:43:06	-46.930958	168.121368	2.53	NA	NA	NA	Male	Adult	9.807512	00(00000000)	39	0	2864	-1071635968	XX------ --X----- --X---X- --------	5	4790944.544	1228652.338
Buttermilk	Ulva Island	2018/05/07	04:51:29	-46.931065	168.122147	2.52	NA	NA	NA	Male	Adult	16.393154	00(00000000)	5	0	1872	-1073732096	XX------ -------- --X--XX- --------	5	4790936.353	1228712.365
Buttermilk	Ulva Island	2018/04/27	23:59:30	-46.930862	168.121536	2.52	NA	NA	NA	Male	Adult	1.233847	00(00000000)	35	0	1280	-1073207679	XX------ ----X--- --X--XX- X------X	8	4790956.007	1228664.459
Buttermilk	Ulva Island	2018/05/02	07:34:00	-46.930344	168.121796	2.51	NA	NA	NA	Male	Adult	6.467262	00(00000000)	36	0	7072	1080033284	-X------ -XX----- -------- -----X--	4	4791014.789	1228680.658
Buttermilk	Ulva Island	2018/05/04	22:11:26	-46.932049	168.121124	2.47	NA	NA	NA	Male	Adult	3.141288	00(00000000)	5	0	1776	285233168	---X---X -------- -X-X---- ---X----	5	4790822.179	1228641.327
Buttermilk	Ulva Island	2018/04/28	04:18:44	-46.931332	168.121429	2.44	NA	NA	NA	Male	Adult	30.700737	00(00000000)	8	0	1616	-1073741311	XX------ -------- ------X- -------X	4	4790903.283	1228659.572
Buttermilk	Ulva Island	2018/05/06	00:12:57	-46.930893	168.121429	2.42	NA	NA	NA	Male	Adult	51.716696	00(00000000)	4	0	2320	269505024	---X---- ---X---- -X-X--X- --------	5	4790952.055	1228656.53
Buttermilk	Ulva Island	2018/05/02	04:35:27	-46.93108	168.122101	2.42	NA	NA	NA	Male	Adult	82.07956	00(00000000)	4	0	1824	-1071634944	XX------ --X----- --X--XX- --------	6	4790934.469	1228708.968
Buttermilk	Ulva Island	2018/04/24	06:44:59	-46.930477	168.121948	2.42	NA	NA	NA	Male	Adult	14.614848	00(00000000)	19	0	4112	-1071644667	XX------ --X----- -------- -----X-X	5	4791000.735	1228693.147
Buttermilk	Ulva Island	2018/05/07	20:37:16	-46.930672	168.121887	2.42	NA	NA	NA	Male	Adult	69.105303	00(00000000)	5	0	2032	285214738	---X---X -------- ----X--- ---X--X-	5	4790978.781	1228689.856
Buttermilk	Ulva Island	2018/05/09	21:29:35	-46.931011	168.122086	2.4	NA	NA	NA	Male	Adult	16.118649	00(00000000)	23	0	2016	270012432	---X---- ---XX--- ---X---- ---X----	5	4790942.063	1228707.349
Buttermilk	Ulva Island	2018/04/25	06:33:11	-46.931202	168.121826	2.39	NA	NA	NA	Male	Adult	106.948596	00(00000000)	31	0	2064	25233458	-------X X------X ----X--- --XX--X-	7	4790919.61	1228688.884
Buttermilk	Ulva Island	2018/05/06	04:12:20	-46.930859	168.122009	2.38	NA	NA	NA	Male	Adult	2.317286	00(00000000)	22	0	3872	-2147473919	X------- -------- --X--XX- -------X	5	4790958.585	1228700.436
Buttermilk	Ulva Island	2018/04/28	04:35:02	-46.93116	168.121597	2.36	NA	NA	NA	Male	Adult	29.477427	00(00000000)	6	0	2464	-1073733119	XX------ -------- --X---X- -------X	5	4790923.189	1228671.166
Buttermilk	Ulva Island	2018/05/04	03:44:52	-46.931381	168.121643	2.29	NA	NA	NA	Male	Adult	169.50438	00(00000000)	23	0	1760	270062080	---X---- ---XX--- XX-X--X- --------	7	4790898.855	1228676.197
Buttermilk	Ulva Island	2018/04/29	01:26:09	-46.930218	168.121536	2.27	NA	NA	NA	Male	Adult	0.424175	00(00000000)	6	0	2080	68702720	-----X-- ---XX--- -X-X--X- --------	6	4791027.554	1228659.998
Buttermilk	Ulva Island	2018/04/28	07:19:44	-46.931492	168.121292	2.19	NA	NA	NA	Male	Adult	62.364486	00(00000000)	4	0	1648	-1067442171	XX------ -XX----- --X----- -----X-X	7	4790884.858	1228650.254
Buttermilk	Ulva Island	2018/05/08	21:44:07	-46.931213	168.122131	2.19	NA	NA	NA	Male	Adult	77.386164	00(00000000)	30	0	1984	-2078784896	X----X-- ---XX--- -X----X- X-------	7	4790919.835	1228712.172
Buttermilk	Ulva Island	2018/04/26	13:40:57	-46.930435	168.121765	2.16	NA	NA	NA	Male	Adult	5.592764	00(00000000)	11	0	2096	671109120	--X-X--- -------- -X-X---- --------	4	4791004.532	1228678.929
Buttermilk	Ulva Island	2018/04/30	02:32:58	-46.931152	168.122223	2.07	NA	NA	NA	Male	Adult	79.845909	00(00000000)	49	0	2352	-2079325696	X----X-- ---X---- ------X- --------	4	4790927.049	1228718.752
Buttermilk	Ulva Island	2018/05/01	07:41:50	-46.93111	168.121964	2.01	NA	NA	NA	Male	Adult	17.17976	00(00000000)	8	0	1440	16779282	-------X -------- ----X--- ---X--X-	4	4790930.486	1228698.75
Buttermilk	Ulva Island	2018/04/27	04:15:12	-46.930847	168.121521	2	NA	NA	NA	Male	Adult	33.393112	00(00000000)	4	0	816	-1073731967	XX------ -------- --X--XX- X------X	7	4790957.602	1228663.213
Buttermilk	Ulva Island	2018/04/27	02:55:36	-46.930882	168.121674	1.96	NA	NA	NA	Male	Adult	106.541307	00(00000000)	4	0	1712	-2078801280	X----X-- ---XX--- ------X- X-------	6	4790954.44	1228675.1
Buttermilk	Ulva Island	2018/04/26	10:32:07	-46.930519	168.121979	1.96	NA	NA	NA	Male	Adult	16.699582	00(00000000)	28	0	3264	671092928	--X-X--- -------- ---X---- XX------	5	4790996.216	1228695.797
Buttermilk	Ulva Island	2018/05/05	03:49:18	-46.930904	168.12204	1.93	NA	NA	NA	Male	Adult	23.329624	00(00000000)	37	0	1952	1358956594	-X-X---X -------- ----X--- --XX--X-	7	4790953.732	1228703.107
Buttermilk	Ulva Island	2018/05/02	22:13:36	-46.930569	168.121872	1.93	NA	NA	NA	Male	Adult	11.603842	00(00000000)	46	0	2816	268976144	---X---- ----X--- -X------ ---X----	4	4790990.153	1228688.001
Buttermilk	Ulva Island	2018/05/04	01:02:35	-46.930592	168.121704	1.92	NA	NA	NA	Male	Adult	77.758075	00(00000000)	7	0	3424	-2078801408	X----X-- ---XX--- ------X- --------	5	4790986.801	1228675.374
Buttermilk	Ulva Island	2018/04/26	03:52:41	-46.930988	168.121338	1.78	NA	NA	NA	Male	Adult	33.085649	00(00000000)	35	0	2000	-2147474815	X------- -------- --X---X- X------X	5	4790941.069	1228650.263
Buttermilk	Ulva Island	2018/05/04	11:35:40	-46.930676	168.12204	1.75	NA	NA	NA	Male	Adult	12.046878	00(00000000)	20	0	8848	671088976	--X-X--- -------- -------X -X-X----	5	4790979.063	1228701.527
Buttermilk	Ulva Island	2018/05/04	16:12:08	-46.930885	168.122101	1.65	NA	NA	NA	Male	Adult	40.025087	00(00000000)	75	0	8256	8718336	-------- X----X-X ----X--- --------	4	4790956.133	1228707.617
Buttermilk	Ulva Island	2018/04/25	11:37:51	-46.930321	168.121658	1.6	NA	NA	NA	Male	Adult	30.151886	00(00000000)	48	0	4672	679759872	--X-X--- X----X-- -X-X---- --------	6	4791016.69	1228669.996
Buttermilk	Ulva Island	2018/04/30	23:32:13	-46.931129	168.122208	1.53	NA	NA	NA	Male	Adult	56.829134	00(00000000)	13	0	3472	303595520	---X--X- ---XX--- X------- --------	5	4790929.533	1228717.451
Buttermilk	Ulva Island	2018/04/27	01:09:15	-46.930084	168.120895	1.5	NA	NA	NA	Male	Adult	141.804728	00(00000000)	5	0	3280	-2146942336	X------- ----X--- -X----X- X-------	5	4791039.399	1228610.285
Buttermilk	Ulva Island	2018/04/28	07:51:33	-46.931187	168.121643	1.36	NA	NA	NA	Male	Adult	16.436496	00(00000000)	7	0	2144	1080041476	-X------ -XX----- --X----- -----X--	5	4790920.408	1228674.853
Buttermilk	Ulva Island	2018/05/07	20:26:53	-46.931019	168.122131	1.35	NA	NA	NA	Male	Adult	2.416724	00(00000000)	6	0	2624	270062080	---X---- ---XX--- XX-X--X- --------	7	4790941.388	1228710.829
Buttermilk	Ulva Island	2018/04/26	02:12:46	-46.930973	168.121582	1.29	NA	NA	NA	Male	Adult	6.883916	00(00000000)	12	0	1840	67125888	-----X-- -------- -X----X- X-------	4	4790943.893	1228668.729
Buttermilk	Ulva Island	2018/04/28	05:43:40	-46.931309	168.121521	1.28	NA	NA	NA	Male	Adult	26.769234	00(00000000)	6	0	1280	1080041476	-X------ -XX----- --X----- -----X--	5	4790906.275	1228666.414
Buttermilk	Ulva Island	2018/04/25	07:45:00	-46.930443	168.121765	1.28	NA	NA	NA	Male	Adult	6.88095	00(00000000)	7	0	2976	1113587744	-X----X- -XX----- -------- --X-----	5	4791003.644	1228678.984
Buttermilk	Ulva Island	2018/04/27	05:18:08	-46.93121	168.121429	1.18	NA	NA	NA	Male	Adult	16.364457	00(00000000)	4	0	2080	-1073732095	XX------ -------- --X--XX- -------X	6	4790916.837	1228658.726
Buttermilk	Ulva Island	2018/05/09	20:41:01	-46.930866	168.122086	1.16	NA	NA	NA	Male	Adult	61.912546	00(00000000)	32	0	1584	286261266	---X---X ---X---- -------- ---X--X-	5	4790958.172	1228706.344
Buttermilk	Ulva Island	2018/05/06	01:33:45	-46.930794	168.121567	1.11	NA	NA	NA	Male	Adult	28.271973	00(00000000)	6	0	1104	-2079309184	X----X-- ---X---- -X----X- X-------	6	4790963.709	1228666.347
Buttermilk	Ulva Island	2018/04/26	14:08:30	-46.930401	168.12175	1.1	NA	NA	NA	Male	Adult	0.84835	00(00000000)	33	0	2848	671174656	--X-X--- -------X -X-X---- --------	5	4791008.239	1228677.552
Buttermilk	Ulva Island	2018/04/28	02:57:59	-46.931152	168.121933	1.05	NA	NA	NA	Male	Adult	53.75384	00(00000000)	22	0	2576	-2147474816	X------- -------- --X---X- X-------	4	4790925.673	1228696.681
Buttermilk	Ulva Island	2018/05/07	22:50:18	-46.931004	168.122101	1.01	NA	NA	NA	Male	Adult	16.966999	00(00000000)	6	0	4400	270025216	---X---- ---XX--- -X----X- --------	5	4790942.912	1228708.442
Buttermilk	Ulva Island	2018/04/29	06:26:52	-46.930893	168.121277	1	NA	NA	NA	Male	Adult	74.959774	00(00000000)	41	0	2048	25495586	-------X X----X-X ----X--- --X---X-	7	4790951.334	1228644.962
Buttermilk	Ulva Island	2018/05/01	19:55:49	-46.930962	168.121902	1	NA	NA	NA	Male	Adult	50.841354	00(00000000)	5	0	736	17041458	-------X -----X-- ----X--- --XX--X-	6	4790946.634	1228693.006
Buttermilk	Ulva Island	2018/05/03	12:51:31	-46.930592	168.121887	0.99	NA	NA	NA	Male	Adult	9.204159	00(00000000)	39	0	3168	671092801	--X-X--- -------- ---X---- -X-----X	5	4790987.669	1228689.301
Buttermilk	Ulva Island	2018/04/25	04:24:14	-46.930859	168.121246	0.92	NA	NA	NA	Male	Adult	6.7868	00(00000000)	6	0	2368	-2139085311	X------- X------- --X--XX- -------X	6	4790954.964	1228642.368
Buttermilk	Ulva Island	2018/04/25	21:43:32	-46.930408	168.12175	0.9	NA	NA	NA	Male	Adult	20.838712	00(00000000)	5	0	2816	319291408	---X--XX ----X--- -------- ---X----	5	4791007.461	1228677.6
Buttermilk	Ulva Island	2018/04/29	17:24:39	-46.930916	168.121231	0.89	NA	NA	NA	Male	Adult	4.397146	00(00000000)	9	0	1824	16779298	-------X -------- ----X--- --X---X-	4	4790948.56	1228641.621
Buttermilk	Ulva Island	2018/05/08	22:24:20	-46.930893	168.122116	0.89	NA	NA	NA	Male	Adult	2.796378	00(00000000)	6	0	2448	303611920	---X--X- ---XX--- XX------ ---X----	7	4790955.315	1228708.814
Buttermilk	Ulva Island	2018/05/08	01:21:32	-46.930916	168.122101	0.88	NA	NA	NA	Male	Adult	6.282646	00(00000000)	41	0	2064	303611920	---X--X- ---XX--- XX------ ---X----	7	4790952.689	1228707.832
Buttermilk	Ulva Island	2018/05/04	13:04:00	-46.930687	168.12204	0.88	NA	NA	NA	Male	Adult	27.038991	00(00000000)	40	0	2768	134303744	----X--- -------X -X-X---- --------	4	4790977.841	1228701.604
Buttermilk	Ulva Island	2018/04/30	21:36:49	-46.931278	168.122192	0.88	NA	NA	NA	Male	Adult	82.772036	00(00000000)	22	0	2080	303562752	---X--X- ---XX--- -------- --------	4	4790912.903	1228717.265
Buttermilk	Ulva Island	2018/05/05	21:15:35	-46.93145	168.121994	0.85	NA	NA	NA	Male	Adult	70.451167	00(00000000)	20	0	1968	285214738	---X---X -------- ----X--- ---X--X-	5	4790892.855	1228703.388
Buttermilk	Ulva Island	2018/04/30	07:30:16	-46.930454	168.121796	0.77	NA	NA	NA	Male	Adult	36.302554	00(00000000)	27	0	3712	269537792	---X---- ---X---- XX-X--X- --------	6	4791002.569	1228681.42
Buttermilk	Ulva Island	2018/04/28	03:46:26	-46.930485	168.121185	0.76	NA	NA	NA	Male	Adult	77.274376	00(00000000)	11	0	1568	17041458	-------X -----X-- ----X--- --XX--X-	6	4790996.225	1228635.134
Buttermilk	Ulva Island	2018/04/28	03:59:25	-46.931255	168.121414	0.74	NA	NA	NA	Male	Adult	8.005003	00(00000000)	4	0	2608	-1067311099	XX------ -XX---X- --X----- -----X-X	8	4790911.767	1228657.897
Buttermilk	Ulva Island	2018/04/29	06:42:44	-46.931324	168.12146	0.69	NA	NA	NA	Male	Adult	1.272525	00(00000000)	4	0	2560	-1067450363	XX------ -XX----- -------- -----X-X	6	4790904.319	1228661.875
Buttermilk	Ulva Island	2018/05/02	10:23:21	-46.930489	168.121994	0.69	NA	NA	NA	Male	Adult	16.51251	00(00000000)	35	0	3008	4227392	-------- -X------ X------X -X------	4	4790999.62	1228696.731
Buttermilk	Ulva Island	2018/04/29	02:14:19	-46.930813	168.121994	0.65	NA	NA	NA	Male	Adult	15.247606	00(00000000)	7	0	2320	68698624	-----X-- ---XX--- -X----X- --------	5	4790963.624	1228698.975
Buttermilk	Ulva Island	2018/04/25	04:08:07	-46.93092	168.121246	0.64	NA	NA	NA	Male	Adult	12.327393	00(00000000)	7	0	3056	-2139085311	X------- X------- --X--XX- -------X	6	4790948.187	1228642.79
Buttermilk	Ulva Island	2018/05/03	20:01:30	-46.930637	168.121887	0.59	NA	NA	NA	Male	Adult	10.800902	00(00000000)	15	0	9184	-1067442175	XX------ -XX----- --X----- -------X	6	4790982.67	1228689.613
Buttermilk	Ulva Island	2018/05/08	20:49:42	-46.931099	168.12207	0.59	NA	NA	NA	Male	Adult	23.358378	00(00000000)	6	0	2480	318769170	---X--XX -------- ----X--- ---X--X-	6	4790932.211	1228706.74
Buttermilk	Ulva Island	2018/05/08	02:43:01	-46.931286	168.121948	0.57	NA	NA	NA	Male	Adult	43.602622	00(00000000)	11	0	3680	-2079849856	X----X-- ----X--- ------X- X-------	5	4790910.857	1228698.751
Buttermilk	Ulva Island	2018/04/29	21:34:03	-46.930321	168.121277	0.53	NA	NA	NA	Male	Adult	4.465848	00(00000000)	12	0	976	285214738	---X---X -------- ----X--- ---X--X-	5	4791014.882	1228641
Buttermilk	Ulva Island	2018/05/02	04:51:22	-46.930809	168.121979	0.5	NA	NA	NA	Male	Adult	31.510566	00(00000000)	5	0	3664	-1071634944	XX------ --X----- --X--XX- --------	6	4790963.997	1228697.806
Buttermilk	Ulva Island	2018/05/01	01:19:03	-46.93092	168.12207	0.49	NA	NA	NA	Male	Adult	25.565488	00(00000000)	9	0	1600	68698240	-----X-- ---XX--- -X------ X-------	5	4790952.097	1228705.501
Buttermilk	Ulva Island	2018/04/27	06:53:38	-46.93071	168.122086	0.44	NA	NA	NA	Male	Adult	8.982713	00(00000000)	10	0	3312	-1067442171	XX------ -XX----- --X----- -----X-X	7	4790975.504	1228705.264
Buttermilk	Ulva Island	2018/04/30	08:53:08	-46.930748	168.12204	0.41	NA	NA	NA	Male	Adult	6.518387	00(00000000)	48	0	4080	541065552	--X----- -X------ -------X -X-X----	5	4790971.064	1228702.026
Buttermilk	Ulva Island	2018/05/09	23:16:23	-46.930763	168.12146	0.38	NA	NA	NA	Male	Adult	5.93845	00(00000000)	42	0	2096	-2138569087	X------- X---X--- -----XX- X------X	7	4790966.645	1228657.989
Buttermilk	Ulva Island	2018/04/29	19:39:58	-46.930954	168.121246	0.28	NA	NA	NA	Male	Adult	5.744072	00(00000000)	6	0	2240	17041442	-------X -----X-- ----X--- --X---X-	5	4790944.41	1228643.026
Buttermilk	Ulva Island	2018/05/09	01:14:30	-46.930897	168.121414	0.26	NA	NA	NA	Male	Adult	57.997153	00(00000000)	9	0	1792	68698112	-----X-- ---XX--- -X------ --------	4	4790951.54	1228655.416
Buttermilk	Ulva Island	2018/05/07	01:36:52	-46.931099	168.122238	0.26	NA	NA	NA	Male	Adult	20.881249	00(00000000)	105	0	4784	-2145910272	X------- ---XX--- ------X- --------	4	4790933.008	1228719.526
Buttermilk	Ulva Island	2018/04/26	00:41:45	-46.930477	168.12175	0.25	NA	NA	NA	Male	Adult	2.054571	00(00000000)	6	0	3008	270057472	---X---- ---XX--- XX------ --------	5	4790999.795	1228678.078
Buttermilk	Ulva Island	2018/04/26	19:37:15	-46.930984	168.122009	0.25	NA	NA	NA	Male	Adult	79.938614	00(00000000)	9	0	2032	16779282	-------X -------- ----X--- ---X--X-	4	4790944.698	1228701.302
Buttermilk	Ulva Island	2018/05/01	23:38:50	-46.930195	168.121201	0.25	NA	NA	NA	Male	Adult	75.687716	00(00000000)	10	0	2944	301994000	---X--X- -------- ---X---- ---X----	4	4791028.519	1228634.343
Buttermilk	Ulva Island	2018/05/09	03:54:25	-46.931362	168.121582	0.15	NA	NA	NA	Male	Adult	8.110426	00(00000000)	28	0	3504	-2147482111	X------- -------- -----XX- -------X	4	4790900.676	1228671.423
Buttermilk	Ulva Island	2018/05/01	05:17:02	-46.931259	168.122177	0.05	NA	NA	NA	Male	Adult	41.62398	00(00000000)	9	0	4912	-2145377791	X------- --X----- --X---X- -------X	5	4790914.943	1228715.992
Buttermilk	Ulva Island	2018/04/25	01:59:10	-46.931198	168.121964	0.04	NA	NA	NA	Male	Adult	56.83101	00(00000000)	6	0	1744	68698624	-----X-- ---XX--- -X----X- --------	5	4790920.709	1228699.359
Buttermilk	Ulva Island	2018/04/26	07:43:37	-46.930351	168.121857	-0.04	NA	NA	NA	Male	Adult	10.193678	00(00000000)	9	0	4032	1080033540	-X------ -XX----- -------X -----X--	5	4791014.301	1228685.349
Buttermilk	Ulva Island	2018/05/07	21:10:28	-46.930466	168.121765	-0.08	NA	NA	NA	Male	Adult	5.793258	00(00000000)	4	0	1792	303562768	---X--X- ---XX--- -------- ---X----	5	4791001.088	1228679.144
Buttermilk	Ulva Island	2018/04/26	05:47:21	-46.930931	168.121338	-0.26	NA	NA	NA	Male	Adult	1.720979	00(00000000)	11	0	2432	-2147474943	X------- -------- --X---X- -------X	4	4790947.402	1228649.868
Buttermilk	Ulva Island	2018/04/28	20:59:15	-46.930607	168.121979	-0.27	NA	NA	NA	Male	Adult	8.121625	00(00000000)	6	0	3696	303599616	---X--X- ---XX--- X--X---- --------	6	4790986.439	1228696.407
Buttermilk	Ulva Island	2018/04/30	04:44:44	-46.930244	168.121262	-0.29	NA	NA	NA	Male	Adult	88.657705	00(00000000)	18	0	2432	-2147473920	X------- -------- --X--XX- --------	4	4791023.365	1228639.325
Buttermilk	Ulva Island	2018/05/09	02:05:32	-46.930332	168.121399	-0.3	NA	NA	NA	Male	Adult	57.133917	00(00000000)	4	0	1408	68698624	-----X-- ---XX--- -X----X- --------	5	4791014.239	1228650.361
Buttermilk	Ulva Island	2018/05/09	04:11:43	-46.931	168.121933	-0.35	NA	NA	NA	Male	Adult	48.311153	00(00000000)	29	0	3856	-2147482111	X------- -------- -----XX- -------X	4	4790942.559	1228695.628
Buttermilk	Ulva Island	2018/05/03	00:23:44	-46.930481	168.121765	-0.36	NA	NA	NA	Male	Adult	31.295089	00(00000000)	223	0	7088	1589760	-------- ---XX--- -X----X- --------	4	4790999.422	1228679.248
Buttermilk	Ulva Island	2018/04/30	08:19:27	-46.931129	168.121902	-0.39	NA	NA	NA	Male	Adult	38.10538	00(00000000)	5	0	1648	39878916	------X- -XX----- X------X -----X--	6	4790928.081	1228694.163
Buttermilk	Ulva Island	2018/05/05	00:08:53	-46.931156	168.121933	-0.49	NA	NA	NA	Male	Adult	4.397145	00(00000000)	12	0	2304	1589760	-------- ---XX--- -X----X- --------	4	4790925.228	1228696.709
Buttermilk	Ulva Island	2018/04/28	08:40:34	-46.930508	168.121948	-0.5	NA	NA	NA	Male	Adult	6.937989	00(00000000)	117	0	2464	37748996	------X- -X------ -------X -----X--	4	4790997.291	1228693.362
Buttermilk	Ulva Island	2018/04/25	22:24:28	-46.930515	168.121872	-0.53	NA	NA	NA	Male	Adult	15.065825	00(00000000)	6	0	2048	319291408	---X--XX ----X--- -------- ---X----	5	4790996.152	1228687.626
Buttermilk	Ulva Island	2018/05/09	02:58:02	-46.930897	168.121521	-0.54	NA	NA	NA	Male	Adult	15.552707	00(00000000)	4	0	2176	-2138569087	X------- X---X--- -----XX- X------X	7	4790952.047	1228663.56
Buttermilk	Ulva Island	2018/05/03	15:01:52	-46.930519	168.121902	-0.56	NA	NA	NA	Male	Adult	4.109142	00(00000000)	100	0	4576	134545409	----X--- -----X-X -------- -------X	4	4790995.85	1228689.937
Buttermilk	Ulva Island	2018/04/24	10:33:21	-46.930828	168.121506	-0.57	NA	NA	NA	Male	Adult	0	00(00000000)	36	0	1776	-1071512059	XX------ --X---X- -----XX- -----X-X	8	4790959.642	1228661.94
Buttermilk	Ulva Island	2018/05/03	09:39:21	-46.930508	168.121872	-0.6	NA	NA	NA	Male	Adult	6.518394	00(00000000)	39	0	3280	541098304	--X----- -X------ X------X -X------	5	4790996.93	1228687.578
Buttermilk	Ulva Island	2018/04/30	08:03:26	-46.931015	168.121429	-0.66	NA	NA	NA	Male	Adult	73.279647	00(00000000)	4	0	1760	39878916	------X- -XX----- X------X -----X--	6	4790938.501	1228657.376
Buttermilk	Ulva Island	2018/04/29	03:02:43	-46.930534	168.121552	-0.67	NA	NA	NA	Male	Adult	99.738312	00(00000000)	29	0	6224	-2079841792	X----X-- ----X--- --X---X- --------	5	4790992.523	1228663.404
Buttermilk	Ulva Island	2018/04/27	00:53:09	-46.931049	168.122116	-0.74	NA	NA	NA	Male	Adult	64.712203	00(00000000)	4	0	1312	-2078801280	X----X-- ---XX--- ------X- X-------	6	4790937.984	1228709.895
Buttermilk	Ulva Island	2018/04/25	23:56:54	-46.93095	168.122025	-0.77	NA	NA	NA	Male	Adult	48.795689	00(00000000)	12	0	2048	303038480	---X--X- ---X---- -------- ---X----	4	4790948.551	1228702.284
Buttermilk	Ulva Island	2018/04/30	19:08:41	-46.930923	168.121262	-0.78	NA	NA	NA	Male	Adult	65.115279	00(00000000)	38	0	1584	1358956562	-X-X---X -------- ----X--- ---X--X-	6	4790947.93	1228644.029
Buttermilk	Ulva Island	2018/04/25	15:06:59	-46.930256	168.121719	-1.02	NA	NA	NA	Male	Adult	8.571924	00(00000000)	23	0	6272	142888960	----X--- X----X-- -X-X---- --------	5	4791024.201	1228674.188
Buttermilk	Ulva Island	2018/04/26	08:44:12	-46.930355	168.12175	-1.1	NA	NA	NA	Male	Adult	10.854615	00(00000000)	27	0	3248	37781824	------X- -X------ X------X -X------	5	4791013.349	1228677.233
Buttermilk	Ulva Island	2018/04/26	20:46:03	-46.930416	168.121521	-1.1	NA	NA	NA	Male	Adult	14.834923	00(00000000)	5	0	2048	16779314	-------X -------- ----X--- --XX--X-	5	4791005.485	1228660.228
Buttermilk	Ulva Island	2018/04/25	17:50:01	-46.930779	168.121994	-1.13	NA	NA	NA	Male	Adult	48.777914	00(00000000)	11	0	2304	16779314	-------X -------- ----X--- --XX--X-	5	4790967.401	1228698.74
Buttermilk	Ulva Island	2018/04/28	20:02:40	-46.93084	168.121155	-1.14	NA	NA	NA	Male	Adult	39.516277	00(00000000)	4	0	2080	17041458	-------X -----X-- ----X--- --XX--X-	6	4790956.643	1228635.31
Buttermilk	Ulva Island	2018/05/09	00:06:42	-46.93074	168.121719	-1.15	NA	NA	NA	Male	Adult	30.408934	00(00000000)	34	0	1552	337133568	---X-X-- ---XX--- -X------ --------	5	4790970.429	1228677.541
Buttermilk	Ulva Island	2018/04/28	16:44:17	-46.930481	168.121918	-1.2	NA	NA	NA	Male	Adult	11.968589	00(00000000)	28	0	4912	134545440	----X--- -----X-X -------- --X-----	4	4791000.148	1228690.892
Buttermilk	Ulva Island	2018/05/04	01:47:03	-46.930939	168.12204	-1.23	NA	NA	NA	Male	Adult	55.191416	00(00000000)	7	0	1024	-2078785024	X----X-- ---XX--- -X----X- --------	6	4790949.844	1228703.349
Buttermilk	Ulva Island	2018/05/08	05:31:25	-46.930771	168.12207	-1.26	NA	NA	NA	Male	Adult	69.651485	00(00000000)	35	0	3056	285214738	---X---X -------- ----X--- ---X--X-	5	4790968.651	1228704.469
Buttermilk	Ulva Island	2018/05/03	18:01:53	-46.930546	168.121948	-1.28	NA	NA	NA	Male	Adult	10.757263	00(00000012)	250	0	6336	264226	-------- -----X-- ----X--- --X---X-	4	4790993.069	1228693.625
Buttermilk	Ulva Island	2018/05/05	01:02:42	-46.93084	168.121368	-1.42	NA	NA	NA	Male	Adult	55.4735	00(00000000)	13	0	1824	1589760	-------- ---XX--- -X----X- --------	4	4790957.654	1228651.521
Buttermilk	Ulva Island	2018/04/28	06:17:04	-46.93119	168.12146	-1.51	NA	NA	NA	Male	Adult	1.272525	00(00000000)	39	0	1328	-1067310075	XX------ -XX---X- --X--X-- -----X-X	9	4790919.206	1228660.947
Buttermilk	Ulva Island	2018/05/01	05:01:05	-46.930897	168.12204	-1.55	NA	NA	NA	Male	Adult	9.561837	00(00000000)	7	0	3584	-2145377791	X------- --X----- --X---X- -------X	5	4790954.51	1228703.058
Buttermilk	Ulva Island	2018/05/08	05:04:48	-46.930889	168.122055	-1.57	NA	NA	NA	Male	Adult	13.200372	00(00000000)	4	0	1824	318769170	---X--XX -------- ----X--- ---X--X-	6	4790955.47	1228704.144
Buttermilk	Ulva Island	2018/04/27	03:27:16	-46.931351	168.121613	-1.71	NA	NA	NA	Male	Adult	56.421015	00(00000000)	4	0	2320	-1073732095	XX------ -------- --X--XX- -------X	6	4790902.046	1228673.706
Buttermilk	Ulva Island	2018/04/30	19:24:53	-46.930229	168.120865	-1.72	NA	NA	NA	Male	Adult	82.869324	00(00000000)	14	0	2160	285212690	---X---X -------- -------- ---X--X-	4	4791023.147	1228609.007
Buttermilk	Ulva Island	2018/04/29	01:58:17	-46.930946	168.12204	-1.77	NA	NA	NA	Male	Adult	63.456704	00(00000000)	4	0	1344	68698624	-----X-- ---XX--- -X----X- --------	5	4790949.066	1228703.398
Buttermilk	Ulva Island	2018/04/26	14:34:38	-46.930431	168.121826	-1.78	NA	NA	NA	Male	Adult	4.806134	00(00000000)	5	0	2512	142936096	----X--- X----X-X ----X--- --X-----	6	4791005.266	1228683.544
Buttermilk	Ulva Island	2018/04/29	01:01:02	-46.930222	168.121536	-1.86	NA	NA	NA	Male	Adult	48.2642	00(00000000)	7	0	6576	68702720	-----X-- ---XX--- -X-X--X- --------	6	4791027.11	1228660.025
Buttermilk	Ulva Island	2018/05/07	22:53:57	-46.931	168.122147	-1.86	NA	NA	NA	Male	Adult	2.416724	00(00000000)	11	0	3616	1593856	-------- ---XX--- -X-X--X- --------	5	4790943.575	1228711.915
Buttermilk	Ulva Island	2018/04/26	02:57:24	-46.930691	168.121338	-1.97	NA	NA	NA	Male	Adult	34.013028	00(00000000)	22	0	2592	-2147474816	X------- -------- --X---X- X-------	4	4790974.065	1228648.205
Buttermilk	Ulva Island	2018/04/26	14:50:50	-46.930408	168.12175	-1.98	NA	NA	NA	Male	Adult	3.187283	00(00000000)	29	0	3040	671109120	--X-X--- -------- -X-X---- --------	4	4791007.461	1228677.6
Buttermilk	Ulva Island	2018/04/30	22:41:20	-46.930775	168.121887	-2.11	NA	NA	NA	Male	Adult	39.972239	00(00000000)	5	0	1536	303042576	---X--X- ---X---- ---X---- ---X----	5	4790967.338	1228690.569
Buttermilk	Ulva Island	2018/05/01	23:48:02	-46.930565	168.121964	-2.12	NA	NA	NA	Male	Adult	21.932168	00(00000000)	73	0	3328	270057472	---X---- ---XX--- XX------ --------	5	4790991.034	1228694.975
Buttermilk	Ulva Island	2018/05/02	05:23:15	-46.930347	168.121613	-2.15	NA	NA	NA	Male	Adult	72.909183	00(00000000)	4	0	2112	-1071634944	XX------ --X----- --X--XX- --------	6	4791013.588	1228666.751
Buttermilk	Ulva Island	2018/05/01	04:45:06	-46.930977	168.122086	-2.19	NA	NA	NA	Male	Adult	7.574164	00(00000000)	6	0	3840	-2145377791	X------- --X----- --X---X- -------X	5	4790945.841	1228707.113
Buttermilk	Ulva Island	2018/04/26	04:28:54	-46.930389	168.121735	-2.29	NA	NA	NA	Male	Adult	18.335986	00(00000000)	34	0	1936	1080041476	-X------ -XX----- --X----- -----X--	5	4791009.501	1228676.327
Buttermilk	Ulva Island	2018/05/07	04:19:27	-46.931141	168.122223	-2.31	NA	NA	NA	Male	Adult	5.854972	00(00000000)	8	0	2256	-1073732096	XX------ -------- --X--XX- --------	5	4790928.271	1228718.675
Buttermilk	Ulva Island	2018/04/30	07:30:53	-46.931667	168.121292	-2.31	NA	NA	NA	Male	Adult	22.370977	00(00000000)	36	0	2240	39878916	------X- -XX----- X------X -----X--	6	4790865.415	1228651.466
Buttermilk	Ulva Island	2018/05/05	06:40:21	-46.930462	168.12175	-2.32	NA	NA	NA	Male	Adult	5.096831	00(00000000)	6	0	1808	285214738	---X---X -------- ----X--- ---X--X-	5	4791001.462	1228677.974
Buttermilk	Ulva Island	2018/04/26	19:20:54	-46.930649	168.12178	-2.36	NA	NA	NA	Male	Adult	17.631525	00(00000000)	4	0	1344	16779314	-------X -------- ----X--- --XX--X-	5	4790980.829	1228681.553
Buttermilk	Ulva Island	2018/05/03	08:33:19	-46.930504	168.121933	-2.55	NA	NA	NA	Male	Adult	4.807632	00(00000000)	27	0	3040	285476898	---X---X -----X-- ----X--- --X---X-	6	4790997.664	1228692.193
Buttermilk	Ulva Island	2018/04/29	05:03:29	-46.931206	168.121948	-2.57	NA	NA	NA	Male	Adult	51.43134	00(00000000)	20	0	2800	-2147473920	X------- -------- --X--XX- --------	4	4790919.744	1228698.197
Buttermilk	Ulva Island	2018/05/05	04:05:19	-46.930557	168.121979	-2.65	NA	NA	NA	Male	Adult	18.58202	00(00000000)	11	0	4224	-2145376767	X------- --X----- --X--XX- -------X	6	4790991.994	1228696.061
Buttermilk	Ulva Island	2018/04/29	23:30:10	-46.931087	168.122147	-2.81	NA	NA	NA	Male	Adult	157.787975	00(00000000)	11	0	1856	303042560	---X--X- ---X---- ---X---- --------	4	4790933.909	1228712.517
Buttermilk	Ulva Island	2018/04/26	18:48:20	-46.93084	168.121277	-2.85	NA	NA	NA	Male	Adult	52.611949	00(00000000)	11	0	7472	8718368	-------- X----X-X ----X--- --X-----	5	4790957.222	1228644.595
Buttermilk	Ulva Island	2018/04/28	23:00:46	-46.930626	168.121719	-2.85	NA	NA	NA	Male	Adult	76.081158	00(00000000)	7	0	1952	303042576	---X--X- ---X---- ---X---- ---X----	5	4790983.094	1228676.751
Buttermilk	Ulva Island	2018/05/05	20:43:06	-46.930828	168.121994	-2.92	NA	NA	NA	Male	Adult	44.742087	00(00000000)	5	0	2368	285214738	---X---X -------- ----X--- ---X--X-	5	4790961.958	1228699.079
Buttermilk	Ulva Island	2018/05/03	13:54:18	-46.930542	168.121918	-3.11	NA	NA	NA	Male	Adult	2.796381	00(00000000)	41	0	6256	8718368	-------- X----X-X ----X--- --X-----	5	4790993.371	1228691.314
Buttermilk	Ulva Island	2018/04/26	16:55:10	-46.931072	168.121933	-3.18	NA	NA	NA	Male	Adult	30.505109	00(00000000)	39	0	1824	17041458	-------X -----X-- ----X--- --XX--X-	6	4790934.56	1228696.127
Buttermilk	Ulva Island	2018/04/30	22:44:54	-46.930737	168.121445	-3.18	NA	NA	NA	Male	Adult	58.189104	00(00000000)	6	0	2352	303562768	---X--X- ---XX--- -------- ---X----	5	4790969.462	1228656.667
Buttermilk	Ulva Island	2018/04/27	07:46:01	-46.930687	168.121994	-3.24	NA	NA	NA	Male	Adult	16.704338	00(00000000)	70	0	4464	1077944324	-X------ -X------ --X----- -----X--	4	4790977.622	1228698.103
Buttermilk	Ulva Island	2018/04/30	00:52:11	-46.930592	168.121902	-3.25	NA	NA	NA	Male	Adult	22.801215	00(00000000)	22	0	3200	68178432	-----X-- ---X---- -X-X--X- --------	5	4790987.74	1228690.443
Buttermilk	Ulva Island	2018/05/09	02:40:31	-46.931362	168.121689	-3.29	NA	NA	NA	Male	Adult	51.962034	00(00000000)	22	0	2272	-2147482111	X------- -------- -----XX- -------X	4	4790901.184	1228679.566
Buttermilk	Ulva Island	2018/05/02	17:43:41	-46.93148	168.121826	-3.32	NA	NA	NA	Male	Adult	137.130944	00(00000000)	58	0	2912	2098	-------- -------- ----X--- --XX--X-	4	4790888.725	1228690.81
Buttermilk	Ulva Island	2018/05/07	10:33:00	-46.93029	168.122238	-3.39	NA	NA	NA	Male	Adult	25.167444	00(00000000)	115	0	4544	16779298	-------X -------- ----X--- --X---X-	4	4791022.886	1228713.923
Buttermilk	Ulva Island	2018/04/24	20:54:15	-46.930435	168.121964	-3.56	NA	NA	NA	Male	Adult	21.2207	00(00000000)	10	0	2016	285214770	---X---X -------- ----X--- --XX--X-	6	4791005.477	1228694.074
Buttermilk	Ulva Island	2018/05/07	00:53:09	-46.930962	168.122101	-3.7	NA	NA	NA	Male	Adult	13.036755	00(00000000)	11	0	1936	1589760	-------- ---XX--- -X----X- --------	4	4790947.578	1228708.151
Buttermilk	Ulva Island	2018/04/26	04:54:14	-46.931065	168.12146	-3.92	NA	NA	NA	Male	Adult	10.968036	00(00000000)	15	0	2640	-2147474943	X------- -------- --X---X- -------X	4	4790933.094	1228660.081
Buttermilk	Ulva Island	2018/05/09	23:33:08	-46.930901	168.121582	-3.95	NA	NA	NA	Male	Adult	4.65394	00(00000000)	4	0	1440	-2139093375	X------- X------- -----XX- X------X	6	4790951.892	1228668.23
Buttermilk	Ulva Island	2018/05/08	00:14:16	-46.93153	168.121658	-3.97	NA	NA	NA	Male	Adult	25.013467	00(00000000)	5	0	4320	270025216	---X---- ---XX--- -X----X- --------	5	4790882.373	1228678.371
Buttermilk	Ulva Island	2018/04/27	08:43:13	-46.930752	168.121811	-4.02	NA	NA	NA	Male	Adult	30.665291	00(00000000)	24	0	8336	1113587716	-X----X- -XX----- -------- -----X--	5	4790969.533	1228684.626
Buttermilk	Ulva Island	2018/04/25	22:40:33	-46.930309	168.121643	-4.06	NA	NA	NA	Male	Adult	28.752683	00(00000000)	28	0	2528	303562768	---X--X- ---XX--- -------- ---X----	5	4791017.952	1228668.771
Buttermilk	Ulva Island	2018/04/26	21:17:24	-46.929981	168.121201	-4.1	NA	NA	NA	Male	Adult	127.342837	00(00000000)	127	0	3440	318767122	---X--XX -------- -------- ---X--X-	5	4791052.294	1228632.86
Buttermilk	Ulva Island	2018/04/26	19:14:01	-46.930634	168.121902	-4.24	NA	NA	NA	Male	Adult	8.296191	00(00000000)	70	0	3248	68702848	-----X-- ---XX--- -X-X--X- X-------	7	4790983.074	1228690.734
Buttermilk	Ulva Island	2018/05/02	09:57:56	-46.930408	168.121811	-4.28	NA	NA	NA	Male	Adult	5.634687	00(00000000)	19	0	2336	4227392	-------- -X------ X------X -X------	4	4791007.75	1228682.243
Buttermilk	Ulva Island	2018/04/25	04:56:18	-46.930618	168.121399	-4.3	NA	NA	NA	Male	Adult	44.129411	00(00000000)	5	0	2896	-2147473919	X------- -------- --X--XX- -------X	5	4790982.465	1228652.342
Buttermilk	Ulva Island	2018/04/27	05:49:32	-46.930309	168.121307	-4.5	NA	NA	NA	Male	Adult	60.035331	00(00000000)	26	0	4208	1358956578	-X-X---X -------- ----X--- --X---X-	6	4791016.357	1228643.2
Buttermilk	Ulva Island	2018/04/25	06:29:00	-46.930847	168.122101	-4.76	NA	NA	NA	Male	Adult	45.863903	00(00000000)	4	0	2640	337166848	---X-X-- ---XX--- XX----X- --------	7	4790960.354	1228707.354
Buttermilk	Ulva Island	2018/04/26	23:27:22	-46.930305	168.121674	-4.76	NA	NA	NA	Male	Adult	15.864629	00(00000000)	6	0	1904	303562768	---X--X- ---XX--- -------- ---X----	5	4791018.543	1228671.103
Buttermilk	Ulva Island	2018/04/29	05:36:37	-46.931301	168.121536	-4.77	NA	NA	NA	Male	Adult	42.146435	00(00000000)	22	0	2672	-2147473920	X------- -------- --X--XX- --------	4	4790907.235	1228667.5
Buttermilk	Ulva Island	2018/04/29	20:59:32	-46.930981	168.121399	-4.99	NA	NA	NA	Male	Adult	27.607104	00(00000000)	5	0	1408	285214738	---X---X -------- ----X--- ---X--X-	5	4790942.136	1228654.857
Buttermilk	Ulva Island	2018/04/24	23:24:42	-46.930511	168.12175	-5.04	NA	NA	NA	Male	Adult	47.072749	00(00000000)	8	0	1872	303038480	---X--X- ---X---- -------- ---X----	4	4790996.018	1228678.314
Buttermilk	Ulva Island	2018/04/28	03:29:57	-46.930721	168.121613	-5.09	NA	NA	NA	Male	Adult	9.35611	00(00000000)	11	0	1552	-2139086208	X------- X------- --X---X- X-------	5	4790972.037	1228669.342
Buttermilk	Ulva Island	2018/05/04	12:14:25	-46.930721	168.121933	-5.12	NA	NA	NA	Male	Adult	17.54488	00(00000000)	44	0	1984	8718338	-------- X----X-X ----X--- ------X-	5	4790973.556	1228693.696
Buttermilk	Ulva Island	2018/05/08	23:57:43	-46.931637	168.121948	-5.31	NA	NA	NA	Male	Adult	71.359935	00(00000000)	6	0	3280	270025216	---X---- ---XX--- -X----X- --------	5	4790871.861	1228701.182
Buttermilk	Ulva Island	2018/04/24	22:25:39	-46.930874	168.12207	-5.55	NA	NA	NA	Male	Adult	91.136527	00(00000000)	13	0	1872	303038480	---X--X- ---X---- -------- ---X----	4	4790957.208	1228705.182
Buttermilk	Ulva Island	2018/04/29	05:52:48	-46.931282	168.121521	-5.63	NA	NA	NA	Male	Adult	13.54293	00(00000000)	8	0	1312	1080033284	-X------ -XX----- -------- -----X--	4	4790909.275	1228666.227
Buttermilk	Ulva Island	2018/04/25	17:25:42	-46.930576	168.121872	-5.67	NA	NA	NA	Male	Adult	19.555185	00(00000000)	51	0	1600	319293456	---X--XX ----X--- ----X--- ---X----	6	4790989.375	1228688.049
Buttermilk	Ulva Island	2018/04/28	14:13:02	-46.930561	168.121857	-5.74	NA	NA	NA	Male	Adult	7.003469	00(00000000)	54	0	4928	671432704	--X-X--- -----X-X -X------ --------	5	4790990.971	1228686.804
Buttermilk	Ulva Island	2018/05/03	12:14:43	-46.930511	168.121857	-5.78	NA	NA	NA	Male	Adult	3.475952	00(00000000)	196	0	5824	671093056	--X-X--- -------- ---X---X -X------	5	4790996.526	1228686.457
Buttermilk	Ulva Island	2018/04/27	14:18:45	-46.930168	168.12059	-5.85	NA	NA	NA	Male	Adult	8.121691	00(00000000)	52	0	2448	285212690	---X---X -------- -------- ---X--X-	4	4791028.619	1228587.655
Buttermilk	Ulva Island	2018/05/02	19:29:14	-46.931408	168.121735	-5.89	NA	NA	NA	Male	Adult	10.643308	00(00000000)	18	0	2224	2098	-------- -------- ----X--- --XX--X-	4	4790896.292	1228683.386
Buttermilk	Ulva Island	2018/04/24	14:21:40	-46.930218	168.121902	-5.91	NA	NA	NA	Male	Adult	16.393193	00(00000000)	18	0	6192	671155201	--X-X--- -------X -----X-- -------X	5	4791029.291	1228687.852
Buttermilk	Ulva Island	2018/05/07	06:13:59	-46.930573	168.122162	-5.97	NA	NA	NA	Male	Adult	14.957368	00(00000000)	102	0	3888	71336192	-----X-- -X------ X------X --------	4	4790991.085	1228710.099
Buttermilk	Ulva Island	2018/04/28	15:20:48	-46.930584	168.121872	-6	NA	NA	NA	Male	Adult	2.796381	00(00000000)	181	0	5600	134545440	----X--- -----X-X -------- --X-----	4	4790988.487	1228688.104
Buttermilk	Ulva Island	2018/04/26	22:57:00	-46.930492	168.121765	-6	NA	NA	NA	Male	Adult	70.598915	00(00000000)	16	0	5152	270057472	---X---- ---XX--- XX------ --------	5	4790998.2	1228679.324
Buttermilk	Ulva Island	2018/05/02	15:25:21	-46.930534	168.12175	-6.16	NA	NA	NA	Male	Adult	104.353478	00(00000000)	11	0	1616	285214738	---X---X -------- ----X--- ---X--X-	5	4790993.463	1228678.473
Buttermilk	Ulva Island	2018/04/26	10:15:48	-46.930367	168.121765	-6.25	NA	NA	NA	Male	Adult	3.989531	00(00000000)	17	0	5552	37781824	------X- -X------ X------X -X------	5	4791012.087	1228678.458
Buttermilk	Ulva Island	2018/05/02	22:46:57	-46.930534	168.121704	-6.36	NA	NA	NA	Male	Adult	13.304611	00(00000000)	12	0	2608	268976144	---X---- ----X--- -X------ ---X----	4	4790993.244	1228674.972
Buttermilk	Ulva Island	2018/05/01	05:32:56	-46.93111	168.12207	-6.39	NA	NA	NA	Male	Adult	18.424019	00(00000000)	8	0	4144	-2145377791	X------- --X----- --X---X- -------X	5	4790930.989	1228706.817
Buttermilk	Ulva Island	2018/04/30	07:46:53	-46.930763	168.122192	-6.5	NA	NA	NA	Male	Adult	11.710026	00(00000000)	45	0	5616	536871248	--X----- -------- -------X -X-X----	4	4790970.118	1228713.698
Buttermilk	Ulva Island	2018/05/09	21:56:41	-46.931	168.122162	-6.62	NA	NA	NA	Male	Adult	44.282884	00(00000000)	12	0	2304	68698112	-----X-- ---XX--- -X------ --------	4	4790943.646	1228713.056
Buttermilk	Ulva Island	2018/04/26	06:03:37	-46.930733	168.121826	-6.68	NA	NA	NA	Male	Adult	43.14151	00(00000000)	36	0	3152	-2147474943	X------- -------- --X---X- -------X	4	4790971.715	1228685.636
Buttermilk	Ulva Island	2018/05/09	00:40:48	-46.931263	168.121994	-6.69	NA	NA	NA	Male	Adult	31.922647	00(00000000)	10	0	1920	68698112	-----X-- ---XX--- -X------ --------	4	4790913.63	1228702.092
Buttermilk	Ulva Island	2018/05/02	05:07:17	-46.930912	168.122101	-6.85	NA	NA	NA	Male	Adult	14.733701	00(00000000)	6	0	1024	-1071634944	XX------ --X----- --X--XX- --------	6	4790953.133	1228707.804
Buttermilk	Ulva Island	2018/04/25	05:28:30	-46.930508	168.121475	-7.02	NA	NA	NA	Male	Adult	48.547854	00(00000000)	7	0	4032	-2147473919	X------- -------- --X--XX- -------X	5	4790995.046	1228657.364
Buttermilk	Ulva Island	2018/04/25	02:47:18	-46.930946	168.121277	-7.06	NA	NA	NA	Male	Adult	33.877771	00(00000000)	6	0	1344	68698624	-----X-- ---XX--- -X----X- --------	5	4790945.446	1228645.33
Buttermilk	Ulva Island	2018/05/07	19:27:06	-46.930725	168.121826	-7.06	NA	NA	NA	Male	Adult	2.643702	00(00000000)	9	0	1952	16779298	-------X -------- ----X--- --X---X-	4	4790972.604	1228685.58
Buttermilk	Ulva Island	2018/04/27	02:23:56	-46.930752	168.121384	-7.17	NA	NA	NA	Male	Adult	33.923149	00(00000000)	7	0	1296	-2078784896	X----X-- ---XX--- -X----X- X-------	7	4790967.506	1228652.129
Buttermilk	Ulva Island	2018/05/04	05:02:20	-46.930443	168.121628	-7.17	NA	NA	NA	Male	Adult	5.484041	00(00000000)	7	0	3040	-2147473919	X------- -------- --X--XX- -------X	5	4791002.994	1228668.558
Buttermilk	Ulva Island	2018/04/27	20:27:33	-46.930115	168.12085	-7.27	NA	NA	NA	Male	Adult	59.429539	00(00000000)	6	0	2128	1358956578	-X-X---X -------- ----X--- --X---X-	6	4791035.741	1228607.075
Buttermilk	Ulva Island	2018/04/27	19:55:52	-46.931026	168.121964	-7.38	NA	NA	NA	Male	Adult	94.283697	00(00000000)	4	0	2928	1358956578	-X-X---X -------- ----X--- --X---X-	6	4790939.818	1228698.168
Buttermilk	Ulva Island	2018/04/30	22:08:49	-46.930752	168.121643	-7.5	NA	NA	NA	Male	Adult	93.477764	00(00000000)	4	0	1200	320339986	---X--XX ---XX--- -------- ---X--X-	7	4790968.735	1228671.84
Buttermilk	Ulva Island	2018/04/29	17:07:55	-46.930355	168.121872	-7.51	NA	NA	NA	Male	Adult	22.277955	00(00000000)	54	0	9168	8716320	-------- X----X-X -------- --X-----	4	4791013.928	1228686.518
Buttermilk	Ulva Island	2018/05/07	19:10:17	-46.930737	168.121857	-7.55	NA	NA	NA	Male	Adult	57.463292	00(00000000)	9	0	1696	16779298	-------X -------- ----X--- --X---X-	4	4790971.417	1228688.023
Buttermilk	Ulva Island	2018/05/01	06:21:15	-46.930969	168.122253	-7.56	NA	NA	NA	Male	Adult	49.173248	00(00000000)	12	0	5184	1075847173	-X------ --X----- --X----- -----X-X	5	4790947.522	1228719.767
Buttermilk	Ulva Island	2018/04/25	20:22:47	-46.93071	168.121719	-7.61	NA	NA	NA	Male	Adult	86.858399	00(00000000)	5	0	1968	16779314	-------X -------- ----X--- --XX--X-	5	4790973.762	1228677.333
Buttermilk	Ulva Island	2018/05/04	05:51:04	-46.930775	168.122101	-7.69	NA	NA	NA	Male	Adult	34.039311	00(00000000)	146	0	4208	1080033285	-X------ -XX----- -------- -----X-X	5	4790968.353	1228706.856
Buttermilk	Ulva Island	2018/04/26	21:27:03	-46.930603	168.122681	-7.73	NA	NA	NA	Male	Adult	53.123783	00(00000000)	29	0	7840	303562752	---X--X- ---XX--- -------- --------	4	4790990.214	1228749.805
Buttermilk	Ulva Island	2018/04/27	14:37:07	-46.930164	168.120697	-7.82	NA	NA	NA	Male	Adult	11.65625	00(00000000)	8	0	4000	285214754	---X---X -------- ----X--- --X---X-	5	4791029.571	1228595.771
Buttermilk	Ulva Island	2018/05/07	01:20:55	-46.930981	168.122025	-7.83	NA	NA	NA	Male	Adult	6.169224	00(00000000)	8	0	2832	1589760	-------- ---XX--- -X----X- --------	4	4790945.107	1228702.498
Buttermilk	Ulva Island	2018/05/03	06:58:02	-46.930481	168.121933	-7.84	NA	NA	NA	Male	Adult	12.046898	00(00000000)	41	0	2208	37781572	------X- -X------ X------- -X---X--	5	4791000.219	1228692.033
Buttermilk	Ulva Island	2018/04/25	07:28:35	-46.930389	168.121811	-7.92	NA	NA	NA	Male	Adult	16.074787	00(00000000)	7	0	2080	1113595936	-X----X- -XX----- --X----- --X-----	6	4791009.861	1228682.111
Buttermilk	Ulva Island	2018/04/27	20:11:41	-46.930462	168.121445	-7.92	NA	NA	NA	Male	Adult	74.114424	00(00000000)	6	0	1648	1358956578	-X-X---X -------- ----X--- --X---X-	6	4791000.014	1228654.762
Buttermilk	Ulva Island	2018/04/29	00:38:26	-46.930424	168.121704	-7.96	NA	NA	NA	Male	Adult	26.212588	00(00000000)	7	0	2224	68698624	-----X-- ---XX--- -X----X- --------	5	4791005.465	1228674.21
Buttermilk	Ulva Island	2018/04/29	03:59:27	-46.930801	168.121613	-8.099999	NA	NA	NA	Male	Adult	13.019629	00(00000000)	10	0	2256	-2139085312	X------- X------- --X--XX- --------	5	4790963.149	1228669.896
Buttermilk	Ulva Island	2018/05/07	21:14:14	-46.931061	168.122192	-8.21	NA	NA	NA	Male	Adult	7.625133	00(00000000)	36	0	3136	1589760	-------- ---XX--- -X----X- --------	4	4790937.011	1228715.762
Buttermilk	Ulva Island	2018/04/30	18:23:08	-46.930576	168.121948	-8.24	NA	NA	NA	Male	Adult	15.80509	00(00000000)	25	0	5936	8652834	-------- X----X-- ----X--- --X---X-	5	4790989.736	1228693.833
Buttermilk	Ulva Island	2018/04/29	20:43:16	-46.931194	168.12204	-8.32	NA	NA	NA	Male	Adult	45.197291	00(00000000)	14	0	2224	303038480	---X--X- ---X---- -------- ---X----	4	4790921.514	1228705.115
Buttermilk	Ulva Island	2018/04/27	20:43:24	-46.930176	168.12085	-8.429999	NA	NA	NA	Male	Adult	6.7868	00(00000000)	6	0	1984	1358956578	-X-X---X -------- ----X--- --X---X-	6	4791028.964	1228607.498
Buttermilk	Ulva Island	2018/04/25	01:43:12	-46.930851	168.121414	-8.88	NA	NA	NA	Male	Adult	7.559407	00(00000000)	6	0	2560	68698624	-----X-- ---XX--- -X----X- --------	5	4790956.65	1228655.098
Buttermilk	Ulva Island	2018/04/28	00:40:28	-46.930233	168.121948	-9.24	NA	NA	NA	Male	Adult	37.618965	00(00000000)	13	0	3792	270045184	---X---- ---XX--- X--X---- --------	5	4791027.842	1228691.457
Buttermilk	Ulva Island	2018/04/25	23:32:11	-46.930511	168.121994	-9.44	NA	NA	NA	Male	Adult	14.606933	00(00000000)	9	0	3120	303595536	---X--X- ---XX--- X------- ---X----	6	4790997.176	1228696.884
Buttermilk	Ulva Island	2018/05/08	00:47:42	-46.930592	168.121674	-9.7	NA	NA	NA	Male	Adult	12.363827	00(00000000)	7	0	1856	1589760	-------- ---XX--- -X----X- --------	4	4790986.658	1228673.091
Buttermilk	Ulva Island	2018/04/25	15:41:57	-46.93037	168.121735	-9.74	NA	NA	NA	Male	Adult	25.973955	00(00000000)	181	0	3312	142936096	----X--- X----X-X ----X--- --X-----	6	4791011.611	1228676.196
Buttermilk	Ulva Island	2018/04/29	20:34:27	-46.930576	168.121902	-9.8	NA	NA	NA	Male	Adult	21.491703	00(00000000)	29	0	3584	68702720	-----X-- ---XX--- -X-X--X- --------	6	4790989.518	1228690.332
Buttermilk	Ulva Island	2018/04/26	09:59:30	-46.930332	168.12178	-10.24	NA	NA	NA	Male	Adult	3.441976	00(00000000)	7	0	3984	37781824	------X- -X------ X------X -X------	5	4791016.047	1228679.357
Buttermilk	Ulva Island	2018/05/04	04:46:08	-46.930481	168.121674	-10.389999	NA	NA	NA	Male	Adult	37.333312	00(00000000)	6	0	3264	-2147473919	X------- -------- --X--XX- -------X	5	4790998.99	1228672.322
Buttermilk	Ulva Island	2018/04/30	03:21:26	-46.931408	168.121536	-10.599999	NA	NA	NA	Male	Adult	64.485007	00(00000000)	4	0	4192	-1071636475	XX------ --X----- --X----- -----X-X	6	4790895.348	1228668.241
Buttermilk	Ulva Island	2018/05/03	01:35:41	-46.930332	168.121674	-10.809999	NA	NA	NA	Male	Adult	21.70923	00(00000000)	20	0	4336	68698624	-----X-- ---XX--- -X----X- --------	5	4791015.544	1228671.29
Buttermilk	Ulva Island	2018/05/05	01:50:56	-46.930939	168.12175	-10.889999	NA	NA	NA	Male	Adult	15.936397	00(00000000)	7	0	2688	1589760	-------- ---XX--- -X----X- --------	4	4790948.468	1228681.279
Buttermilk	Ulva Island	2018/05/09	23:17:11	-46.93063	168.121689	-10.92	NA	NA	NA	Male	Adult	3.50173	00(00000000)	34	0	8912	270012416	---X---- ---XX--- ---X---- --------	4	4790982.508	1228674.496
Buttermilk	Ulva Island	2018/04/27	23:19:54	-46.930473	168.122025	-11.27	NA	NA	NA	Male	Adult	4.83346	00(00000000)	7	0	2928	303599632	---X--X- ---XX--- X--X---- ---X----	7	4791001.544	1228698.98
Buttermilk	Ulva Island	2018/04/24	11:51:29	-46.930336	168.121841	-11.36	NA	NA	NA	Male	Adult	20.583644	00(00000000)	51	0	8192	537002176	--X----- ------X- -------- XX------	4	4791015.892	1228684.027
Buttermilk	Ulva Island	2018/04/29	16:40:49	-46.930492	168.121658	-11.78	NA	NA	NA	Male	Adult	57.410166	00(00000000)	8	0	2848	8716320	-------- X----X-X -------- --X-----	4	4790997.692	1228671.181
Buttermilk	Ulva Island	2018/04/25	10:15:59	-46.930374	168.121872	-11.95	NA	NA	NA	Male	Adult	11.656208	00(00000000)	53	0	6512	536871248	--X----- -------- -------X -X-X----	4	4791011.817	1228686.65
Buttermilk	Ulva Island	2018/04/28	11:32:17	-46.930531	168.121918	-12.44	NA	NA	NA	Male	Adult	8.286125	00(00000000)	42	0	5472	201327040	----XX-- -------- -------X XX------	5	4790994.593	1228691.238
Buttermilk	Ulva Island	2018/05/01	07:16:28	-46.93087	168.122177	-12.77	NA	NA	NA	Male	Adult	23.126689	00(00000000)	25	0	4224	1113587716	-X----X- -XX----- -------- -----X--	5	4790958.16	1228713.297
Buttermilk	Ulva Island	2018/04/25	08:37:59	-46.930347	168.12175	-12.889999	NA	NA	NA	Male	Adult	4.711621	00(00000000)	37	0	5344	1111490596	-X----X- -X------ -------- --X--X--	5	4791014.238	1228677.178
Buttermilk	Ulva Island	2018/05/09	20:58:25	-46.930626	168.121735	-12.94	NA	NA	NA	Male	Adult	17.71891	00(00000000)	20	0	6960	270012416	---X---- ---XX--- ---X---- --------	4	4790983.17	1228677.969
Buttermilk	Ulva Island	2018/04/30	12:10:56	-46.93074	168.122299	-12.99	NA	NA	NA	Male	Adult	9.423985	00(00000000)	7	0	5408	671088976	--X-X--- -------- -------X -X-X----	5	4790973.181	1228721.682
Buttermilk	Ulva Island	2018/04/26	17:11:17	-46.930447	168.121872	-13.02	NA	NA	NA	Male	Adult	17.13279	00(00000000)	8	0	2304	8718368	-------- X----X-X ----X--- --X-----	5	4791003.707	1228687.155
Buttermilk	Ulva Island	2018/04/30	13:00:13	-46.930813	168.121811	-13.5	NA	NA	NA	Male	Adult	31.916231	00(00000000)	53	0	6352	671417344	--X-X--- -----X-X -----X-- --------	5	4790962.756	1228685.048
Buttermilk	Ulva Island	2018/04/30	11:49:13	-46.93071	168.121918	-13.599999	NA	NA	NA	Male	Adult	29.164243	00(00000000)	75	0	6624	671089728	--X-X--- -------- -----X-- -X------	4	4790974.707	1228692.478
Buttermilk	Ulva Island	2018/04/30	17:34:30	-46.931313	168.121902	-13.62	NA	NA	NA	Male	Adult	18.984613	00(00000000)	25	0	2320	264226	-------- -----X-- ----X--- --X---X-	4	4790907.639	1228695.437
Buttermilk	Ulva Island	2018/04/26	19:53:50	-46.930676	168.121552	-13.62	NA	NA	NA	Male	Adult	52.774006	00(00000000)	5	0	1696	17041458	-------X -----X-- ----X--- --XX--X-	6	4790976.747	1228664.388
Buttermilk	Ulva Island	2018/04/26	00:57:47	-46.930687	168.121979	-13.679999	NA	NA	NA	Male	Adult	29.091693	00(00000000)	9	0	2800	270057472	---X---- ---XX--- XX------ --------	5	4790977.551	1228696.961
Buttermilk	Ulva Island	2018/04/30	02:52:58	-46.930679	168.121918	-13.99	NA	NA	NA	Male	Adult	37.852514	00(00000000)	21	0	4816	-2147474816	X------- -------- --X---X- X-------	4	4790978.151	1228692.263
Buttermilk	Ulva Island	2018/04/26	18:32:08	-46.930504	168.121765	-14.849999	NA	NA	NA	Male	Adult	11.511185	00(00000000)	12	0	5600	8718368	-------- X----X-X ----X--- --X-----	5	4790996.867	1228679.407
Buttermilk	Ulva Island	2018/05/03	09:23:09	-46.93042	168.121948	-14.92	NA	NA	NA	Male	Adult	15.54947	00(00000000)	10	0	2240	37781572	------X- -X------ X------- -X---X--	5	4791007.067	1228692.752
Buttermilk	Ulva Island	2018/04/26	15:07:20	-46.930939	168.121582	-15	NA	NA	NA	Male	Adult	22.511111	00(00000000)	22	0	2592	329760	-------- -----X-X ----X--- --X-----	4	4790947.671	1228668.493
Buttermilk	Ulva Island	2018/04/27	06:37:48	-46.93063	168.122101	-15.679999	NA	NA	NA	Male	Adult	75.352776	00(00000000)	10	0	5104	-1067442171	XX------ -XX----- --X----- -----X-X	7	4790984.463	1228705.851
Buttermilk	Ulva Island	2018/05/08	20:00:33	-46.930676	168.121567	-16	NA	NA	NA	Male	Adult	95.269173	00(00000000)	18	0	2288	1589760	-------- ---XX--- -X----X- --------	4	4790976.818	1228665.53
Buttermilk	Ulva Island	2018/04/28	02:25:43	-46.930676	168.121826	-16.42	NA	NA	NA	Male	Adult	19.54642	00(00000000)	11	0	3600	68682368	-----X-- ---XX--- ------X- X-------	5	4790978.047	1228685.241
Buttermilk	Ulva Island	2018/04/25	05:12:20	-46.930214	168.121002	-16.77	NA	NA	NA	Male	Adult	54.121573	00(00000000)	16	0	5664	-2147473919	X------- -------- --X--XX- -------X	5	4791025.464	1228619.329
Buttermilk	Ulva Island	2018/05/05	22:18:12	-46.930008	168.120987	-16.789999	NA	NA	NA	Male	Adult	93.774239	00(00000000)	8	0	3104	268980240	---X---- ----X--- -X-X---- ---X----	5	4791048.279	1228616.761
Buttermilk	Ulva Island	2018/05/05	22:34:32	-46.930099	168.120758	-17.26	NA	NA	NA	Male	Adult	20.141939	00(00000000)	11	0	2224	268980240	---X---- ----X--- -X-X---- ---X----	5	4791037.082	1228599.963
Buttermilk	Ulva Island	2018/04/24	20:13:30	-46.930351	168.121811	-17.58	NA	NA	NA	Male	Adult	42.851484	00(00000000)	29	0	5504	671286273	--X-X--- ------XX -----X-- -------X	6	4791014.083	1228681.848
Buttermilk	Ulva Island	2018/05/04	11:58:05	-46.930691	168.122101	-18.07	NA	NA	NA	Male	Adult	4.935402	00(00000000)	22	0	8352	671088976	--X-X--- -------- -------X -X-X----	5	4790977.686	1228706.274
Buttermilk	Ulva Island	2018/05/08	03:32:19	-46.930145	168.122116	-18.32	NA	NA	NA	Male	Adult	78.890394	00(00000000)	17	0	7296	-1054859264	XX-----X --X----- --X----- --------	5	4791038.416	1228703.633
Buttermilk	Ulva Island	2018/05/03	04:39:32	-46.930595	168.121872	-18.549999	NA	NA	NA	Male	Adult	2.3558	00(00000000)	13	0	3776	-2145246720	X------- --X---X- --X---X- --------	5	4790987.264	1228688.181
Buttermilk	Ulva Island	2018/05/02	02:32:04	-46.93018	168.121521	-18.609999	NA	NA	NA	Male	Adult	19.916402	00(00000000)	81	0	5952	-1071636480	XX------ --X----- --X----- --------	4	4791031.704	1228658.593
Buttermilk	Ulva Island	2018/04/30	08:35:28	-46.93148	168.121857	-18.68	NA	NA	NA	Male	Adult	100.769552	00(00000000)	12	0	976	8718370	-------- X----X-X ----X--- --X---X-	6	4790888.872	1228693.169
Buttermilk	Ulva Island	2018/04/30	21:05:25	-46.930088	168.120941	-19.219999	NA	NA	NA	Male	Adult	16.729577	00(00000000)	8	0	2896	285212690	---X---X -------- -------- ---X--X-	4	4791039.173	1228613.814
Buttermilk	Ulva Island	2018/04/29	23:13:42	-46.929932	168.120941	-19.52	NA	NA	NA	Male	Adult	117.741192	00(00000000)	35	0	1776	269488144	---X---- ---X---- ---X---- ---X----	4	4791056.504	1228612.733
Buttermilk	Ulva Island	2018/04/28	10:02:59	-46.93055	168.121902	-19.77	NA	NA	NA	Male	Adult	14.872545	00(00000000)	24	0	2288	37781760	------X- -X------ X------X --------	4	4790992.406	1228690.152
Buttermilk	Ulva Island	2018/04/30	15:06:47	-46.93047	168.122086	-20.459999	NA	NA	NA	Male	Adult	3.577982	00(00000000)	39	0	7584	8716322	-------- X----X-X -------- --X---X-	5	4791002.167	1228703.601
Buttermilk	Ulva Island	2018/05/07	19:43:51	-46.930805	168.121811	-21.279999	NA	NA	NA	Male	Adult	8.982713	00(00000000)	8	0	2320	16779298	-------X -------- ----X--- --X---X-	4	4790963.645	1228684.993
Buttermilk	Ulva Island	2018/04/24	09:26:32	-46.930435	168.12207	-22.209999	NA	NA	NA	Male	Adult	37.218061	00(00000000)	55	0	7488	541065536	--X----- -X------ -------X -X------	4	4791005.98	1228702.141
Buttermilk	Ulva Island	2018/05/04	08:52:29	-46.930492	168.121826	-24.109999	NA	NA	NA	Male	Adult	30.355807	00(00000000)	94	0	7872	671092800	--X-X--- -------- ---X---- -X------	4	4790998.489	1228683.966
Buttermilk	Ulva Island	2018/05/04	00:01:54	-46.930447	168.12204	-24.629999	NA	NA	NA	Male	Adult	112.76531	00(00000000)	15	0	5888	1593856	-------- ---XX--- -X-X--X- --------	5	4791004.504	1228699.941
Buttermilk	Ulva Island	2018/04/25	08:59:32	-46.930115	168.121368	-25.23	NA	NA	NA	Male	Adult	37.730996	00(00000000)	108	0	9072	541065552	--X----- -X------ -------X -X-X----	5	4791038.2	1228646.498
Buttermilk	Ulva Island	2018/04/25	03:35:37	-46.930271	168.121704	-25.859999	NA	NA	NA	Male	Adult	9.167993	00(00000000)	101	0	5872	37781760	------X- -X------ X------X --------	4	4791022.463	1228673.151
Buttermilk	Ulva Island	2018/04/27	07:25:57	-46.930538	168.121964	-27.119999	NA	NA	NA	Male	Adult	15.148336	00(00000000)	17	0	3168	1080033284	-X------ -XX----- -------- -----X--	4	4790994.034	1228694.787
Buttermilk	Ulva Island	2018/05/03	19:33:04	-46.930515	168.12207	-28.439999	NA	NA	NA	Male	Adult	19.715322	00(00000000)	26	0	1840	1358956562	-X-X---X -------- ----X--- ---X--X-	6	4790997.092	1228702.695
Buttermilk	Ulva Island	2018/05/04	21:02:24	-46.930805	168.122025	-28.599998	NA	NA	NA	Male	Adult	30.551769	00(00000000)	16	0	4096	285214738	---X---X -------- ----X--- ---X--X-	5	4790964.66	1228701.279
Buttermilk	Ulva Island	2018/04/30	17:17:29	-46.930477	168.12204	-29.41	NA	NA	NA	Male	Adult	9.584221	00(00000000)	64	0	3792	8716320	-------- X----X-X -------- --X-----	4	4791001.171	1228700.149
Buttermilk	Ulva Island	2018/04/25	13:23:21	-46.930145	168.121643	-30.619999	NA	NA	NA	Male	Adult	13.597007	00(00000000)	75	0	6128	142934016	----X--- X----X-X -------- --------	4	4791036.172	1228667.635
Buttermilk	Ulva Island	2018/05/02	13:55:25	-46.930248	168.121902	-31.769999	NA	NA	NA	Male	Adult	22.329307	00(00000012)	250	0	7440	329760	-------- -----X-X ----X--- --X-----	4	4791025.958	1228688.06
Buttermilk	Ulva Island	2018/04/25	13:06:50	-46.930332	168.122055	-33	NA	NA	NA	Male	Adult	25.48419	00(00000000)	65	0	3552	671371264	--X-X--- -----X-- -X-X---- --------	5	4791017.352	1228700.286
Buttermilk	Ulva Island	2018/04/30	11:00:54	-46.930798	168.122208	-36.07	NA	NA	NA	Male	Adult	3.989528	00(00000000)	56	0	7808	671088976	--X-X--- -------- -------X -X-X----	5	4790966.306	1228715.158
Buttermilk	Ulva Island	2018/05/05	23:52:20	-46.930546	168.122223	-38.169998	NA	NA	NA	Male	Adult	32.904197	00(00000000)	16	0	12912	-2145377279	X------- --X----- --X--X-- -------X	5	4790994.374	1228714.554
Buttermilk	Ulva Island	2018/04/28	17:19:49	-46.930416	168.122208	-44.129997	NA	NA	NA	Male	Adult	23.74826	00(00000000)	36	0	3536	329760	-------- -----X-X ----X--- --X-----	4	4791008.745	1228712.512
Buttermilk	Ulva Island	2018/04/24	07:01:10	-46.930603	168.121384	-61.02	NA	NA	NA	Male	Adult	45.71494	00(00000000)	38	0	9984	537003073	--X----- ------X- -----X-- -X-----X	5	4790984.06	1228651.097
Captain Oats	Ulva Island	2018/04/27	23:03:21	-46.933582	168.134003	427.099976	NA	NA	NA	Male	Adult	167.74529	00(00000000)	10	0	3648	270057488	---X---- ---XX--- XX------ ---X----	6	4790712.906	1229632.054
Captain Oats	Ulva Island	2018/04/29	23:27:30	-46.931355	168.132446	289.199982	NA	NA	NA	Male	Adult	92.773682	00(00000000)	123	0	3120	335593984	---X-X-- -------- XX----X- --------	5	4790952.95	1229498.171
Captain Oats	Ulva Island	2018/04/28	20:14:24	-46.933418	168.132095	239.349991	NA	NA	NA	Male	Adult	87.942074	00(00000000)	64	0	3344	285212720	---X---X -------- -------- --XX----	4	4790722.093	1229485.719
Captain Oats	Ulva Island	2018/04/28	19:41:51	-46.932701	168.131607	228.559998	NA	NA	NA	Male	Adult	56.0192	00(00000000)	33	0	4944	1358954800	-X-X---X -------- -------X --XX----	6	4790799.439	1229443.625
Captain Oats	Ulva Island	2018/04/26	13:19:56	-46.931953	168.13414	213.720001	NA	NA	NA	Male	Adult	42.403384	00(00000000)	44	0	6704	134218945	----X--- -------- -----X-- XX-----X	5	4790894.532	1229631.224
Captain Oats	Ulva Island	2018/04/28	05:16:57	-46.932148	168.132858	213.619995	NA	NA	NA	Male	Adult	31.628657	00(00000000)	7	0	2960	-1056961019	XX-----X -------- ----XXX- -----X-X	8	4790866.8	1229535.007
Captain Oats	Ulva Island	2018/04/29	01:47:51	-46.931839	168.135254	200.809998	NA	NA	NA	Male	Adult	64.343727	00(00000000)	7	0	2320	-2070920704	X----X-- X--X---- -X----X- --------	6	4790912.47	1229715.216
Captain Oats	Ulva Island	2018/04/26	08:02:14	-46.932571	168.133057	198.349991	NA	NA	NA	Male	Adult	61.727848	00(00000000)	12	0	3328	603980240	--X--X-- -------- -------X XX-X----	6	4790820.747	1229553.075
Captain Oats	Ulva Island	2018/04/28	03:39:19	-46.932877	168.131927	198.269989	NA	NA	NA	Male	Adult	150.244241	00(00000000)	43	0	3088	25430052	-------X X----X-- ----X--- --X--X--	6	4790781.401	1229469.194
Captain Oats	Ulva Island	2018/04/28	18:50:59	-46.931545	168.133011	193.669998	NA	NA	NA	Male	Adult	118.778376	00(00000000)	28	0	2880	25167920	-------X X------- ----X--- --XX----	5	4790934.516	1229542.483
Captain Oats	Ulva Island	2018/04/29	02:42:25	-46.931698	168.13562	188.029999	NA	NA	NA	Male	Adult	48.166312	00(00000000)	9	0	5696	-2138029568	X------- X--X---- -X----X- --------	5	4790929.866	1229742.096
Captain Oats	Ulva Island	2018/04/28	00:41:00	-46.931805	168.13385	180.440002	NA	NA	NA	Male	Adult	57.807801	00(00000000)	6	0	3824	337134080	---X-X-- ---XX--- -X----X- --------	6	4790909.602	1229608.131
Captain Oats	Ulva Island	2018/05/02	18:39:45	-46.930511	168.133896	179.580002	NA	NA	NA	Male	Adult	224.557151	00(00000000)	20	0	7744	8718368	-------- X----X-X ----X--- --X-----	5	4791053.581	1229602.691
Captain Oats	Ulva Island	2018/04/28	00:08:35	-46.932419	168.132111	177.909988	NA	NA	NA	Male	Adult	52.765633	00(00000000)	7	0	4368	25430048	-------X X----X-- ----X--- --X-----	5	4790833.155	1229480.031
Captain Oats	Ulva Island	2018/04/28	19:07:26	-46.931923	168.132065	176.919998	NA	NA	NA	Male	Adult	83.208555	00(00000000)	13	0	2288	17041456	-------X -----X-- ----X--- --XX----	5	4790888.042	1229473.102
Captain Oats	Ulva Island	2018/04/27	18:55:38	-46.93203	168.133133	170.929993	NA	NA	NA	Male	Adult	33.255109	00(00000000)	10	0	2608	285542448	---X---X -----X-X ----X--- --XX----	7	4790881.211	1229555.12
Captain Oats	Ulva Island	2018/04/26	17:53:04	-46.932354	168.132645	165.649994	NA	NA	NA	Male	Adult	48.819748	00(00000000)	35	0	2672	8718368	-------- X----X-X ----X--- --X-----	5	4790842.905	1229520.221
Captain Oats	Ulva Island	2018/04/27	22:47:11	-46.932796	168.13533	154.529999	NA	NA	NA	Male	Adult	74.742284	00(00000000)	7	0	5712	270057472	---X---- ---XX--- XX------ --------	5	4790806.508	1229727.61
Captain Oats	Ulva Island	2018/04/26	11:42:29	-46.932156	168.132843	152.539993	NA	NA	NA	Male	Adult	48.997839	00(00000000)	11	0	3600	604012944	--X--X-- -------- X------X X--X----	6	4790865.84	1229533.921
Captain Oats	Ulva Island	2018/04/26	18:25:54	-46.932285	168.132294	150.440002	NA	NA	NA	Male	Adult	52.990468	00(00000000)	10	0	1968	285214768	---X---X -------- ----X--- --XX----	5	4790848.909	1229493.032
Captain Oats	Ulva Island	2018/04/26	23:24:49	-46.932934	168.134857	144.679993	NA	NA	NA	Male	Adult	149.237029	00(00000000)	25	0	9168	270057472	---X---- ---XX--- XX------ --------	5	4790788.939	1229692.567
Captain Oats	Ulva Island	2018/04/27	05:44:45	-46.93182	168.132919	143.699997	NA	NA	NA	Male	Adult	81.317988	00(00000000)	14	0	2144	25495600	-------X X----X-X ----X--- --XX----	7	4790903.529	1229537.382
Captain Oats	Ulva Island	2018/04/28	04:28:17	-46.93219	168.132446	143.270004	NA	NA	NA	Male	Adult	67.379222	00(00000000)	7	0	3312	-1056961019	XX-----X -------- ----XXX- -----X-X	8	4790860.183	1229503.943
Captain Oats	Ulva Island	2018/04/26	23:08:28	-46.932243	168.134201	142.809998	NA	NA	NA	Male	Adult	91.523444	00(00000000)	10	0	3216	270057488	---X---- ---XX--- XX------ ---X----	6	4790862.603	1229637.87
Captain Oats	Ulva Island	2018/04/27	23:41:22	-46.931538	168.133133	141.080002	NA	NA	NA	Male	Adult	63.123579	00(00000000)	7	0	4432	337117696	---X-X-- ---XX--- ------X- --------	5	4790935.871	1229551.72
Captain Oats	Ulva Island	2018/04/26	18:09:40	-46.932575	168.132828	134.160004	NA	NA	NA	Male	Adult	28.258937	00(00000000)	12	0	3216	8718368	-------- X----X-X ----X--- --X-----	5	4790819.219	1229535.675
Captain Oats	Ulva Island	2018/05/03	02:10:32	-46.931274	168.134827	132.770004	NA	NA	NA	Male	Adult	23.167681	00(00000000)	39	0	3056	-2146942464	X------- ----X--- -X----X- --------	4	4790973.219	1229678.816
Captain Oats	Ulva Island	2018/04/28	00:24:48	-46.932129	168.134445	132.520004	NA	NA	NA	Male	Adult	60.736695	00(00000000)	7	0	5520	337134080	---X-X-- ---XX--- -X----X- --------	6	4790876.423	1229655.651
Captain Oats	Ulva Island	2018/04/27	03:44:55	-46.932598	168.133408	132.419998	NA	NA	NA	Male	Adult	96.027035	00(00000000)	9	0	4160	1359218992	-X-X---X -----X-- ----X--X --XX----	8	4790819.409	1229579.973
Captain Oats	Ulva Island	2018/04/28	01:29:36	-46.931568	168.133011	131.569992	NA	NA	NA	Male	Adult	54.720499	00(00000000)	6	0	4192	-2070936960	X----X-- X--X---- ------X- X-------	6	4790931.961	1229542.642
Captain Oats	Ulva Island	2018/04/27	19:28:04	-46.932499	168.132294	130.399994	NA	NA	NA	Male	Adult	68.782887	00(00000000)	12	0	3648	286787856	---X---X ---XX--- ----X--X ---X----	7	4790825.134	1229494.511
Captain Oats	Ulva Island	2018/04/27	01:51:31	-46.931217	168.134262	130.009995	NA	NA	NA	Male	Adult	6.163688	00(00000000)	8	0	2944	-2070396416	X----X-- X--XX--- -X----X- --------	7	4790976.878	1229635.423
Captain Oats	Ulva Island	2018/04/26	13:03:39	-46.931885	168.133591	128.899994	NA	NA	NA	Male	Adult	25.193648	00(00000000)	12	0	3936	671089856	--X-X--- -------- -----X-- XX------	5	4790899.488	1229588.973
Captain Oats	Ulva Island	2018/04/27	04:36:11	-46.931042	168.133377	127.579994	NA	NA	NA	Male	Adult	12.35552	00(00000000)	9	0	2816	-1073738240	XX------ -------- ----XXX- --------	5	4790992.131	1229566.861
Captain Oats	Ulva Island	2018/04/29	00:56:12	-46.932072	168.1353	127.360001	NA	NA	NA	Male	Adult	26.107094	00(00000000)	10	0	4032	-2070937088	X----X-- X--X---- ------X- --------	5	4790886.801	1229720.326
Captain Oats	Ulva Island	2018/04/27	07:40:27	-46.932789	168.133759	124.599998	NA	NA	NA	Male	Adult	34.057606	00(00000000)	32	0	3408	285214768	---X---X -------- ----X--- --XX----	5	4790799.851	1229608.005
Captain Oats	Ulva Island	2018/04/28	05:33:08	-46.932251	168.132629	124	NA	NA	NA	Male	Adult	20.813503	00(00000000)	14	0	2144	-1056961019	XX-----X -------- ----XXX- -----X-X	8	4790854.272	1229518.291
Captain Oats	Ulva Island	2018/04/29	23:55:54	-46.931919	168.134415	123.329994	NA	NA	NA	Male	Adult	35.905699	00(00000000)	21	0	2080	-2070920704	X----X-- X--X---- -X----X- --------	6	4790899.611	1229651.917
Captain Oats	Ulva Island	2018/04/26	08:18:39	-46.931919	168.13353	123.079994	NA	NA	NA	Male	Adult	8.285916	00(00000000)	9	0	4384	1109401604	-X----X- --X----- --X----- -----X--	5	4790895.422	1229584.566
Captain Oats	Ulva Island	2018/04/28	18:34:51	-46.932041	168.131561	121.229996	NA	NA	NA	Male	Adult	40.432393	00(00000000)	17	0	2256	1090783280	-X-----X -----X-- ----X--- --XX----	6	4790872.546	1229435.561
Captain Oats	Ulva Island	2018/04/26	01:12:51	-46.932404	168.134491	118.110001	NA	NA	NA	Male	Adult	27.958161	00(00000000)	12	0	5056	68698240	-----X-- ---XX--- -X------ X-------	5	4790846.088	1229661.052
Captain Oats	Ulva Island	2018/05/04	17:09:58	-46.931164	168.132462	117.089996	NA	NA	NA	Male	Adult	21.129731	00(00000000)	50	0	4928	8716320	-------- X----X-X -------- --X-----	4	4790974.245	1229498.069
Captain Oats	Ulva Island	2018/04/27	04:56:18	-46.932529	168.13266	116.759995	NA	NA	NA	Male	Adult	166.003274	00(00000000)	23	0	4592	8718372	-------- X----X-X ----X--- --X--X--	6	4790823.534	1229522.572
Captain Oats	Ulva Island	2018/04/27	20:17:16	-46.932568	168.133194	115.720001	NA	NA	NA	Male	Adult	49.426312	00(00000000)	26	0	2800	285214736	---X---X -------- ----X--- ---X----	4	4790821.729	1229563.48
Captain Oats	Ulva Island	2018/04/27	18:39:13	-46.931866	168.132767	115.059998	NA	NA	NA	Male	Adult	12.655022	00(00000000)	8	0	2992	17106992	-------X -----X-X ----X--- --XX----	6	4790897.698	1229526.133
Captain Oats	Ulva Island	2018/04/25	06:32:37	-46.931355	168.133926	114.919998	NA	NA	NA	Male	Adult	68.005348	00(00000000)	40	0	7568	-1071505408	XX------ --X---X- --X----- --------	5	4790959.956	1229610.806
Captain Oats	Ulva Island	2018/05/05	05:05:07	-46.931492	168.134048	114.559998	NA	NA	NA	Male	Adult	57.903023	00(00000000)	9	0	3168	-1073733119	XX------ -------- --X---X- -------X	5	4790945.313	1229621.037
Captain Oats	Ulva Island	2018/05/10	01:23:32	-46.931877	168.134964	113.110001	NA	NA	NA	Male	Adult	45.870543	00(00000000)	15	0	3632	-2079309312	X----X-- ---X---- -X----X- --------	5	4790906.875	1229693.408
Captain Oats	Ulva Island	2018/04/26	16:31:44	-46.932045	168.133057	113.059998	NA	NA	NA	Male	Adult	36.661293	00(00000000)	8	0	2736	25495600	-------X X----X-X ----X--- --XX----	7	4790879.185	1229549.44
Captain Oats	Ulva Island	2018/05/02	10:03:45	-46.931961	168.133591	113.019997	NA	NA	NA	Male	Adult	14.614607	00(00000000)	23	0	2800	4227392	-------- -X------ X------X -X------	4	4790891.045	1229589.498
Captain Oats	Ulva Island	2018/04/30	23:20:31	-46.93185	168.132751	110.729996	NA	NA	NA	Male	Adult	54.491837	00(00000000)	27	0	2032	268976144	---X---- ----X--- -X------ ---X----	4	4790899.4	1229524.804
Captain Oats	Ulva Island	2018/05/02	01:18:29	-46.931461	168.134979	110.339996	NA	NA	NA	Male	Adult	48.224329	00(00000000)	29	0	2832	1589760	-------- ---XX--- -X----X- --------	4	4790953.163	1229691.676
Captain Oats	Ulva Island	2018/04/28	02:18:21	-46.931587	168.133667	109.970001	NA	NA	NA	Male	Adult	24.093561	00(00000000)	6	0	2960	-2070396288	X----X-- X--XX--- -X----X- X-------	8	4790932.955	1229592.698
Captain Oats	Ulva Island	2018/05/03	17:55:00	-46.931232	168.134827	109.57	NA	NA	NA	Male	Adult	22.511111	00(00000000)	47	0	7664	8718336	-------- X----X-X ----X--- --------	4	4790977.885	1229678.526
Captain Oats	Ulva Island	2018/04/26	21:24:09	-46.932041	168.131927	109.540001	NA	NA	NA	Male	Adult	44.897997	00(00000000)	11	0	2848	285739280	---X---X ----X--- ----X--X ---X----	6	4790874.279	1229463.415
Captain Oats	Ulva Island	2018/04/30	04:45:25	-46.931862	168.13327	108.989998	NA	NA	NA	Male	Adult	31.143868	00(00000000)	13	0	3728	-1073733119	XX------ -------- --X---X- -------X	5	4790900.524	1229564.385
Captain Oats	Ulva Island	2018/04/26	21:07:54	-46.932041	168.132309	108.419998	NA	NA	NA	Male	Adult	28.965439	00(00000000)	55	0	4832	268978192	---X---- ----X--- -X--X--- ---X----	5	4790876.088	1229492.487
Captain Oats	Ulva Island	2018/04/28	02:50:44	-46.931793	168.133652	108.009995	NA	NA	NA	Male	Adult	18.505644	00(00000000)	8	0	6160	-2070396288	X----X-- X--XX--- -X----X- X-------	8	4790909.998	1229592.98
Captain Oats	Ulva Island	2018/04/27	23:57:41	-46.931278	168.134354	107.790001	NA	NA	NA	Male	Adult	97.074712	00(00000000)	13	0	1680	337134080	---X-X-- ---XX--- -X----X- --------	6	4790970.536	1229642.846
Captain Oats	Ulva Island	2018/05/08	00:36:05	-46.931049	168.13385	106.970001	NA	NA	NA	Male	Adult	72.032033	00(00000000)	49	0	2544	270024720	---X---- ---XX--- -X------ ---X----	5	4790993.592	1229602.907
Captain Oats	Ulva Island	2018/05/04	04:55:16	-46.93153	168.13533	106.919998	NA	NA	NA	Male	Adult	10.667482	00(00000000)	10	0	3216	-1073733120	XX------ -------- --X---X- --------	4	4790947.158	1229718.865
Captain Oats	Ulva Island	2018/05/04	13:37:19	-46.931736	168.13327	105.809998	NA	NA	NA	Male	Adult	15.743126	00(00000000)	23	0	2960	671092928	--X-X--- -------- ---X---- XX------	5	4790914.522	1229563.514
Captain Oats	Ulva Island	2018/04/28	20:38:20	-46.931747	168.133881	104.599998	NA	NA	NA	Male	Adult	14.360032	00(00000000)	11	0	2704	-2070396288	X----X-- X--XX--- -X----X- X-------	8	4790916.193	1229610.09
Captain Oats	Ulva Island	2018/04/27	04:17:43	-46.930931	168.133362	103.639999	NA	NA	NA	Male	Adult	6.937951	00(00000000)	8	0	2528	-1073738239	XX------ -------- ----XXX- -------X	6	4791004.392	1229564.953
Captain Oats	Ulva Island	2018/05/09	18:45:12	-46.931908	168.13443	102.939995	NA	NA	NA	Male	Adult	28.319517	00(00000000)	43	0	4768	16779282	-------X -------- ----X--- ---X--X-	4	4790900.904	1229652.983
Captain Oats	Ulva Island	2018/04/28	02:34:32	-46.931713	168.133438	102.93	NA	NA	NA	Male	Adult	22.315486	00(00000000)	8	0	4064	-2070396288	X----X-- X--XX--- -X----X- X-------	8	4790917.873	1229576.141
Captain Oats	Ulva Island	2018/04/28	01:13:24	-46.931526	168.133789	102.769997	NA	NA	NA	Male	Adult	28.843213	00(00000000)	14	0	2832	-2070396416	X----X-- X--XX--- -X----X- --------	7	4790940.31	1229601.561
Captain Oats	Ulva Island	2018/04/27	03:28:49	-46.930782	168.133469	101.93	NA	NA	NA	Male	Adult	3.585753	00(00000000)	16	0	3536	-1056963071	XX-----X -------- -----XX- -------X	6	4791021.452	1229572.066
Captain Oats	Ulva Island	2018/05/09	20:06:01	-46.931274	168.135101	101.5	NA	NA	NA	Male	Adult	86.93053	00(00000000)	110	0	5440	285214738	---X---X -------- ----X--- ---X--X-	5	4790974.516	1229699.669
Captain Oats	Ulva Island	2018/05/06	00:17:13	-46.930824	168.13353	101.439995	NA	NA	NA	Male	Adult	60.943203	00(00000000)	58	0	7488	270024704	---X---- ---XX--- -X------ --------	4	4791017.074	1229576.999
Captain Oats	Ulva Island	2018/05/02	01:51:39	-46.931652	168.135254	101.169998	NA	NA	NA	Male	Adult	16.350879	00(00000000)	57	0	9664	-2145910272	X------- ---XX--- ------X- --------	4	4790933.245	1229713.924
Captain Oats	Ulva Island	2018/04/25	11:23:18	-46.931683	168.133514	100.790001	NA	NA	NA	Male	Adult	38.683499	00(00000000)	104	0	4976	134545440	----X--- -----X-X -------- --X-----	4	4790921.566	1229581.717
Captain Oats	Ulva Island	2018/05/05	01:01:00	-46.93206	168.134277	100.559998	NA	NA	NA	Male	Adult	20.357433	00(00000000)	28	0	2768	1069568	-------- ---X---- -X-X--X- --------	4	4790883.293	1229642.389
Captain Oats	Ulva Island	2018/05/09	22:32:44	-46.930965	168.133835	98.979996	NA	NA	NA	Male	Adult	17.666258	00(00000000)	13	0	2544	269504528	---X---- ---X---- -X-X---- ---X----	5	4791002.853	1229601.185
Captain Oats	Ulva Island	2018/04/27	00:46:31	-46.931221	168.13414	98.549995	NA	NA	NA	Male	Adult	10.041196	00(00000000)	12	0	7568	-2078801792	X----X-- ---XX--- -------- X-------	5	4790975.856	1229626.166
Captain Oats	Ulva Island	2018/05/08	20:03:37	-46.931984	168.133881	98.459999	NA	NA	NA	Male	Adult	2.643654	00(00000000)	96	0	2496	16779282	-------X -------- ----X--- ---X--X-	4	4790889.862	1229611.727
Captain Oats	Ulva Island	2018/04/28	07:11:30	-46.932419	168.13092	98.339996	NA	NA	NA	Male	Adult	64.27602	00(00000000)	14	0	2080	1359218736	-X-X---X -----X-- ----X--- --XX----	7	4790827.515	1229389.393
Captain Oats	Ulva Island	2018/04/27	22:52:14	-46.93187	168.133575	98.089996	NA	NA	NA	Male	Adult	63.123358	00(00000000)	12	0	4528	337166848	---X-X-- ---XX--- XX----X- --------	7	4790901.079	1229587.652
Captain Oats	Ulva Island	2018/04/30	20:07:17	-46.932377	168.134399	97.540001	NA	NA	NA	Male	Adult	24.699152	00(00000000)	58	0	4848	270028800	---X---- ---XX--- -X-X---- --------	5	4790848.653	1229653.864
Captain Oats	Ulva Island	2018/05/02	15:27:33	-46.93187	168.133835	97.419998	NA	NA	NA	Male	Adult	22.273807	00(00000000)	7	0	3904	671155201	--X-X--- -------X -----X-- -------X	5	4790902.31	1229607.439
Captain Oats	Ulva Island	2018/04/26	16:15:34	-46.932358	168.132904	97.239998	NA	NA	NA	Male	Adult	24.862296	00(00000000)	8	0	3040	25495584	-------X X----X-X ----X--- --X-----	6	4790843.687	1229539.959
Captain Oats	Ulva Island	2018/04/26	07:19:30	-46.931854	168.133575	97.07	NA	NA	NA	Male	Adult	9.296835	00(00000000)	8	0	1088	1126178853	-X----XX --X----- --X----- --X--X-X	8	4790902.857	1229587.541
Captain Oats	Ulva Island	2018/04/27	02:56:26	-46.931206	168.133957	96.559998	NA	NA	NA	Male	Adult	14.00677	00(00000000)	8	0	3072	-2137521536	X------- X--XX--- ------X- X-------	6	4790976.656	1229612.135
Captain Oats	Ulva Island	2018/04/30	19:29:32	-46.931534	168.132538	95.849998	NA	NA	NA	Male	Adult	21.608393	00(00000000)	40	0	8384	285214738	---X---X -------- ----X--- ---X--X-	5	4790933.499	1229506.41
Captain Oats	Ulva Island	2018/04/30	09:01:54	-46.93214	168.133423	95.309998	NA	NA	NA	Male	Adult	8.604811	00(00000000)	47	0	2496	541098304	--X----- -X------ X------X -X------	5	4790870.363	1229577.95
Captain Oats	Ulva Island	2018/04/26	01:45:57	-46.931171	168.132874	95.009995	NA	NA	NA	Male	Adult	143.739196	00(00000000)	29	0	2352	68698240	-----X-- ---XX--- -X------ X-------	5	4790975.418	1229529.472
Captain Oats	Ulva Island	2018/04/27	01:35:17	-46.931301	168.134079	94.279999	NA	NA	NA	Male	Adult	29.606647	00(00000000)	8	0	3520	-2070412800	X----X-- X--XX--- ------X- --------	6	4790966.679	1229622.077
Captain Oats	Ulva Island	2018/04/26	21:40:25	-46.932003	168.132202	93.029999	NA	NA	NA	Male	Adult	9.152586	00(00000000)	12	0	3872	286801936	---X---X ---XX--- -X------ ---X----	6	4790879.803	1229484.081
Captain Oats	Ulva Island	2018/05/02	05:08:52	-46.931854	168.133636	92.349998	NA	NA	NA	Male	Adult	14.614625	00(00000000)	12	0	3840	-2130695680	X------X -------- --X-X-X- --------	5	4790903.145	1229592.184
Captain Oats	Ulva Island	2018/05/02	20:27:14	-46.931423	168.131927	92.220001	NA	NA	NA	Male	Adult	10.041187	00(00000000)	36	0	2720	16779298	-------X -------- ----X--- --X---X-	4	4790942.938	1229459.143
Captain Oats	Ulva Island	2018/04/27	02:40:13	-46.931076	168.133728	92.189995	NA	NA	NA	Male	Adult	26.920749	00(00000000)	12	0	2160	-1056961023	XX-----X -------- ----XXX- -------X	7	4790990.015	1229593.809
Captain Oats	Ulva Island	2018/04/28	21:39:25	-46.931602	168.134033	91.769997	NA	NA	NA	Male	Adult	26.433217	00(00000000)	8	0	3632	345522688	---X-X-- X--XX--- -X----X- --------	7	4790933.021	1229620.656
Captain Oats	Ulva Island	2018/05/02	04:15:00	-46.931957	168.133545	91.75	NA	NA	NA	Male	Adult	2.872	00(00000000)	87	0	7504	-1056956416	XX-----X -------- --X----- --------	4	4790891.272	1229585.97
Captain Oats	Ulva Island	2018/05/02	06:30:19	-46.931881	168.133438	91.290001	NA	NA	NA	Male	Adult	6.880901	00(00000000)	78	0	2544	4227392	-------- -X------ X------X -X------	4	4790899.209	1229577.302
Captain Oats	Ulva Island	2018/05/08	22:32:17	-46.93119	168.13414	90.709999	NA	NA	NA	Male	Adult	27.035859	00(00000000)	32	0	5136	270024704	---X---- ---XX--- -X------ --------	4	4790979.3	1229625.952
Captain Oats	Ulva Island	2018/04/28	04:12:00	-46.931908	168.132614	90.389999	NA	NA	NA	Male	Adult	83.170584	00(00000000)	6	0	4272	-1056961023	XX-----X -------- ----XXX- -------X	7	4790892.308	1229514.779
Captain Oats	Ulva Island	2018/05/06	01:40:09	-46.931622	168.132874	90.199997	NA	NA	NA	Male	Adult	44.123774	00(00000000)	80	0	3984	1589760	-------- ---XX--- -X----X- --------	4	4790925.313	1229532.589
[truncated: 15,712 more rows]
