# Supplementary material for: Long seed dispersal distances by an inquisitive flightless rail (Gallirallus australis) are reduced by interaction with humans
Source: R Soc Open Sci. 2019 Aug 28;6(8):190397. doi: 10.1098/rsos.190397 (PMC6731707; doi:10.1098/rsos.190397)
Supplement: Seed retention time data [file rsos190397supp2.csv]

Tag ID	Bird	Date	Hours	Minutes	Seconds
A21ADA1A012416E0	Bashful	24/08/18	12	59	16	p.m.
A21ADA1A012416E0	Bashful	24/08/18	12	59	11	p.m.
6C28DA1A012416E0	B3	23/07/18	12	58	24	p.m.
8D58DA1A012416E0	Big Bird	21/07/18	12	57	7	p.m.
8D58DA1A012416E0	Big Bird	21/07/18	12	56	55	p.m.
A21ADA1A012416E0	Bashful	25/08/18	12	56	50	p.m.
BA44DA1A012416E0	Bashful	25/08/18	12	56	50	p.m.
A21ADA1A012416E0	Bashful	25/08/18	12	56	40	p.m.
A21ADA1A012416E0	Bashful	25/08/18	12	56	39	p.m.
A21ADA1A012416E0	Bashful	25/08/18	12	56	38	p.m.
BA44DA1A012416E0	Bashful	25/08/18	12	56	38	p.m.
A21ADA1A012416E0	Bashful	25/08/18	12	56	36	p.m.
BA44DA1A012416E0	Bashful	25/08/18	12	56	35	p.m.
BA44DA1A012416E0	Bashful	25/08/18	12	56	34	p.m.
A21ADA1A012416E0	Bashful	25/08/18	12	56	12	p.m.
BA44DA1A012416E0	Bashful	25/08/18	12	56	11	p.m.
A21ADA1A012416E0	Bashful	25/08/18	12	56	1	p.m.
BA44DA1A012416E0	Bashful	25/08/18	12	56	1	p.m.
A21ADA1A012416E0	Bashful	25/08/18	12	55	53	p.m.
BA44DA1A012416E0	Bashful	25/08/18	12	55	53	p.m.
A21ADA1A012416E0	Bashful	25/08/18	12	55	51	p.m.
BA44DA1A012416E0	Bashful	14/09/18	12	55	43	p.m.
A21ADA1A012416E0	Bashful	1/09/18	12	55	23	p.m.
BA44DA1A012416E0	Bashful	1/09/18	12	55	22	p.m.
BA44DA1A012416E0	Bashful	14/09/18	12	55	17	p.m.
A21ADA1A012416E0	Bashful	14/09/18	12	54	43	p.m.
BA44DA1A012416E0	Bashful	14/09/18	12	54	43	p.m.
A21ADA1A012416E0	Bashful	14/09/18	12	54	34	p.m.
A21ADA1A012416E0	Bashful	14/09/18	12	54	29	p.m.
BA44DA1A012416E0	Bashful	14/09/18	12	54	29	p.m.
A21ADA1A012416E0	Bashful	14/09/18	12	54	25	p.m.
BA44DA1A012416E0	Bashful	14/09/18	12	54	24	p.m.
A77CDA1A012416E0	Beefy	27/07/18	12	54	23	p.m.
BA44DA1A012416E0	Bashful	14/09/18	12	54	22	p.m.
A77CDA1A012416E0	Beefy	27/07/18	12	54	17	p.m.
A21ADA1A012416E0	Bashful	18/09/18	12	52	20	p.m.
BA44DA1A012416E0	Bashful	18/09/18	12	52	20	p.m.
A21ADA1A012416E0	Bashful	9/09/18	12	52	5	p.m.
BA44DA1A012416E0	Bashful	9/09/18	12	52	4	p.m.
BA44DA1A012416E0	Bashful	18/09/18	12	51	58	p.m.
BA44DA1A012416E0	Bashful	9/09/18	12	51	57	p.m.
A21ADA1A012416E0	Bashful	9/09/18	12	51	54	p.m.
BA44DA1A012416E0	Bashful	9/09/18	12	51	41	p.m.
A21ADA1A012416E0	Bashful	18/09/18	12	51	39	p.m.
BA44DA1A012416E0	Bashful	18/09/18	12	51	39	p.m.
A21ADA1A012416E0	Bashful	9/09/18	12	51	37	p.m.
BA44DA1A012416E0	Bashful	9/09/18	12	51	37	p.m.
A21ADA1A012416E0	Bashful	18/09/18	12	51	21	p.m.
515DDA1A012416E0	Bashful	19/08/18	12	51	10	p.m.
B376DA1A012416E0	Bashful	19/08/18	12	51	10	p.m.
9838DA1A012416E0	Bashful	19/08/18	12	51	9	p.m.
A33DDA1A012416E0	Bashful	19/08/18	12	51	9	p.m.
B376DA1A012416E0	Bashful	19/08/18	12	51	9	p.m.
A21ADA1A012416E0	Bashful	1/09/18	12	51	6	p.m.
BA44DA1A012416E0	Bashful	1/09/18	12	51	6	p.m.
A33DDA1A012416E0	Bashful	19/08/18	12	49	59	p.m.
515DDA1A012416E0	Bashful	19/08/18	12	49	57	p.m.
9838DA1A012416E0	Bashful	19/08/18	12	49	57	p.m.
B376DA1A012416E0	Bashful	19/08/18	12	49	52	p.m.
B376DA1A012416E0	Bashful	19/08/18	12	49	49	p.m.
B376DA1A012416E0	Bashful	19/08/18	12	49	47	p.m.
8D58DA1A012416E0	Big Bird	26/07/18	12	49	3	p.m.
8D58DA1A012416E0	Big Bird	26/07/18	12	48	38	p.m.
BA44DA1A012416E0	Bashful	16/09/18	12	46	39	p.m.
A21ADA1A012416E0	Bashful	16/09/18	12	46	29	p.m.
BA44DA1A012416E0	Bashful	16/09/18	12	46	29	p.m.
8D58DA1A012416E0	Big Bird	28/07/18	12	46	7	p.m.
BA44DA1A012416E0	Bashful	3/09/18	12	44	19	p.m.
A21ADA1A012416E0	Bashful	13/09/18	12	42	54	p.m.
BA44DA1A012416E0	Bashful	13/09/18	12	42	54	p.m.
3577DA1A012416E0	Beefy	20/07/18	12	42	32	p.m.
4729DA1A012416E0	Beefy	20/07/18	12	42	30	p.m.
A444DA1A012416E0	Beefy	20/07/18	12	42	30	p.m.
A77CDA1A012416E0	Beefy	20/07/18	12	42	30	p.m.
A21ADA1A012416E0	Bashful	25/08/18	12	42	16	p.m.
BA44DA1A012416E0	Bashful	25/08/18	12	42	16	p.m.
A21ADA1A012416E0	Bashful	25/08/18	12	42	3	p.m.
BA44DA1A012416E0	Bashful	25/08/18	12	42	2	p.m.
BA44DA1A012416E0	Bashful	25/08/18	12	41	53	p.m.
A21ADA1A012416E0	Bashful	24/08/18	12	41	7	p.m.
A21ADA1A012416E0	Bashful	24/08/18	12	41	0	p.m.
A77CDA1A012416E0	Beefy	27/07/18	12	40	36	p.m.
A77CDA1A012416E0	Beefy	27/07/18	12	40	25	p.m.
BA44DA1A012416E0	Bashful	6/09/18	12	39	56	p.m.
A21ADA1A012416E0	Bashful	6/09/18	12	39	55	p.m.
BA44DA1A012416E0	Bashful	6/09/18	12	39	54	p.m.
AA64DA1A012416E0	Bashful	22/08/18	12	38	9	p.m.
A21ADA1A012416E0	Bashful	22/08/18	12	38	5	p.m.
AA64DA1A012416E0	Bashful	22/08/18	12	38	5	p.m.
CB6EDA1A012416E0	Bashful	22/08/18	12	38	5	p.m.
AA64DA1A012416E0	Bashful	22/08/18	12	37	37	p.m.
8377DA1A012416E0	Bashful	22/08/18	12	37	18	p.m.
9F3DDA1A012416E0	Bashful	22/08/18	12	37	18	p.m.
AA64DA1A012416E0	Bashful	22/08/18	12	37	18	p.m.
CB6EDA1A012416E0	Bashful	22/08/18	12	37	18	p.m.
9F3DDA1A012416E0	Bashful	22/08/18	12	37	17	p.m.
A21ADA1A012416E0	Bashful	22/08/18	12	37	17	p.m.
9F3DDA1A012416E0	Bashful	22/08/18	12	37	13	p.m.
CB6EDA1A012416E0	Bashful	22/08/18	12	37	13	p.m.
B376DA1A012416E0	Bashful	19/08/18	12	37	5	p.m.
8377DA1A012416E0	Bashful	22/08/18	12	37	1	p.m.
9F3DDA1A012416E0	Bashful	22/08/18	12	37	1	p.m.
A21ADA1A012416E0	Bashful	22/08/18	12	37	1	p.m.
AA64DA1A012416E0	Bashful	22/08/18	12	37	1	p.m.
CB6EDA1A012416E0	Bashful	22/08/18	12	37	1	p.m.
A21ADA1A012416E0	Bashful	22/08/18	12	36	58	p.m.
CB6EDA1A012416E0	Bashful	22/08/18	12	36	58	p.m.
9F3DDA1A012416E0	Bashful	22/08/18	12	36	36	p.m.
9F3DDA1A012416E0	Bashful	22/08/18	12	36	34	p.m.
A21ADA1A012416E0	Bashful	7/09/18	12	36	32	p.m.
BA44DA1A012416E0	Bashful	7/09/18	12	36	32	p.m.
BA44DA1A012416E0	Bashful	7/09/18	12	36	16	p.m.
A21ADA1A012416E0	Bashful	7/09/18	12	36	15	p.m.
A21ADA1A012416E0	Bashful	7/09/18	12	36	12	p.m.
BA44DA1A012416E0	Bashful	7/09/18	12	36	6	p.m.
A33DDA1A012416E0	Bashful	19/08/18	12	35	0	p.m.
B376DA1A012416E0	Bashful	19/08/18	12	35	0	p.m.
515DDA1A012416E0	Bashful	19/08/18	12	34	55	p.m.
515DDA1A012416E0	Bashful	19/08/18	12	34	54	p.m.
9838DA1A012416E0	Bashful	19/08/18	12	34	54	p.m.
B376DA1A012416E0	Bashful	19/08/18	12	34	53	p.m.
A33DDA1A012416E0	Bashful	19/08/18	12	34	50	p.m.
B376DA1A012416E0	Bashful	19/08/18	12	34	50	p.m.
B376DA1A012416E0	Bashful	19/08/18	12	34	48	p.m.
B376DA1A012416E0	Bashful	19/08/18	12	34	46	p.m.
515DDA1A012416E0	Bashful	19/08/18	12	34	45	p.m.
515DDA1A012416E0	Bashful	19/08/18	12	34	44	p.m.
9838DA1A012416E0	Bashful	19/08/18	12	34	43	p.m.
B376DA1A012416E0	Bashful	19/08/18	12	34	42	p.m.
BA44DA1A012416E0	Bashful	21/09/18	12	33	46	p.m.
A21ADA1A012416E0	Bashful	21/09/18	12	33	42	p.m.
BA44DA1A012416E0	Bashful	21/09/18	12	33	42	p.m.
A21ADA1A012416E0	Bashful	21/09/18	12	33	2	p.m.
BA44DA1A012416E0	Bashful	21/09/18	12	33	2	p.m.
A77CDA1A012416E0	Beefy	25/07/18	12	32	48	p.m.
6C28DA1A012416E0	B3	23/07/18	12	32	27	p.m.
A21ADA1A012416E0	Bashful	21/09/18	12	32	11	p.m.
A21ADA1A012416E0	Bashful	27/08/18	12	31	55	p.m.
BA44DA1A012416E0	Bashful	27/08/18	12	31	55	p.m.
BA44DA1A012416E0	Bashful	21/09/18	12	31	54	p.m.
A21ADA1A012416E0	Bashful	27/08/18	12	31	14	p.m.
BA44DA1A012416E0	Bashful	27/08/18	12	31	3	p.m.
A21ADA1A012416E0	Bashful	27/08/18	12	31	2	p.m.
A21ADA1A012416E0	Bashful	20/08/18	12	30	57	p.m.
AA64DA1A012416E0	Bashful	20/08/18	12	30	57	p.m.
CB6EDA1A012416E0	Bashful	20/08/18	12	30	57	p.m.
BA44DA1A012416E0	Bashful	27/08/18	12	30	55	p.m.
BA44DA1A012416E0	Bashful	27/08/18	12	30	50	p.m.
A21ADA1A012416E0	Bashful	27/08/18	12	30	47	p.m.
BA44DA1A012416E0	Bashful	27/08/18	12	30	47	p.m.
BA44DA1A012416E0	Bashful	20/09/18	12	30	40	p.m.
A21ADA1A012416E0	Bashful	27/08/18	12	30	37	p.m.
BA44DA1A012416E0	Bashful	27/08/18	12	30	26	p.m.
BA44DA1A012416E0	Bashful	20/09/18	12	30	25	p.m.
A21ADA1A012416E0	Bashful	20/09/18	12	30	5	p.m.
BA44DA1A012416E0	Bashful	20/09/18	12	30	4	p.m.
8D58DA1A012416E0	Big Bird	28/07/18	12	29	53	p.m.
BA44DA1A012416E0	Bashful	9/09/18	12	29	43	p.m.
A21ADA1A012416E0	Bashful	9/09/18	12	29	42	p.m.
A21ADA1A012416E0	Bashful	9/09/18	12	29	39	p.m.
BA44DA1A012416E0	Bashful	9/09/18	12	29	39	p.m.
8D58DA1A012416E0	Big Bird	26/07/18	12	29	32	p.m.
A21ADA1A012416E0	Bashful	9/09/18	12	29	31	p.m.
8D58DA1A012416E0	Big Bird	26/07/18	12	29	31	p.m.
8D58DA1A012416E0	Big Bird	26/07/18	12	29	20	p.m.
A21ADA1A012416E0	Bashful	9/09/18	12	29	15	p.m.
BA44DA1A012416E0	Bashful	9/09/18	12	29	15	p.m.
BA44DA1A012416E0	Bashful	9/09/18	12	29	8	p.m.
A21ADA1A012416E0	Bashful	9/09/18	12	29	7	p.m.
BA44DA1A012416E0	Bashful	9/09/18	12	29	7	p.m.
515DDA1A012416E0	Bashful	19/08/18	12	27	53	p.m.
B376DA1A012416E0	Bashful	19/08/18	12	27	53	p.m.
B376DA1A012416E0	Bashful	19/08/18	12	27	50	p.m.
B376DA1A012416E0	Bashful	19/08/18	12	27	47	p.m.
515DDA1A012416E0	Bashful	19/08/18	12	27	45	p.m.
B376DA1A012416E0	Bashful	19/08/18	12	27	44	p.m.
A21ADA1A012416E0	Bashful	23/08/18	12	27	39	p.m.
8377DA1A012416E0	Bashful	23/08/18	12	27	38	p.m.
9F3DDA1A012416E0	Bashful	23/08/18	12	27	38	p.m.
AA64DA1A012416E0	Bashful	23/08/18	12	27	38	p.m.
CB6EDA1A012416E0	Bashful	23/08/18	12	27	38	p.m.
B376DA1A012416E0	Bashful	19/08/18	12	27	34	p.m.
9F3DDA1A012416E0	Bashful	23/08/18	12	27	33	p.m.
A21ADA1A012416E0	Bashful	23/08/18	12	27	21	p.m.
8377DA1A012416E0	Bashful	23/08/18	12	27	11	p.m.
9F3DDA1A012416E0	Bashful	23/08/18	12	27	11	p.m.
A21ADA1A012416E0	Bashful	23/08/18	12	27	11	p.m.
AA64DA1A012416E0	Bashful	23/08/18	12	27	11	p.m.
CB6EDA1A012416E0	Bashful	23/08/18	12	27	11	p.m.
9F3DDA1A012416E0	Bashful	23/08/18	12	27	8	p.m.
A21ADA1A012416E0	Bashful	23/08/18	12	27	8	p.m.
AA64DA1A012416E0	Bashful	23/08/18	12	27	8	p.m.
8377DA1A012416E0	Bashful	23/08/18	12	27	2	p.m.
A21ADA1A012416E0	Bashful	19/09/18	12	26	47	p.m.
BA44DA1A012416E0	Bashful	19/09/18	12	26	47	p.m.
BA44DA1A012416E0	Bashful	19/09/18	12	26	32	p.m.
8D58DA1A012416E0	Big Bird	27/07/18	12	26	19	p.m.
A21ADA1A012416E0	Bashful	19/09/18	12	26	13	p.m.
A21ADA1A012416E0	Bashful	19/09/18	12	26	7	p.m.
BA44DA1A012416E0	Bashful	19/09/18	12	26	7	p.m.
A21ADA1A012416E0	Bashful	31/08/18	12	24	17	p.m.
BA44DA1A012416E0	Bashful	31/08/18	12	24	17	p.m.
A21ADA1A012416E0	Bashful	31/08/18	12	23	53	p.m.
A21ADA1A012416E0	Bashful	31/08/18	12	23	35	p.m.
BA44DA1A012416E0	Bashful	31/08/18	12	23	35	p.m.
AB47DA1A012416E0	Beefy	17/07/18	12	22	45	p.m.
AB47DA1A012416E0	Beefy	17/07/18	12	22	45	p.m.
AE1FDA1A012416E0	Beefy	17/07/18	12	22	45	p.m.
AE1FDA1A012416E0	Beefy	17/07/18	12	22	45	p.m.
F31FDA1A012416E0	Beefy	17/07/18	12	22	43	p.m.
F31FDA1A012416E0	Beefy	17/07/18	12	22	43	p.m.
AE1FDA1A012416E0	Beefy	17/07/18	12	22	24	p.m.
AE1FDA1A012416E0	Beefy	17/07/18	12	22	24	p.m.
AB47DA1A012416E0	Beefy	17/07/18	12	22	17	p.m.
AB47DA1A012416E0	Beefy	17/07/18	12	22	17	p.m.
F31FDA1A012416E0	Beefy	17/07/18	12	22	17	p.m.
F31FDA1A012416E0	Beefy	17/07/18	12	22	17	p.m.
BA44DA1A012416E0	Bashful	2/09/18	12	19	21	p.m.
A21ADA1A012416E0	Bashful	2/09/18	12	19	20	p.m.
A21ADA1A012416E0	Bashful	2/09/18	12	19	7	p.m.
BA44DA1A012416E0	Bashful	2/09/18	12	19	7	p.m.
BA44DA1A012416E0	Bashful	2/09/18	12	18	59	p.m.
9F3DDA1A012416E0	Bashful	22/08/18	12	18	34	p.m.
A21ADA1A012416E0	Bashful	22/08/18	12	18	34	p.m.
CB6EDA1A012416E0	Bashful	22/08/18	12	18	34	p.m.
8377DA1A012416E0	Bashful	22/08/18	12	18	33	p.m.
AA64DA1A012416E0	Bashful	22/08/18	12	18	33	p.m.
9F3DDA1A012416E0	Bashful	22/08/18	12	18	26	p.m.
AA64DA1A012416E0	Bashful	22/08/18	12	18	26	p.m.
9F3DDA1A012416E0	Bashful	22/08/18	12	18	22	p.m.
AA64DA1A012416E0	Bashful	22/08/18	12	18	22	p.m.
8377DA1A012416E0	Bashful	22/08/18	12	18	21	p.m.
A21ADA1A012416E0	Bashful	22/08/18	12	18	21	p.m.
CB6EDA1A012416E0	Bashful	22/08/18	12	18	21	p.m.
8377DA1A012416E0	Bashful	22/08/18	12	18	9	p.m.
CB6EDA1A012416E0	Bashful	22/08/18	12	18	9	p.m.
8D58DA1A012416E0	Big Bird	24/07/18	12	17	56	p.m.
A21ADA1A012416E0	Bashful	27/08/18	12	17	17	p.m.
A21ADA1A012416E0	Bashful	24/08/18	12	16	31	p.m.
A21ADA1A012416E0	Bashful	24/08/18	12	16	5	p.m.
A21ADA1A012416E0	Bashful	24/08/18	12	15	43	p.m.
A21ADA1A012416E0	Bashful	3/09/18	12	15	37	p.m.
BA44DA1A012416E0	Bashful	3/09/18	12	15	37	p.m.
A21ADA1A012416E0	Bashful	3/09/18	12	14	29	p.m.
A21ADA1A012416E0	Bashful	3/09/18	12	14	18	p.m.
8D58DA1A012416E0	Big Bird	27/07/18	12	14	15	p.m.
6C28DA1A012416E0	B3	23/07/18	12	14	7	p.m.
BA44DA1A012416E0	Bashful	16/09/18	12	14	7	p.m.
A21ADA1A012416E0	Bashful	16/09/18	12	14	5	p.m.
BA44DA1A012416E0	Bashful	16/09/18	12	14	5	p.m.
BA44DA1A012416E0	Bashful	16/09/18	12	13	58	p.m.
A21ADA1A012416E0	Bashful	3/09/18	12	13	48	p.m.
A21ADA1A012416E0	Bashful	16/09/18	12	13	46	p.m.
BA44DA1A012416E0	Bashful	16/09/18	12	13	44	p.m.
A21ADA1A012416E0	Bashful	16/09/18	12	13	42	p.m.
A21ADA1A012416E0	Bashful	16/09/18	12	13	32	p.m.
BA44DA1A012416E0	Bashful	16/09/18	12	13	22	p.m.
A21ADA1A012416E0	Bashful	16/09/18	12	13	10	p.m.
BA44DA1A012416E0	Bashful	16/09/18	12	13	8	p.m.
BA44DA1A012416E0	Bashful	3/09/18	12	13	3	p.m.
A21ADA1A012416E0	Bashful	3/09/18	12	12	50	p.m.
BA44DA1A012416E0	Bashful	3/09/18	12	12	50	p.m.
A77CDA1A012416E0	Beefy	25/07/18	12	11	32	p.m.
A77CDA1A012416E0	Beefy	25/07/18	12	11	21	p.m.
A21ADA1A012416E0	Bashful	12/09/18	12	8	9	p.m.
A21ADA1A012416E0	Bashful	20/09/18	12	6	56	p.m.
BA44DA1A012416E0	Bashful	20/09/18	12	6	56	p.m.
A21ADA1A012416E0	Bashful	20/09/18	12	6	49	p.m.
A21ADA1A012416E0	Bashful	25/08/18	12	6	48	p.m.
BA44DA1A012416E0	Bashful	20/09/18	12	6	47	p.m.
A21ADA1A012416E0	Bashful	20/09/18	12	6	43	p.m.
BA44DA1A012416E0	Bashful	20/09/18	12	6	43	p.m.
BA44DA1A012416E0	Bashful	25/08/18	12	6	39	p.m.
A21ADA1A012416E0	Bashful	25/08/18	12	6	32	p.m.
A21ADA1A012416E0	Bashful	25/08/18	12	6	25	p.m.
A21ADA1A012416E0	Bashful	25/08/18	12	6	20	p.m.
BA44DA1A012416E0	Bashful	25/08/18	12	6	11	p.m.
7767DA1A012416E0	Big Bird	20/07/18	12	5	24	p.m.
793ADA1A012416E0	Big Bird	20/07/18	12	5	24	p.m.
D926DA1A012416E0	Bird Bird	20/07/18	12	5	19	p.m.
793ADA1A012416E0	Big Bird	20/07/18	12	5	18	p.m.
A77CDA1A012416E0	Beefy	23/07/18	12	4	4	p.m.
A21ADA1A012416E0	Bashful	4/09/18	11	58	47	p.m.
BA44DA1A012416E0	Bashful	4/09/18	11	58	46	p.m.
BA44DA1A012416E0	Bashful	4/09/18	11	57	44	p.m.
A21ADA1A012416E0	Bashful	4/09/18	11	57	41	p.m.
A21ADA1A012416E0	Bashful	4/09/18	11	56	58	p.m.
BA44DA1A012416E0	Bashful	4/09/18	11	56	56	p.m.
A21ADA1A012416E0	Bashful	22/09/18	11	47	13	p.m.
BA44DA1A012416E0	Bashful	22/09/18	11	47	13	p.m.
A21ADA1A012416E0	Bashful	22/09/18	11	47	8	p.m.
BA44DA1A012416E0	Bashful	22/09/18	11	46	58	p.m.
A21ADA1A012416E0	Bashful	10/09/18	11	46	52	p.m.
BA44DA1A012416E0	Bashful	22/09/18	11	46	34	p.m.
BA44DA1A012416E0	Bashful	10/09/18	11	46	31	p.m.
A21ADA1A012416E0	Bashful	22/09/18	11	46	22	p.m.
A21ADA1A012416E0	Bashful	22/09/18	11	46	9	p.m.
A21ADA1A012416E0	Bashful	10/09/18	11	46	6	p.m.
A21ADA1A012416E0	Bashful	22/09/18	11	45	55	p.m.
BA44DA1A012416E0	Bashful	22/09/18	11	45	55	p.m.
A21ADA1A012416E0	Bashful	22/09/18	11	45	40	p.m.
A21ADA1A012416E0	Bashful	22/09/18	11	45	37	p.m.
BA44DA1A012416E0	Bashful	22/09/18	11	45	37	p.m.
A21ADA1A012416E0	Bashful	10/09/18	11	45	18	p.m.
BA44DA1A012416E0	Bashful	10/09/18	11	45	15	p.m.
A21ADA1A012416E0	Bashful	10/09/18	11	45	14	p.m.
A21ADA1A012416E0	Bashful	10/09/18	11	45	7	p.m.
A21ADA1A012416E0	Bashful	27/09/18	11	40	55	p.m.
A21ADA1A012416E0	Bashful	5/09/18	11	40	53	p.m.
BA44DA1A012416E0	Bashful	5/09/18	11	40	53	p.m.
A21ADA1A012416E0	Bashful	27/09/18	11	40	25	p.m.
A21ADA1A012416E0	Bashful	5/09/18	11	39	38	p.m.
BA44DA1A012416E0	Bashful	5/09/18	11	39	34	p.m.
BA44DA1A012416E0	Bashful	5/09/18	11	39	24	p.m.
A21ADA1A012416E0	Bashful	5/09/18	11	39	18	p.m.
A21ADA1A012416E0	Bashful	5/09/18	11	39	14	p.m.
A21ADA1A012416E0	Bashful	11/09/18	11	39	5	p.m.
BA44DA1A012416E0	Bashful	11/09/18	11	39	5	p.m.
A21ADA1A012416E0	Bashful	26/09/18	11	38	47	p.m.
8D58DA1A012416E0	Big Bird	23/07/18	11	38	5	p.m.
A21ADA1A012416E0	Bashful	26/09/18	11	37	53	p.m.
BA44DA1A012416E0	Bashful	11/09/18	11	37	49	p.m.
A21ADA1A012416E0	Bashful	11/09/18	11	37	47	p.m.
BA44DA1A012416E0	Bashful	11/09/18	11	37	42	p.m.
8D58DA1A012416E0	Big Bird	23/07/18	11	37	36	p.m.
A21ADA1A012416E0	Bashful	11/09/18	11	37	14	p.m.
A21ADA1A012416E0	Bashful	26/09/18	11	37	3	p.m.
8D58DA1A012416E0	Big Bird	23/07/18	11	25	31	p.m.
8D58DA1A012416E0	Big Bird	23/07/18	11	25	20	p.m.
8D58DA1A012416E0	Big Bird	23/07/18	11	25	15	p.m.
8D58DA1A012416E0	Big Bird	28/07/18	11	23	58	p.m.
8D58DA1A012416E0	Big Bird	28/07/18	11	23	47	p.m.
8D58DA1A012416E0	Big Bird	28/07/18	11	23	10	p.m.
8D58DA1A012416E0	Big Bird	28/07/18	11	23	10	p.m.
A21ADA1A012416E0	Bashful	4/09/18	11	18	33	p.m.
A21ADA1A012416E0	Bashful	4/09/18	11	18	32	p.m.
BA44DA1A012416E0	Bashful	4/09/18	11	18	14	p.m.
A21ADA1A012416E0	Bashful	4/09/18	11	17	55	p.m.
BA44DA1A012416E0	Bashful	4/09/18	11	17	51	p.m.
A21ADA1A012416E0	Bashful	4/09/18	11	17	49	p.m.
BA44DA1A012416E0	Bashful	4/09/18	11	17	48	p.m.
BA44DA1A012416E0	Bashful	4/09/18	11	17	34	p.m.
BA44DA1A012416E0	Bashful	4/09/18	11	17	25	p.m.
A21ADA1A012416E0	Bashful	4/09/18	11	17	24	p.m.
9F3DDA1A012416E0	Bashful	23/08/18	11	14	20	p.m.
A21ADA1A012416E0	Bashful	27/08/18	11	14	19	p.m.
BA44DA1A012416E0	Bashful	27/08/18	11	14	19	p.m.
8377DA1A012416E0	Bashful	23/08/18	11	14	18	p.m.
A21ADA1A012416E0	Bashful	23/08/18	11	14	18	p.m.
AA64DA1A012416E0	Bashful	23/08/18	11	14	18	p.m.
CB6EDA1A012416E0	Bashful	23/08/18	11	14	18	p.m.
AA64DA1A012416E0	Bashful	23/08/18	11	14	11	p.m.
8377DA1A012416E0	Bashful	23/08/18	11	13	58	p.m.
9F3DDA1A012416E0	Bashful	23/08/18	11	13	41	p.m.
AA64DA1A012416E0	Bashful	23/08/18	11	13	32	p.m.
BA44DA1A012416E0	Bashful	5/09/18	11	13	30	p.m.
A21ADA1A012416E0	Bashful	5/09/18	11	13	28	p.m.
BA44DA1A012416E0	Bashful	5/09/18	11	13	28	p.m.
AA64DA1A012416E0	Bashful	23/08/18	11	13	20	p.m.
A21ADA1A012416E0	Bashful	27/08/18	11	13	0	p.m.
BA44DA1A012416E0	Bashful	27/08/18	11	13	0	p.m.
BA44DA1A012416E0	Bashful	27/08/18	11	12	58	p.m.
AA64DA1A012416E0	Bashful	23/08/18	11	12	49	p.m.
BA44DA1A012416E0	Bashful	27/08/18	11	12	48	p.m.
A21ADA1A012416E0	Bashful	27/08/18	11	12	47	p.m.
A21ADA1A012416E0	Bashful	27/08/18	11	12	38	p.m.
8377DA1A012416E0	Bashful	23/08/18	11	12	33	p.m.
CB6EDA1A012416E0	Bashful	23/08/18	11	12	33	p.m.
A21ADA1A012416E0	Bashful	27/08/18	11	12	30	p.m.
BA44DA1A012416E0	Bashful	27/08/18	11	12	30	p.m.
A21ADA1A012416E0	Bashful	23/08/18	11	12	29	p.m.
AA64DA1A012416E0	Bashful	23/08/18	11	12	29	p.m.
9F3DDA1A012416E0	Bashful	23/08/18	11	12	28	p.m.
A21ADA1A012416E0	Bashful	27/08/18	11	12	24	p.m.
8377DA1A012416E0	Bashful	23/08/18	11	12	2	p.m.
A21ADA1A012416E0	Bashful	23/08/18	11	12	2	p.m.
AA64DA1A012416E0	Bashful	23/08/18	11	12	2	p.m.
9F3DDA1A012416E0	Bashful	23/08/18	11	12	1	p.m.
CB6EDA1A012416E0	Bashful	23/08/18	11	12	1	p.m.
9F3DDA1A012416E0	Bashful	23/08/18	11	11	59	p.m.
AA64DA1A012416E0	Bashful	23/08/18	11	11	59	p.m.
A21ADA1A012416E0	Bashful	5/09/18	11	11	51	p.m.
BA44DA1A012416E0	Bashful	5/09/18	11	11	51	p.m.
A21ADA1A012416E0	Bashful	5/09/18	11	11	46	p.m.
BA44DA1A012416E0	Bashful	5/09/18	11	11	46	p.m.
A21ADA1A012416E0	Bashful	25/08/18	11	6	30	p.m.
BA44DA1A012416E0	Bashful	25/08/18	11	6	30	p.m.
BA44DA1A012416E0	Bashful	25/08/18	11	6	19	p.m.
A21ADA1A012416E0	Bashful	24/08/18	11	6	12	p.m.
BA44DA1A012416E0	Bashful	25/08/18	11	5	47	p.m.
A21ADA1A012416E0	Bashful	25/08/18	11	5	44	p.m.
A21ADA1A012416E0	Bashful	25/08/18	11	5	42	p.m.
A21ADA1A012416E0	Bashful	25/08/18	11	5	33	p.m.
BA44DA1A012416E0	Bashful	25/08/18	11	5	33	p.m.
BA44DA1A012416E0	Bashful	25/08/18	11	5	29	p.m.
A21ADA1A012416E0	Bashful	24/08/18	11	5	22	p.m.
8D58DA1A012416E0	Big Bird	28/07/18	11	5	10	p.m.
8D58DA1A012416E0	Big Bird	28/07/18	11	5	5	p.m.
8D58DA1A012416E0	Big Bird	28/07/18	11	4	52	p.m.
8D58DA1A012416E0	Big Bird	28/07/18	11	4	50	p.m.
8D58DA1A012416E0	Big Bird	28/07/18	11	4	39	p.m.
8D58DA1A012416E0	Big Bird	28/07/18	11	4	33	p.m.
8D58DA1A012416E0	Big Bird	28/07/18	11	4	21	p.m.
8D58DA1A012416E0	Big Bird	28/07/18	11	4	17	p.m.
A21ADA1A012416E0	Bashful	12/09/18	11	3	26	p.m.
BA44DA1A012416E0	Bashful	12/09/18	11	3	26	p.m.
8377DA1A012416E0	Bashful	22/08/18	11	2	12	p.m.
9F3DDA1A012416E0	Bashful	22/08/18	11	2	12	p.m.
A21ADA1A012416E0	Bashful	22/08/18	11	2	12	p.m.
AA64DA1A012416E0	Bashful	22/08/18	11	2	12	p.m.
A21ADA1A012416E0	Bashful	12/09/18	11	1	52	p.m.
BA44DA1A012416E0	Bashful	12/09/18	11	1	44	p.m.
A21ADA1A012416E0	Bashful	2/09/18	11	1	2	p.m.
A21ADA1A012416E0	Bashful	2/09/18	11	0	50	p.m.
8377DA1A012416E0	Bashful	22/08/18	11	0	46	p.m.
9F3DDA1A012416E0	Bashful	22/08/18	11	0	45	p.m.
A21ADA1A012416E0	Bashful	22/08/18	11	0	45	p.m.
AA64DA1A012416E0	Bashful	22/08/18	11	0	45	p.m.
CB6EDA1A012416E0	Bashful	22/08/18	11	0	45	p.m.
8377DA1A012416E0	Bashful	22/08/18	11	0	43	p.m.
A21ADA1A012416E0	Bashful	2/09/18	11	0	41	p.m.
BA44DA1A012416E0	Bashful	2/09/18	11	0	41	p.m.
9F3DDA1A012416E0	Bashful	22/08/18	11	0	35	p.m.
AA64DA1A012416E0	Bashful	22/08/18	11	0	35	p.m.
CB6EDA1A012416E0	Bashful	22/08/18	11	0	35	p.m.
8377DA1A012416E0	Bashful	22/08/18	11	0	33	p.m.
A21ADA1A012416E0	Bashful	22/08/18	11	0	33	p.m.
A21ADA1A012416E0	Bashful	2/09/18	11	0	30	p.m.
A21ADA1A012416E0	Bashful	22/08/18	11	0	13	p.m.
9F3DDA1A012416E0	Bashful	22/08/18	11	0	12	p.m.
AA64DA1A012416E0	Bashful	22/08/18	11	0	10	p.m.
8377DA1A012416E0	Bashful	22/08/18	11	0	7	p.m.
AA64DA1A012416E0	Bashful	22/08/18	11	0	7	p.m.
CB6EDA1A012416E0	Bashful	22/08/18	11	0	7	p.m.
9F3DDA1A012416E0	Bashful	22/08/18	10	59	47	p.m.
A21ADA1A012416E0	Bashful	20/09/18	10	56	13	p.m.
A21ADA1A012416E0	Bashful	20/09/18	10	55	39	p.m.
A21ADA1A012416E0	Bashful	20/09/18	10	55	0	p.m.
BA44DA1A012416E0	Bashful	20/09/18	10	55	0	p.m.
A21ADA1A012416E0	Bashful	20/09/18	10	54	55	p.m.
BA44DA1A012416E0	Bashful	20/09/18	10	54	54	p.m.
BA44DA1A012416E0	Bashful	20/09/18	10	54	50	p.m.
A21ADA1A012416E0	Bashful	20/09/18	10	54	44	p.m.
BA44DA1A012416E0	Bashful	20/09/18	10	54	44	p.m.
BA44DA1A012416E0	Bashful	16/09/18	10	50	49	p.m.
A21ADA1A012416E0	Bashful	16/09/18	10	50	14	p.m.
A21ADA1A012416E0	Bashful	16/09/18	10	50	2	p.m.
BA44DA1A012416E0	Bashful	16/09/18	10	50	2	p.m.
A21ADA1A012416E0	Bashful	27/09/18	10	49	54	p.m.
A21ADA1A012416E0	Bashful	16/09/18	10	49	52	p.m.
BA44DA1A012416E0	Bashful	16/09/18	10	49	49	p.m.
A21ADA1A012416E0	Bashful	16/09/18	10	49	39	p.m.
BA44DA1A012416E0	Bashful	16/09/18	10	49	38	p.m.
BA44DA1A012416E0	Bashful	16/09/18	10	49	29	p.m.
A21ADA1A012416E0	Bashful	16/09/18	10	49	27	p.m.
A21ADA1A012416E0	Bashful	16/09/18	10	49	18	p.m.
A21ADA1A012416E0	Bashful	23/09/18	10	49	8	p.m.
BA44DA1A012416E0	Bashful	23/09/18	10	49	8	p.m.
A21ADA1A012416E0	Bashful	16/09/18	10	48	52	p.m.
A21ADA1A012416E0	Bashful	27/09/18	10	48	27	p.m.
A77CDA1A012416E0	Beefy	28/07/18	10	48	17	p.m
A21ADA1A012416E0	Bashful	16/09/18	10	48	15	p.m.
BA44DA1A012416E0	Bashful	16/09/18	10	48	15	p.m.
A21ADA1A012416E0	Bashful	15/09/18	10	48	7	p.m.
BA44DA1A012416E0	Bashful	15/09/18	10	48	7	p.m.
BA44DA1A012416E0	Bashful	16/09/18	10	48	5	p.m.
A21ADA1A012416E0	Bashful	15/09/18	10	47	53	p.m.
BA44DA1A012416E0	Bashful	15/09/18	10	47	53	p.m.
BA44DA1A012416E0	Bashful	23/09/18	10	46	35	p.m.
A21ADA1A012416E0	Bashful	22/09/18	10	46	17	p.m.
BA44DA1A012416E0	Bashful	22/09/18	10	46	17	p.m.
A21ADA1A012416E0	Bashful	22/09/18	10	46	5	p.m.
A21ADA1A012416E0	Bashful	22/09/18	10	45	50	p.m.
A21ADA1A012416E0	Bashful	22/09/18	10	45	39	p.m.
A21ADA1A012416E0	Bashful	22/09/18	10	45	16	p.m.
BA44DA1A012416E0	Bashful	22/09/18	10	45	15	p.m.
A21ADA1A012416E0	Bashful	22/09/18	10	44	38	p.m.
BA44DA1A012416E0	Bashful	22/09/18	10	44	38	p.m.
BA44DA1A012416E0	Bashful	22/09/18	10	44	1	p.m.
BA44DA1A012416E0	Bashful	22/09/18	10	43	47	p.m.
A21ADA1A012416E0	Bashful	25/09/18	10	41	52	p.m.
A21ADA1A012416E0	Bashful	25/09/18	10	41	1	p.m.
A77CDA1A012416E0	Beefy	24/07/18	10	40	34	p.m.
A77CDA1A012416E0	Beefy	24/07/18	10	40	9	p.m.
A21ADA1A012416E0	Bashful	13/09/18	10	38	32	p.m.
BA44DA1A012416E0	Bashful	13/09/18	10	38	32	p.m.
A21ADA1A012416E0	Bashful	8/09/18	10	37	49	p.m.
BA44DA1A012416E0	Bashful	8/09/18	10	37	49	p.m.
BA44DA1A012416E0	Bashful	13/09/18	10	37	23	p.m.
A21ADA1A012416E0	Bashful	13/09/18	10	37	20	p.m.
A21ADA1A012416E0	Bashful	18/09/18	10	37	3	p.m.
BA44DA1A012416E0	Bashful	18/09/18	10	37	3	p.m.
BA44DA1A012416E0	Bashful	8/09/18	10	35	56	p.m.
A21ADA1A012416E0	Bashful	8/09/18	10	35	54	p.m.
A21ADA1A012416E0	Bashful	2/09/18	10	35	50	p.m.
BA44DA1A012416E0	Bashful	2/09/18	10	35	48	p.m.
A21ADA1A012416E0	Bashful	2/09/18	10	35	20	p.m.
BA44DA1A012416E0	Bashful	18/09/18	10	35	19	p.m.
A21ADA1A012416E0	Bashful	18/09/18	10	35	18	p.m.
A21ADA1A012416E0	Bashful	2/09/18	10	35	15	p.m.
BA44DA1A012416E0	Bashful	2/09/18	10	35	14	p.m.
A21ADA1A012416E0	Bashful	18/09/18	10	35	12	p.m.
BA44DA1A012416E0	Bashful	2/09/18	10	34	53	p.m.
A21ADA1A012416E0	Bashful	11/09/18	10	30	33	p.m.
BA44DA1A012416E0	Bashful	11/09/18	10	30	33	p.m.
A21ADA1A012416E0	Bashful	11/09/18	10	29	18	p.m.
A21ADA1A012416E0	Bashful	11/09/18	10	29	9	p.m.
A21ADA1A012416E0	Bashful	11/09/18	10	29	1	p.m.
BA44DA1A012416E0	Bashful	11/09/18	10	28	59	p.m.
A21ADA1A012416E0	Bashful	27/08/18	10	25	59	p.m.
BA44DA1A012416E0	Bashful	27/08/18	10	25	59	p.m.
A21ADA1A012416E0	Bashful	27/08/18	10	25	48	p.m.
BA44DA1A012416E0	Bashful	27/08/18	10	25	44	p.m.
BA44DA1A012416E0	Bashful	27/08/18	10	25	39	p.m.
A21ADA1A012416E0	Bashful	27/08/18	10	25	22	p.m.
BA44DA1A012416E0	Bashful	27/08/18	10	25	22	p.m.
BA44DA1A012416E0	Bashful	27/08/18	10	25	5	p.m.
A21ADA1A012416E0	Bashful	27/08/18	10	24	55	p.m.
BA44DA1A012416E0	Bashful	27/08/18	10	24	55	p.m.
A21ADA1A012416E0	Bashful	31/08/18	10	24	40	p.m.
BA44DA1A012416E0	Bashful	31/08/18	10	22	28	p.m.
A21ADA1A012416E0	Bashful	31/08/18	10	22	27	p.m.
A21ADA1A012416E0	Bashful	25/08/18	10	21	15	p.m.
BA44DA1A012416E0	Bashful	25/08/18	10	21	15	p.m.
A21ADA1A012416E0	Bashful	25/08/18	10	20	16	p.m.
BA44DA1A012416E0	Bashful	25/08/18	10	20	15	p.m.
8377DA1A012416E0	Bashful	20/08/18	10	19	29	p.m.
A21ADA1A012416E0	Bashful	25/09/18	10	19	5	p.m.
BA44DA1A012416E0	Bashful	21/09/18	10	19	0	p.m.
A21ADA1A012416E0	Bashful	21/09/18	10	18	59	p.m.
BA44DA1A012416E0	Bashful	21/09/18	10	18	22	p.m.
A21ADA1A012416E0	Bashful	21/09/18	10	18	20	p.m.
A21ADA1A012416E0	Bashful	25/09/18	10	18	13	p.m.
A21ADA1A012416E0	Bashful	21/09/18	10	18	11	p.m.
8D58DA1A012416E0	Big Bird	20/07/18	10	18	5	p.m.
8D58DA1A012416E0	Big Bird	20/07/18	10	18	4	p.m.
A21ADA1A012416E0	Bashful	1/09/18	10	17	50	p.m.
BA44DA1A012416E0	Bashful	1/09/18	10	17	43	p.m.
8D58DA1A012416E0	Big Bird	20/07/18	10	17	38	p.m.
BA44DA1A012416E0	Bashful	1/09/18	10	17	33	p.m.
A21ADA1A012416E0	Bashful	1/09/18	10	17	32	p.m.
8D58DA1A012416E0	Big Bird	20/07/18	10	17	29	p.m.
A21ADA1A012416E0	Bashful	1/09/18	10	17	20	p.m.
8D58DA1A012416E0	Big Bird	20/07/18	10	17	17	p.m.
A21ADA1A012416E0	Bashful	1/09/18	10	17	9	p.m.
BA44DA1A012416E0	Bashful	3/09/18	10	17	5	p.m.
BA44DA1A012416E0	Bashful	1/09/18	10	17	2	p.m.
BA44DA1A012416E0	Bashful	1/09/18	10	16	54	p.m.
BA44DA1A012416E0	Bashful	1/09/18	10	16	49	p.m.
A21ADA1A012416E0	Bashful	1/09/18	10	16	47	p.m.
A21ADA1A012416E0	Bashful	1/09/18	10	16	28	p.m.
A21ADA1A012416E0	Bashful	15/09/18	10	16	21	p.m.
BA44DA1A012416E0	Bashful	15/09/18	10	16	21	p.m.
BA44DA1A012416E0	Bashful	3/09/18	10	15	50	p.m.
A21ADA1A012416E0	Bashful	3/09/18	10	15	49	p.m.
A21ADA1A012416E0	Bashful	3/09/18	10	15	47	p.m.
A21ADA1A012416E0	Bashful	15/09/18	10	15	17	p.m.
BA44DA1A012416E0	Bashful	15/09/18	10	15	17	p.m.
A21ADA1A012416E0	Bashful	5/09/18	10	14	28	p.m.
BA44DA1A012416E0	Bashful	5/09/18	10	14	28	p.m.
A21ADA1A012416E0	Bashful	17/09/18	10	13	35	p.m.
A21ADA1A012416E0	Bashful	17/09/18	10	13	33	p.m.
BA44DA1A012416E0	Bashful	17/09/18	10	13	32	p.m.
A21ADA1A012416E0	Bashful	17/09/18	10	13	31	p.m.
A21ADA1A012416E0	Bashful	5/09/18	10	13	19	p.m.
BA44DA1A012416E0	Bashful	5/09/18	10	13	7	p.m.
BA44DA1A012416E0	Bashful	17/09/18	10	13	6	p.m.
AA64DA1A012416E0	Bashful	23/08/18	10	13	2	p.m.
CB6EDA1A012416E0	Bashful	23/08/18	10	13	1	p.m.
8377DA1A012416E0	Bashful	23/08/18	10	13	0	p.m.
A21ADA1A012416E0	Bashful	23/08/18	10	13	0	p.m.
AA64DA1A012416E0	Bashful	23/08/18	10	13	0	p.m.
9F3DDA1A012416E0	Bashful	23/08/18	10	12	59	p.m.
BA44DA1A012416E0	Bashful	17/09/18	10	12	28	p.m.
A21ADA1A012416E0	Bashful	23/08/18	10	12	13	p.m.
8377DA1A012416E0	Bashful	23/08/18	10	12	11	p.m.
9F3DDA1A012416E0	Bashful	23/08/18	10	12	10	p.m.
AA64DA1A012416E0	Bashful	23/08/18	10	12	10	p.m.
CB6EDA1A012416E0	Bashful	23/08/18	10	12	10	p.m.
A21ADA1A012416E0	Bashful	23/08/18	10	12	8	p.m.
A21ADA1A012416E0	Bashful	14/09/18	10	12	8	p.m.
BA44DA1A012416E0	Bashful	14/09/18	10	12	8	p.m.
8377DA1A012416E0	Bashful	23/08/18	10	12	1	p.m.
AA64DA1A012416E0	Bashful	23/08/18	10	12	1	p.m.
BA44DA1A012416E0	Bashful	17/09/18	10	12	0	p.m.
A21ADA1A012416E0	Bashful	17/09/18	10	11	58	p.m.
A21ADA1A012416E0	Bashful	14/09/18	10	11	57	p.m.
BA44DA1A012416E0	Bashful	14/09/18	10	11	56	p.m.
9F3DDA1A012416E0	Bashful	23/08/18	10	11	55	p.m.
AA64DA1A012416E0	Bashful	23/08/18	10	11	36	p.m.
8377DA1A012416E0	Bashful	23/08/18	10	11	35	p.m.
AA64DA1A012416E0	Bashful	23/08/18	10	11	21	p.m.
A21ADA1A012416E0	Bashful	23/08/18	10	10	55	p.m.
A21ADA1A012416E0	Bashful	14/09/18	10	10	55	p.m.
8377DA1A012416E0	Bashful	23/08/18	10	10	54	p.m.
A21ADA1A012416E0	Bashful	14/09/18	10	10	54	p.m.
9F3DDA1A012416E0	Bashful	23/08/18	10	10	53	p.m.
CB6EDA1A012416E0	Bashful	23/08/18	10	10	53	p.m.
BA44DA1A012416E0	Bashful	14/09/18	10	10	51	p.m.
BA44DA1A012416E0	Bashful	14/09/18	10	10	44	p.m.
AA64DA1A012416E0	Bashful	22/08/18	10	8	43	p.m.
8377DA1A012416E0	Bashful	22/08/18	10	8	42	p.m.
9F3DDA1A012416E0	Bashful	22/08/18	10	8	42	p.m.
CB6EDA1A012416E0	Bashful	22/08/18	10	8	42	p.m.
A21ADA1A012416E0	Bashful	22/08/18	10	8	41	p.m.
9F3DDA1A012416E0	Bashful	22/08/18	10	8	37	p.m.
A21ADA1A012416E0	Bashful	22/08/18	10	8	16	p.m.
AA64DA1A012416E0	Bashful	22/08/18	10	7	59	p.m.
9F3DDA1A012416E0	Bashful	22/08/18	10	7	58	p.m.
8377DA1A012416E0	Bashful	22/08/18	10	7	57	p.m.
CB6EDA1A012416E0	Bashful	22/08/18	10	7	57	p.m.
9F3DDA1A012416E0	Bashful	22/08/18	10	7	55	p.m.
CB6EDA1A012416E0	Bashful	22/08/18	10	7	55	p.m.
CB6EDA1A012416E0	Bashful	22/08/18	10	7	46	p.m.
A21ADA1A012416E0	Bashful	22/08/18	10	7	45	p.m.
AA64DA1A012416E0	Bashful	22/08/18	10	7	45	p.m.
9F3DDA1A012416E0	Bashful	22/08/18	10	7	44	p.m.
A21ADA1A012416E0	Bashful	22/08/18	10	7	44	p.m.
CB6EDA1A012416E0	Bashful	22/08/18	10	7	44	p.m.
8377DA1A012416E0	Bashful	22/08/18	10	7	43	p.m.
A21ADA1A012416E0	Bashful	22/08/18	10	7	39	p.m.
CB6EDA1A012416E0	Bashful	22/08/18	10	7	39	p.m.
A21ADA1A012416E0	Bashful	2/09/18	10	5	45	p.m.
BA44DA1A012416E0	Bashful	2/09/18	10	5	45	p.m.
BA44DA1A012416E0	Bashful	2/09/18	10	5	18	p.m.
8D58DA1A012416E0	Big Bird	26/07/18	10	4	54	p.m.
8D58DA1A012416E0	Big Bird	26/07/18	10	4	43	p.m.
8D58DA1A012416E0	Big Bird	26/07/18	10	4	33	p.m.
BA44DA1A012416E0	Bashful	2/09/18	10	4	28	p.m.
A21ADA1A012416E0	Bashful	13/09/18	10	4	23	p.m.
BA44DA1A012416E0	Bashful	13/09/18	10	4	23	p.m.
8D58DA1A012416E0	Big Bird	26/07/18	10	4	22	p.m.
BA44DA1A012416E0	Bashful	2/09/18	10	4	16	p.m.
8D58DA1A012416E0	Big Bird	26/07/18	10	4	9	p.m.
8D58DA1A012416E0	Big Bird	26/07/18	10	3	53	p.m.
BA44DA1A012416E0	Bashful	2/09/18	10	3	42	p.m.
A21ADA1A012416E0	Bashful	2/09/18	10	3	39	p.m.
BA44DA1A012416E0	Bashful	2/09/18	10	3	39	p.m.
8D58DA1A012416E0	Big Bird	26/07/18	10	3	33	p.m.
8D58DA1A012416E0	Big Bird	21/07/18	10	3	12	p.m.
A21ADA1A012416E0	Bashful	13/09/18	10	3	2	p.m.
BA44DA1A012416E0	Bashful	13/09/18	10	3	2	p.m.
A21ADA1A012416E0	Bashful	13/09/18	10	2	59	p.m.
A21ADA1A012416E0	Bashful	14/09/18	9	56	22	p.m.
BA44DA1A012416E0	Bashful	14/09/18	9	56	20	p.m.
A21ADA1A012416E0	Bashful	20/09/18	9	56	7	p.m.
BA44DA1A012416E0	Bashful	20/09/18	9	56	7	p.m.
A21ADA1A012416E0	Bashful	20/09/18	9	55	42	p.m.
BA44DA1A012416E0	Bashful	20/09/18	9	55	37	p.m.
A21ADA1A012416E0	Bashful	20/09/18	9	55	31	p.m.
A21ADA1A012416E0	Bashful	14/09/18	9	55	19	p.m.
BA44DA1A012416E0	Bashful	14/09/18	9	55	18	p.m.
A21ADA1A012416E0	Bashful	20/09/18	9	55	18	p.m.
A21ADA1A012416E0	Bashful	20/09/18	9	55	11	p.m.
BA44DA1A012416E0	Bashful	20/09/18	9	55	6	p.m.
A21ADA1A012416E0	Bashful	20/08/18	9	54	8	p.m.
9F3DDA1A012416E0	Bashful	20/08/18	9	54	0	p.m.
8377DA1A012416E0	Bashful	20/08/18	9	53	53	p.m.
8377DA1A012416E0	Bashful	20/08/18	9	53	43	p.m.
9F3DDA1A012416E0	Bashful	20/08/18	9	53	34	p.m.
A21ADA1A012416E0	Bashful	20/08/18	9	53	2	p.m.
CB6EDA1A012416E0	Bashful	20/08/18	9	53	2	p.m.
A21ADA1A012416E0	Bashful	24/08/18	9	52	7	p.m.
A21ADA1A012416E0	Bashful	24/08/18	9	52	4	p.m.
A21ADA1A012416E0	Bashful	19/09/18	9	51	56	p.m.
A21ADA1A012416E0	Bashful	15/09/18	9	51	53	p.m.
BA44DA1A012416E0	Bashful	15/09/18	9	51	53	p.m.
BA44DA1A012416E0	Bashful	10/09/18	9	51	49	p.m.
BA44DA1A012416E0	Bashful	10/09/18	9	51	45	p.m.
BA44DA1A012416E0	Bashful	10/09/18	9	51	35	p.m.
A21ADA1A012416E0	Bashful	10/09/18	9	51	2	p.m.
BA44DA1A012416E0	Bashful	10/09/18	9	51	2	p.m.
A21ADA1A012416E0	Bashful	10/09/18	9	50	58	p.m.
BA44DA1A012416E0	Bashful	10/09/18	9	50	58	p.m.
BA44DA1A012416E0	Bashful	19/09/18	9	50	50	p.m.
A21ADA1A012416E0	Bashful	10/09/18	9	50	43	p.m.
A21ADA1A012416E0	Bashful	15/09/18	9	50	10	p.m.
BA44DA1A012416E0	Bashful	15/09/18	9	50	10	p.m.
A21ADA1A012416E0	Bashful	19/09/18	9	50	10	p.m.
BA44DA1A012416E0	Bashful	19/09/18	9	50	10	p.m.
A21ADA1A012416E0	Bashful	24/08/18	9	49	53	p.m.
A21ADA1A012416E0	Bashful	24/08/18	9	49	48	p.m.
A21ADA1A012416E0	Bashful	21/09/18	9	47	3	p.m.
A21ADA1A012416E0	Bashful	21/09/18	9	46	15	p.m.
A21ADA1A012416E0	Bashful	21/09/18	9	46	12	p.m.
A21ADA1A012416E0	Bashful	21/09/18	9	46	11	p.m.
BA44DA1A012416E0	Bashful	18/09/18	9	44	49	p.m.
A21ADA1A012416E0	Bashful	18/09/18	9	44	48	p.m.
BA44DA1A012416E0	Bashful	18/09/18	9	44	47	p.m.
BA44DA1A012416E0	Bashful	18/09/18	9	44	20	p.m.
A21ADA1A012416E0	Bashful	18/09/18	9	44	18	p.m.
BA44DA1A012416E0	Bashful	18/09/18	9	44	15	p.m.
8D58DA1A012416E0	Big Bird	26/07/18	9	38	35	p.m
8D58DA1A012416E0	Big Bird	26/07/18	9	38	20	p.m.
8D58DA1A012416E0	Big Bird	26/07/18	9	38	2	p.m.
A21ADA1A012416E0	Bashful	23/09/18	9	37	55	p.m.
BA44DA1A012416E0	Bashful	23/09/18	9	37	54	p.m.
8D58DA1A012416E0	Big Bird	26/07/18	9	37	46	p.m.
A21ADA1A012416E0	Bashful	24/09/18	9	37	43	p.m.
8D58DA1A012416E0	Big Bird	26/07/18	9	37	26	p.m.
8D58DA1A012416E0	Big Bird	26/07/18	9	37	14	p.m.
8D58DA1A012416E0	Big Bird	26/07/18	9	37	2	p.m.
A21ADA1A012416E0	Bashful	24/09/18	9	36	27	p.m.
8D58DA1A012416E0	Big Bird	20/07/18	9	36	14	p.m.
8D58DA1A012416E0	Big Bird	20/07/18	9	35	59	p.m.
8D58DA1A012416E0	Big Bird	20/07/18	9	35	47	p.m.
BA44DA1A012416E0	Bashful	23/09/18	9	35	30	p.m.
8D58DA1A012416E0	Big Bird	20/07/18	9	35	30	p.m.
A21ADA1A012416E0	Bashful	23/09/18	9	35	29	p.m.
BA44DA1A012416E0	Bashful	23/09/18	9	35	29	p.m.
A21ADA1A012416E0	Bashful	3/09/18	9	32	26	p.m.
BA44DA1A012416E0	Bashful	3/09/18	9	32	25	p.m.
A21ADA1A012416E0	Bashful	3/09/18	9	31	52	p.m.
BA44DA1A012416E0	Bashful	3/09/18	9	31	38	p.m.
A21ADA1A012416E0	Bashful	31/08/18	9	31	33	p.m.
BA44DA1A012416E0	Bashful	31/08/18	9	31	32	p.m.
BA44DA1A012416E0	Bashful	31/08/18	9	31	28	p.m.
BA44DA1A012416E0	Bashful	3/09/18	9	31	26	p.m.
BA44DA1A012416E0	Bashful	31/08/18	9	31	21	p.m.
A21ADA1A012416E0	Bashful	31/08/18	9	31	5	p.m.
BA44DA1A012416E0	Bashful	3/09/18	9	30	59	p.m.
A21ADA1A012416E0	Bashful	3/09/18	9	30	55	p.m.
A21ADA1A012416E0	Bashful	31/08/18	9	30	51	p.m.
BA44DA1A012416E0	Bashful	3/09/18	9	30	51	p.m.
BA44DA1A012416E0	Bashful	3/09/18	9	30	45	p.m.
A21ADA1A012416E0	Bashful	31/08/18	9	30	43	p.m.
A21ADA1A012416E0	Bashful	3/09/18	9	30	41	p.m.
A21ADA1A012416E0	Bashful	3/09/18	9	30	23	p.m.
BA44DA1A012416E0	Bashful	3/09/18	9	30	22	p.m.
BA44DA1A012416E0	Bashful	31/08/18	9	30	13	p.m.
A21ADA1A012416E0	Bashful	3/09/18	9	30	3	p.m.
A21ADA1A012416E0	Bashful	31/08/18	9	29	59	p.m.
BA44DA1A012416E0	Bashful	31/08/18	9	29	59	p.m.
A21ADA1A012416E0	Bashful	28/09/18	9	29	57	p.m.
A21ADA1A012416E0	Bashful	31/08/18	9	29	51	p.m.
BA44DA1A012416E0	Bashful	31/08/18	9	29	50	p.m.
A21ADA1A012416E0	Bashful	3/09/18	9	29	49	p.m.
A21ADA1A012416E0	Bashful	22/09/18	9	29	38	p.m.
BA44DA1A012416E0	Bashful	22/09/18	9	29	37	p.m.
A21ADA1A012416E0	Bashful	22/09/18	9	29	33	p.m.
A21ADA1A012416E0	Bashful	3/09/18	9	29	31	p.m.
BA44DA1A012416E0	Bashful	3/09/18	9	29	31	p.m.
A21ADA1A012416E0	Bashful	2/09/18	9	29	7	p.m.
BA44DA1A012416E0	Bashful	2/09/18	9	29	6	p.m.
BA44DA1A012416E0	Bashful	2/09/18	9	28	56	p.m.
C463DA1A012416E0	Bashful	19/08/18	9	28	54	p.m.
2F65DA1A012416E0	Bashful	19/08/18	9	28	53	p.m.
6578DA1A012416E0	Bashful	19/08/18	9	28	53	p.m.
BA44DA1A012416E0	Bashful	2/09/18	9	28	48	p.m.
A21ADA1A012416E0	Bashful	2/09/18	9	28	41	p.m.
A21ADA1A012416E0	Bashful	2/09/18	9	28	34	p.m.
A21ADA1A012416E0	Bashful	27/08/18	9	28	33	p.m.
BA44DA1A012416E0	Bashful	2/09/18	9	28	29	p.m.
BA44DA1A012416E0	Bashful	27/08/18	9	28	26	p.m.
A21ADA1A012416E0	Bashful	27/08/18	9	28	15	p.m.
BA44DA1A012416E0	Bashful	27/08/18	9	28	12	p.m.
A21ADA1A012416E0	Bashful	22/09/18	9	28	3	p.m.
BA44DA1A012416E0	Bashful	22/09/18	9	28	3	p.m.
A21ADA1A012416E0	Bashful	27/08/18	9	27	49	p.m.
BA44DA1A012416E0	Bashful	27/08/18	9	27	49	p.m.
A21ADA1A012416E0	Bashful	27/08/18	9	27	47	p.m.
A21ADA1A012416E0	Bashful	26/09/18	9	27	32	p.m.
BA44DA1A012416E0	Bashful	22/09/18	9	27	23	p.m.
A21ADA1A012416E0	Bashful	28/09/18	9	27	22	p.m.
A21ADA1A012416E0	Bashful	26/09/18	9	26	49	p.m.
A21ADA1A012416E0	Bashful	26/09/18	9	26	35	p.m.
8D58DA1A012416E0	Big Bird	25/07/18	9	26	31	p.m.
A21ADA1A012416E0	Bashful	26/09/18	9	26	26	p.m.
A21ADA1A012416E0	Bashful	26/09/18	9	26	21	p.m.
8D58DA1A012416E0	Big Bird	25/07/18	9	26	14	p.m.
8D58DA1A012416E0	Big Bird	26/07/18	9	26	3	p.m.
A21ADA1A012416E0	Bashful	22/08/18	9	25	18	p.m.
AA64DA1A012416E0	Bashful	22/08/18	9	25	18	p.m.
8377DA1A012416E0	Bashful	22/08/18	9	25	17	p.m.
9F3DDA1A012416E0	Bashful	22/08/18	9	25	17	p.m.
CB6EDA1A012416E0	Bashful	22/08/18	9	25	17	p.m.
BA44DA1A012416E0	Bashful	26/08/18	9	24	40	p.m.
A21ADA1A012416E0	Bashful	26/08/18	9	24	33	p.m.
BA44DA1A012416E0	Bashful	26/08/18	9	24	29	p.m.
A21ADA1A012416E0	Bashful	26/08/18	9	24	24	p.m.
AA64DA1A012416E0	Bashful	22/08/18	9	24	4	p.m.
CB6EDA1A012416E0	Bashful	22/08/18	9	24	1	p.m.
8377DA1A012416E0	Bashful	22/08/18	9	24	0	p.m.
9F3DDA1A012416E0	Bashful	22/08/18	9	24	0	p.m.
BA44DA1A012416E0	Bashful	26/08/18	9	24	0	p.m.
8377DA1A012416E0	Bashful	22/08/18	9	23	59	p.m.
9F3DDA1A012416E0	Bashful	22/08/18	9	23	57	p.m.
9F3DDA1A012416E0	Bashful	22/08/18	9	23	57	p.m.
A21ADA1A012416E0	Bashful	22/08/18	9	23	57	p.m.
BA44DA1A012416E0	Bashful	26/08/18	9	23	54	p.m.
BA44DA1A012416E0	Bashful	26/08/18	9	23	48	p.m.
BA44DA1A012416E0	Bashful	26/08/18	9	23	36	p.m.
A21ADA1A012416E0	Bashful	26/08/18	9	23	33	p.m.
A21ADA1A012416E0	Bashful	25/09/18	9	23	14	p.m.
8D58DA1A012416E0	Big Bird	20/07/18	9	22	48	p.m.
A21ADA1A012416E0	Bashful	25/09/18	9	22	37	p.m.
A21ADA1A012416E0	Bashful	25/08/18	9	20	31	p.m.
BA44DA1A012416E0	Bashful	25/08/18	9	20	31	p.m.
A21ADA1A012416E0	Bashful	15/09/18	9	20	20	p.m.
BA44DA1A012416E0	Bashful	15/09/18	9	20	20	p.m.
A21ADA1A012416E0	Bashful	25/08/18	9	20	16	p.m.
BA44DA1A012416E0	Bashful	25/08/18	9	20	16	p.m.
A21ADA1A012416E0	Bashful	25/08/18	9	19	51	p.m.
BA44DA1A012416E0	Bashful	25/08/18	9	19	51	p.m.
A21ADA1A012416E0	Bashful	25/08/18	9	19	45	p.m.
BA44DA1A012416E0	Bashful	25/08/18	9	19	43	p.m.
A21ADA1A012416E0	Bashful	25/08/18	9	19	41	p.m.
BA44DA1A012416E0	Bashful	25/08/18	9	19	41	p.m.
A21ADA1A012416E0	Bashful	15/09/18	9	19	40	p.m.
BA44DA1A012416E0	Bashful	15/09/18	9	19	40	p.m.
8D58DA1A012416E0	Big Bird	26/07/18	9	18	45	p.m.
A21ADA1A012416E0	Bashful	10/09/18	9	17	41	p.m.
BA44DA1A012416E0	Bashful	10/09/18	9	17	40	p.m.
A21ADA1A012416E0	Bashful	16/09/18	9	17	36	p.m.
BA44DA1A012416E0	Bashful	16/09/18	9	17	36	p.m.
A21ADA1A012416E0	Bashful	16/09/18	9	17	22	p.m.
A21ADA1A012416E0	Bashful	21/09/18	9	17	15	p.m.
BA44DA1A012416E0	Bashful	21/09/18	9	17	13	p.m.
A77CDA1A012416E0	Beefy	19/07/18	9	17	2	p.m.
A21ADA1A012416E0	Bashful	16/09/18	9	16	50	p.m.
A21ADA1A012416E0	Bashful	10/09/18	9	16	42	p.m.
BA44DA1A012416E0	Bashful	10/09/18	9	16	36	p.m.
A21ADA1A012416E0	Bashful	10/09/18	9	16	19	p.m.
BA44DA1A012416E0	Bashful	10/09/18	9	16	17	p.m.
8D58DA1A012416E0	Big Bird	26/07/18	9	15	44	p.m.
A21ADA1A012416E0	Bashful	21/09/18	9	15	43	p.m.
BA44DA1A012416E0	Bashful	21/09/18	9	15	43	p.m.
BA44DA1A012416E0	Bashful	21/09/18	9	15	37	p.m.
8D58DA1A012416E0	Big Bird	20/07/18	9	15	36	p.m.
A21ADA1A012416E0	Bashful	16/09/18	9	15	33	p.m.
A21ADA1A012416E0	Bashful	16/09/18	9	15	23	p.m.
A21ADA1A012416E0	Bashful	5/09/18	9	15	20	p.m.
BA44DA1A012416E0	Bashful	5/09/18	9	15	20	p.m.
A21ADA1A012416E0	Bashful	13/09/18	9	15	17	p.m.
BA44DA1A012416E0	Bashful	13/09/18	9	15	15	p.m.
A21ADA1A012416E0	Bashful	6/09/18	9	15	13	p.m.
A21ADA1A012416E0	Bashful	16/09/18	9	14	50	p.m.
A21ADA1A012416E0	Bashful	12/09/18	9	14	40	p.m.
BA44DA1A012416E0	Bashful	12/09/18	9	14	40	p.m.
A21ADA1A012416E0	Bashful	12/09/18	9	14	33	p.m.
A21ADA1A012416E0	Bashful	5/09/18	9	14	22	p.m.
2F65DA1A012416E0	Bashful	19/08/18	9	14	4	p.m.
A21ADA1A012416E0	Bashful	5/09/18	9	14	4	p.m.
2F65DA1A012416E0	Bashful	19/08/18	9	14	3	p.m.
4848DA1A012416E0	Bashful	19/08/18	9	14	3	p.m.
B376DA1A012416E0	Bashful	19/08/18	9	14	3	p.m.
C463DA1A012416E0	Bashful	19/08/18	9	14	3	p.m.
3A53DA1A012416E0	Bashful	19/08/18	9	14	2	p.m.
515DDA1A012416E0	Bashful	19/08/18	9	14	2	p.m.
6578DA1A012416E0	Bashful	19/08/18	9	14	2	p.m.
8377DA1A012416E0	Bashful	19/08/18	9	14	2	p.m.
A33DDA1A012416E0	Bashful	19/08/18	9	14	2	p.m.
BA44DA1A012416E0	Bashful	12/09/18	9	13	56	p.m.
3A53DA1A012416E0	Bashful	19/08/18	9	13	53	p.m.
515DDA1A012416E0	Bashful	19/08/18	9	13	53	p.m.
BA44DA1A012416E0	Bashful	5/09/18	9	13	51	p.m.
BA44DA1A012416E0	Bashful	6/09/18	9	13	48	p.m.
A21ADA1A012416E0	Bashful	6/09/18	9	13	47	p.m.
A21ADA1A012416E0	Bashful	5/09/18	9	13	36	p.m.
BA44DA1A012416E0	Bashful	5/09/18	9	13	36	p.m.
A21ADA1A012416E0	Bashful	13/09/18	9	13	33	p.m.
2F65DA1A012416E0	Bashful	19/08/18	9	13	28	p.m.
BA44DA1A012416E0	Bashful	12/09/18	9	13	28	p.m.
A21ADA1A012416E0	Bashful	12/09/18	9	13	27	p.m.
9838DA1A012416E0	Bashful	19/08/18	9	13	26	p.m.
A33DDA1A012416E0	Bashful	19/08/18	9	13	26	p.m.
3A53DA1A012416E0	Bashful	19/08/18	9	13	25	p.m.
6578DA1A012416E0	Bashful	19/08/18	9	13	25	p.m.
B376DA1A012416E0	Bashful	19/08/18	9	13	25	p.m.
4848DA1A012416E0	Bashful	19/08/18	9	13	24	p.m.
515DDA1A012416E0	Bashful	19/08/18	9	13	24	p.m.
C463DA1A012416E0	Bashful	19/08/18	9	13	24	p.m.
BA44DA1A012416E0	Bashful	5/09/18	9	13	24	p.m.
A21ADA1A012416E0	Bashful	5/09/18	9	13	23	p.m.
A21ADA1A012416E0	Bashful	12/09/18	9	13	18	p.m.
BA44DA1A012416E0	Bashful	12/09/18	9	13	16	p.m.
B376DA1A012416E0	Bashful	19/08/18	9	13	8	p.m.
3A53DA1A012416E0	Bashful	19/08/18	9	13	7	p.m.
515DDA1A012416E0	Bashful	19/08/18	9	13	7	p.m.
8D58DA1A012416E0	Big Bird	26/07/18	9	12	53	p.m.
8D58DA1A012416E0	Big Bird	28/07/18	9	11	55	p.m.
BA44DA1A012416E0	Bashful	1/09/18	9	11	49	p.m.
A21ADA1A012416E0	Bashful	1/09/18	9	11	30	p.m.
8D58DA1A012416E0	Big Bird	28/07/18	9	11	21	p.m.
8D58DA1A012416E0	Big Bird	28/07/18	9	11	15	p.m.
A21ADA1A012416E0	Bashful	1/09/18	9	11	13	p.m.
BA44DA1A012416E0	Bashful	1/09/18	9	10	14	p.m.
BA44DA1A012416E0	Bashful	1/09/18	9	10	12	p.m.
BA44DA1A012416E0	Bashful	1/09/18	9	10	3	p.m.
BA44DA1A012416E0	Bashful	1/09/18	9	9	50	p.m.
A21ADA1A012416E0	Bashful	1/09/18	9	9	48	p.m.
BA44DA1A012416E0	Bashful	1/09/18	9	9	35	p.m.
8D58DA1A012416E0	Big Bird	25/07/18	9	9	31	p.m.
A21ADA1A012416E0	Bashful	1/09/18	9	9	26	p.m.
BA44DA1A012416E0	Bashful	1/09/18	9	9	22	p.m.
A21ADA1A012416E0	Bashful	1/09/18	9	9	21	p.m.
A21ADA1A012416E0	Bashful	1/09/18	9	9	16	p.m.
8D58DA1A012416E0	Big Bird	25/07/18	9	9	16	p.m.
A21ADA1A012416E0	Bashful	1/09/18	9	9	14	p.m.
BA44DA1A012416E0	Bashful	1/09/18	9	9	14	p.m.
A21ADA1A012416E0	Bashful	27/09/18	9	9	11	p.m.
8D58DA1A012416E0	Big Bird	25/07/18	9	9	7	p.m.
A21ADA1A012416E0	Bashful	1/09/18	9	8	50	p.m.
BA44DA1A012416E0	Bashful	1/09/18	9	8	47	p.m.
A21ADA1A012416E0	Bashful	27/09/18	9	7	45	p.m.
8D58DA1A012416E0	Big Bird	20/07/18	9	7	42	p.m.
8377DA1A012416E0	Bashful	21/08/18	9	7	11	p.m.
9F3DDA1A012416E0	Bashful	21/08/18	9	7	11	p.m.
A21ADA1A012416E0	Bashful	21/08/18	9	7	11	p.m.
AA64DA1A012416E0	Bashful	21/08/18	9	7	11	p.m.
CB6EDA1A012416E0	Bashful	21/08/18	9	7	11	p.m.
AA64DA1A012416E0	Bashful	21/08/18	9	6	57	p.m.
8377DA1A012416E0	Bashful	23/08/18	9	6	13	p.m.
9F3DDA1A012416E0	Bashful	23/08/18	9	6	13	p.m.
A21ADA1A012416E0	Bashful	23/08/18	9	6	13	p.m.
AA64DA1A012416E0	Bashful	23/08/18	9	6	13	p.m.
CB6EDA1A012416E0	Bashful	23/08/18	9	6	13	p.m.
8377DA1A012416E0	Bashful	23/08/18	9	6	4	p.m.
A21ADA1A012416E0	Bashful	23/08/18	9	6	2	p.m.
8377DA1A012416E0	Bashful	21/08/18	9	5	57	p.m.
AA64DA1A012416E0	Bashful	23/08/18	9	5	54	p.m.
8D58DA1A012416E0	Big Bird	26/07/18	9	5	49	p.m.
AA64DA1A012416E0	Bashful	23/08/18	9	5	47	p.m.
CB6EDA1A012416E0	Bashful	21/08/18	9	5	45	p.m.
8377DA1A012416E0	Bashful	21/08/18	9	5	44	p.m.
A21ADA1A012416E0	Bashful	21/08/18	9	5	44	p.m.
AA64DA1A012416E0	Bashful	21/08/18	9	5	44	p.m.
9F3DDA1A012416E0	Bashful	21/08/18	9	5	43	p.m.
A21ADA1A012416E0	Bashful	21/08/18	9	5	36	p.m.
CB6EDA1A012416E0	Bashful	21/08/18	9	5	30	p.m.
9F3DDA1A012416E0	Bashful	23/08/18	9	5	30	p.m.
8377DA1A012416E0	Bashful	21/08/18	9	5	29	p.m.
9F3DDA1A012416E0	Bashful	21/08/18	9	5	29	p.m.
A21ADA1A012416E0	Bashful	21/08/18	9	5	29	p.m.
AA64DA1A012416E0	Bashful	21/08/18	9	5	29	p.m.
8377DA1A012416E0	Bashful	23/08/18	9	5	22	p.m.
9F3DDA1A012416E0	Bashful	23/08/18	9	5	18	p.m.
A21ADA1A012416E0	Bashful	23/08/18	9	5	13	p.m.
AA64DA1A012416E0	Bashful	23/08/18	9	5	13	p.m.
8377DA1A012416E0	Bashful	23/08/18	9	5	9	p.m.
A21ADA1A012416E0	Bashful	23/08/18	9	5	1	p.m.
8377DA1A012416E0	Bashful	23/08/18	9	5	0	p.m.
9F3DDA1A012416E0	Bashful	23/08/18	9	5	0	p.m.
AA64DA1A012416E0	Bashful	23/08/18	9	4	59	p.m.
9F3DDA1A012416E0	Bashful	23/08/18	9	4	58	p.m.
AA64DA1A012416E0	Bashful	23/08/18	9	4	56	p.m.
8377DA1A012416E0	Bashful	23/08/18	9	4	55	p.m.
8377DA1A012416E0	Bashful	23/08/18	9	4	51	p.m.
8377DA1A012416E0	Bashful	23/08/18	9	4	47	p.m.
A21ADA1A012416E0	Bashful	25/09/18	9	4	46	p.m.
A21ADA1A012416E0	Bashful	23/08/18	9	4	44	p.m.
AA64DA1A012416E0	Bashful	23/08/18	9	4	42	p.m.
A21ADA1A012416E0	Bashful	25/09/18	9	3	22	p.m.
A21ADA1A012416E0	Bashful	6/09/18	9	3	13	p.m.
BA44DA1A012416E0	Bashful	6/09/18	9	3	13	p.m.
BA44DA1A012416E0	Bashful	6/09/18	9	3	10	p.m.
A21ADA1A012416E0	Bashful	6/09/18	9	3	4	p.m.
BA44DA1A012416E0	Bashful	6/09/18	9	3	4	p.m.
A21ADA1A012416E0	Bashful	25/09/18	9	1	50	p.m.
BA44DA1A012416E0	Bashful	26/08/18	9	1	44	p.m.
A21ADA1A012416E0	Bashful	26/08/18	9	1	31	p.m.
BA44DA1A012416E0	Bashful	26/08/18	9	1	31	p.m.
A21ADA1A012416E0	Bashful	26/08/18	9	1	27	p.m.
BA44DA1A012416E0	Bashful	26/08/18	9	1	26	p.m.
A21ADA1A012416E0	Bashful	7/09/18	8	59	37	p.m.
BA44DA1A012416E0	Bashful	7/09/18	8	59	37	p.m.
8D58DA1A012416E0	Big Bird	26/07/18	8	59	26	p.m.
8377DA1A012416E0	Bashful	22/08/18	8	58	47	p.m.
8377DA1A012416E0	Bashful	22/08/18	8	58	46	p.m.
9F3DDA1A012416E0	Bashful	22/08/18	8	58	46	p.m.
A21ADA1A012416E0	Bashful	22/08/18	8	58	46	p.m.
AA64DA1A012416E0	Bashful	22/08/18	8	58	46	p.m.
CB6EDA1A012416E0	Bashful	22/08/18	8	58	45	p.m.
9F3DDA1A012416E0	Bashful	22/08/18	8	58	10	p.m.
A21ADA1A012416E0	Bashful	7/09/18	8	57	56	p.m.
BA44DA1A012416E0	Bashful	7/09/18	8	57	55	p.m.
AA64DA1A012416E0	Bashful	22/08/18	8	57	44	p.m.
9F3DDA1A012416E0	Bashful	22/08/18	8	57	42	p.m.
A21ADA1A012416E0	Bashful	22/08/18	8	57	41	p.m.
AA64DA1A012416E0	Bashful	22/08/18	8	57	41	p.m.
AA64DA1A012416E0	Bashful	20/08/18	8	56	49	p.m.
BA44DA1A012416E0	Bashful	20/09/18	8	56	33	p.m.
BA44DA1A012416E0	Bashful	20/09/18	8	56	21	p.m.
A77CDA1A012416E0	Beefy	22/07/18	8	56	17	p.m.
A21ADA1A012416E0	Bashful	20/09/18	8	56	12	p.m.
A21ADA1A012416E0	Bashful	20/09/18	8	56	4	p.m.
A21ADA1A012416E0	Bashful	20/09/18	8	55	58	p.m.
BA44DA1A012416E0	Bashful	27/08/18	8	55	53	p.m.
BA44DA1A012416E0	Bashful	21/09/18	8	55	50	p.m.
A21ADA1A012416E0	Bashful	27/08/18	8	55	48	p.m.
BA44DA1A012416E0	Bashful	27/08/18	8	55	48	p.m.
BA44DA1A012416E0	Bashful	20/09/18	8	55	48	p.m.
D926DA1A012416E0	Bird Bird	19/07/18	8	55	44	p.m.
BA44DA1A012416E0	Bashful	27/08/18	8	55	42	p.m.
BA44DA1A012416E0	Bashful	27/08/18	8	55	31	p.m.
A21ADA1A012416E0	Bashful	20/09/18	8	55	23	p.m.
BA44DA1A012416E0	Bashful	27/08/18	8	55	20	p.m.
BA44DA1A012416E0	Bashful	20/09/18	8	55	20	p.m.
A21ADA1A012416E0	Bashful	27/08/18	8	55	18	p.m.
A21ADA1A012416E0	Bashful	21/09/18	8	55	12	p.m.
BA44DA1A012416E0	Bashful	21/09/18	8	55	12	p.m.
BA44DA1A012416E0	Bashful	21/09/18	8	55	9	p.m.
A21ADA1A012416E0	Bashful	21/09/18	8	55	8	p.m.
BA44DA1A012416E0	Bashful	27/08/18	8	55	4	p.m.
A21ADA1A012416E0	Bashful	27/08/18	8	55	2	p.m.
BA44DA1A012416E0	Bashful	20/09/18	8	55	1	p.m.
A21ADA1A012416E0	Bashful	20/09/18	8	54	59	p.m.
A21ADA1A012416E0	Bashful	27/08/18	8	54	57	p.m.
BA44DA1A012416E0	Bashful	6/09/18	8	54	10	p.m.
BA44DA1A012416E0	Bashful	6/09/18	8	54	7	p.m.
BA44DA1A012416E0	Bashful	6/09/18	8	54	3	p.m.
A21ADA1A012416E0	Bashful	6/09/18	8	54	0	p.m.
A21ADA1A012416E0	Bashful	6/09/18	8	53	50	p.m.
BA44DA1A012416E0	Bashful	6/09/18	8	53	49	p.m.
A21ADA1A012416E0	Bashful	6/09/18	8	53	38	p.m.
BA44DA1A012416E0	Bashful	6/09/18	8	53	38	p.m.
A21ADA1A012416E0	Bashful	6/09/18	8	53	35	p.m.
BA44DA1A012416E0	Bashful	6/09/18	8	53	34	p.m.
BA44DA1A012416E0	Bashful	6/09/18	8	53	32	p.m.
BA44DA1A012416E0	Bashful	10/09/18	8	53	30	p.m.
A21ADA1A012416E0	Bashful	10/09/18	8	53	29	p.m.
BA44DA1A012416E0	Bashful	10/09/18	8	53	28	p.m.
BA44DA1A012416E0	Bashful	2/09/18	8	53	17	p.m.
A21ADA1A012416E0	Bashful	2/09/18	8	53	16	p.m.
A21ADA1A012416E0	Bashful	10/09/18	8	53	15	p.m.
BA44DA1A012416E0	Bashful	10/09/18	8	53	15	p.m.
A21ADA1A012416E0	Bashful	10/09/18	8	52	42	p.m.
A21ADA1A012416E0	Bashful	31/08/18	8	52	40	p.m.
BA44DA1A012416E0	Bashful	31/08/18	8	52	40	p.m.
BA44DA1A012416E0	Bashful	31/08/18	8	52	38	p.m.
BA44DA1A012416E0	Bashful	10/09/18	8	52	34	p.m.
BA44DA1A012416E0	Bashful	10/09/18	8	52	30	p.m.
BA44DA1A012416E0	Bashful	10/09/18	8	52	26	p.m.
A21ADA1A012416E0	Bashful	10/09/18	8	52	17	p.m.
1252DA1A012416E0	B3	17/07/18	8	52	9	p.m.
1252DA1A012416E0	B3	17/07/18	8	52	9	p.m.
BA44DA1A012416E0	Bashful	2/09/18	8	52	6	p.m.
BA44DA1A012416E0	Bashful	10/09/18	8	52	6	p.m.
A21ADA1A012416E0	Bashful	2/09/18	8	52	5	p.m.
A21ADA1A012416E0	Bashful	1/09/18	8	52	0	p.m.
BA44DA1A012416E0	Bashful	10/09/18	8	51	55	p.m.
A21ADA1A012416E0	Bashful	1/09/18	8	51	52	p.m.
BA44DA1A012416E0	Bashful	1/09/18	8	51	50	p.m.
A21ADA1A012416E0	Bashful	31/08/18	8	51	49	p.m.
A21ADA1A012416E0	Bashful	31/08/18	8	51	46	p.m.
BA44DA1A012416E0	Bashful	31/08/18	8	51	46	p.m.
1252DA1A012416E0	B3	17/07/18	8	51	41	p.m.
1252DA1A012416E0	B3	17/07/18	8	51	41	p.m.
A21ADA1A012416E0	Bashful	31/08/18	8	51	38	p.m.
BA44DA1A012416E0	Bashful	31/08/18	8	51	38	p.m.
BA44DA1A012416E0	Bashful	1/09/18	8	51	32	p.m.
A21ADA1A012416E0	Bashful	31/08/18	8	51	18	p.m.
BA44DA1A012416E0	Bashful	31/08/18	8	51	17	p.m.
BA44DA1A012416E0	Bashful	15/09/18	8	51	17	p.m.
A21ADA1A012416E0	Bashful	15/09/18	8	51	16	p.m.
F31FDA1A012416E0	Beefy	18/07/18	8	50	51	p.m.
F31FDA1A012416E0	Beefy	18/07/18	8	50	25	p.m.
A21ADA1A012416E0	Bashful	15/09/18	8	49	58	p.m.
BA44DA1A012416E0	Bashful	15/09/18	8	49	58	p.m.
A21ADA1A012416E0	Bashful	15/09/18	8	49	48	p.m.
A21ADA1A012416E0	Bashful	23/09/18	8	49	37	p.m.
BA44DA1A012416E0	Bashful	23/09/18	8	49	37	p.m.
A21ADA1A012416E0	Bashful	18/09/18	8	49	4	p.m.
BA44DA1A012416E0	Bashful	18/09/18	8	49	4	p.m.
BA44DA1A012416E0	Bashful	23/09/18	8	49	4	p.m.
A21ADA1A012416E0	Bashful	23/09/18	8	48	59	p.m.
F31FDA1A012416E0	Beefy	18/07/18	8	48	47	p.m.
A21ADA1A012416E0	Bashful	24/09/18	8	48	46	p.m.
A77CDA1A012416E0	Beefy	24/07/18	8	48	46	p.m.
A77CDA1A012416E0	Beefy	24/07/18	8	48	23	p.m.
BA44DA1A012416E0	Bashful	18/09/18	8	48	20	p.m.
BA44DA1A012416E0	Bashful	3/09/18	8	48	10	p.m.
A21ADA1A012416E0	Bashful	3/09/18	8	48	9	p.m.
A21ADA1A012416E0	Bashful	18/09/18	8	48	7	p.m.
BA44DA1A012416E0	Bashful	3/09/18	8	48	4	p.m.
BA44DA1A012416E0	Bashful	3/09/18	8	47	56	p.m.
BA44DA1A012416E0	Bashful	3/09/18	8	47	46	p.m.
A21ADA1A012416E0	Bashful	3/09/18	8	47	39	p.m.
BA44DA1A012416E0	Bashful	3/09/18	8	47	36	p.m.
A21ADA1A012416E0	Bashful	24/09/18	8	47	24	p.m.
A21ADA1A012416E0	Bashful	25/09/18	8	47	10	p.m.
A21ADA1A012416E0	Bashful	18/09/18	8	47	9	p.m.
BA44DA1A012416E0	Bashful	18/09/18	8	47	9	p.m.
A21ADA1A012416E0	Bashful	25/09/18	8	47	2	p.m.
A21ADA1A012416E0	Bashful	25/09/18	8	46	28	p.m.
A77CDA1A012416E0	Beefy	22/07/18	8	45	56	p.m.
BA44DA1A012416E0	Bashful	26/08/18	8	45	43	p.m.
A21ADA1A012416E0	Bashful	26/08/18	8	45	41	p.m.
A21ADA1A012416E0	Bashful	19/09/18	8	45	35	p.m.
BA44DA1A012416E0	Bashful	19/09/18	8	45	34	p.m.
BA44DA1A012416E0	Bashful	26/08/18	8	45	30	p.m.
BA44DA1A012416E0	Bashful	26/08/18	8	45	13	p.m.
A21ADA1A012416E0	Bashful	19/09/18	8	45	10	p.m.
A21ADA1A012416E0	Bashful	19/09/18	8	44	56	p.m.
A21ADA1A012416E0	Bashful	19/09/18	8	44	43	p.m.
BA44DA1A012416E0	Bashful	19/09/18	8	44	43	p.m.
BA44DA1A012416E0	Bashful	19/09/18	8	44	39	p.m.
BA44DA1A012416E0	Bashful	19/09/18	8	44	35	p.m.
BA44DA1A012416E0	Bashful	19/09/18	8	44	30	p.m.
A21ADA1A012416E0	Bashful	19/09/18	8	44	29	p.m.
A21ADA1A012416E0	Bashful	5/09/18	8	44	12	p.m.
BA44DA1A012416E0	Bashful	5/09/18	8	44	12	p.m.
A21ADA1A012416E0	Bashful	5/09/18	8	43	55	p.m.
BA44DA1A012416E0	Bashful	5/09/18	8	43	55	p.m.
A21ADA1A012416E0	Bashful	5/09/18	8	43	43	p.m.
BA44DA1A012416E0	Bashful	5/09/18	8	43	42	p.m.
BA44DA1A012416E0	Bashful	5/09/18	8	43	30	p.m.
A21ADA1A012416E0	Bashful	26/09/18	8	43	9	p.m.
A21ADA1A012416E0	Bashful	9/09/18	8	42	46	p.m.
BA44DA1A012416E0	Bashful	9/09/18	8	42	46	p.m.
A21ADA1A012416E0	Bashful	5/09/18	8	42	42	p.m.
A21ADA1A012416E0	Bashful	5/09/18	8	42	39	p.m.
BA44DA1A012416E0	Bashful	9/09/18	8	42	38	p.m.
A21ADA1A012416E0	Bashful	5/09/18	8	42	29	p.m.
A21ADA1A012416E0	Bashful	25/08/18	8	42	26	p.m.
BA44DA1A012416E0	Bashful	25/08/18	8	42	26	p.m.
BA44DA1A012416E0	Bashful	5/09/18	8	42	26	p.m.
A21ADA1A012416E0	Bashful	25/08/18	8	42	25	p.m.
BA44DA1A012416E0	Bashful	25/08/18	8	42	25	p.m.
BA44DA1A012416E0	Bashful	25/08/18	8	42	24	p.m.
A21ADA1A012416E0	Bashful	26/09/18	8	42	17	p.m.
A21ADA1A012416E0	Bashful	9/09/18	8	41	58	p.m.
BA44DA1A012416E0	Bashful	9/09/18	8	41	58	p.m.
BA44DA1A012416E0	Bashful	8/09/18	8	41	41	p.m.
A21ADA1A012416E0	Bashful	8/09/18	8	41	40	p.m.
BA44DA1A012416E0	Bashful	8/09/18	8	39	34	p.m.
BA44DA1A012416E0	Bashful	8/09/18	8	39	27	p.m.
A21ADA1A012416E0	Bashful	8/09/18	8	39	16	p.m.
A21ADA1A012416E0	Bashful	8/09/18	8	39	2	p.m.
BA44DA1A012416E0	Bashful	8/09/18	8	39	1	p.m.
A21ADA1A012416E0	Bashful	8/09/18	8	39	0	p.m.
8D58DA1A012416E0	Big Bird	27/07/18	8	38	16	p.m
BA44DA1A012416E0	Bashful	23/09/18	8	38	4	p.m.
A21ADA1A012416E0	Bashful	23/09/18	8	37	35	p.m.
BA44DA1A012416E0	Bashful	23/09/18	8	37	34	p.m.
8D58DA1A012416E0	Big Bird	26/07/18	8	36	15	p.m.
8D58DA1A012416E0	Big Bird	26/07/18	8	36	9	p.m.
8D58DA1A012416E0	Big Bird	26/07/18	8	36	0	p.m.
A21ADA1A012416E0	Bashful	22/09/18	8	35	51	p.m.
8D58DA1A012416E0	Big Bird	26/07/18	8	35	51	p.m.
BA44DA1A012416E0	Bashful	22/09/18	8	35	50	p.m.
A21ADA1A012416E0	Bashful	22/09/18	8	35	39	p.m.
F31FDA1A012416E0	Beefy	18/07/18	8	35	30	p.m.
A21ADA1A012416E0	Bashful	28/09/18	8	35	26	p.m.
A21ADA1A012416E0	Bashful	22/09/18	8	35	22	p.m.
A21ADA1A012416E0	Bashful	22/09/18	8	35	18	p.m.
BA44DA1A012416E0	Bashful	22/09/18	8	35	18	p.m.
A21ADA1A012416E0	Bashful	22/09/18	8	35	10	p.m.
BA44DA1A012416E0	Bashful	22/09/18	8	35	9	p.m.
F31FDA1A012416E0	Beefy	18/07/18	8	35	8	p.m.
A21ADA1A012416E0	Bashful	4/09/18	8	34	23	p.m.
BA44DA1A012416E0	Bashful	4/09/18	8	34	22	p.m.
A21ADA1A012416E0	Bashful	4/09/18	8	34	19	p.m.
BA44DA1A012416E0	Bashful	4/09/18	8	34	18	p.m.
A21ADA1A012416E0	Bashful	4/09/18	8	33	43	p.m.
BA44DA1A012416E0	Bashful	4/09/18	8	33	29	p.m.
BA44DA1A012416E0	Bashful	4/09/18	8	33	13	p.m.
A21ADA1A012416E0	Bashful	4/09/18	8	33	11	p.m.
BA44DA1A012416E0	Bashful	4/09/18	8	33	2	p.m.
A21ADA1A012416E0	Bashful	4/09/18	8	33	1	p.m.
BA44DA1A012416E0	Bashful	6/09/18	8	32	59	p.m.
A21ADA1A012416E0	Bashful	4/09/18	8	32	51	p.m.
A21ADA1A012416E0	Bashful	28/09/18	8	32	36	p.m.
BA44DA1A012416E0	Bashful	6/09/18	8	32	14	p.m.
A21ADA1A012416E0	Bashful	6/09/18	8	32	13	p.m.
9F3DDA1A012416E0	Bashful	21/08/18	8	31	14	p.m.
8377DA1A012416E0	Bashful	21/08/18	8	31	13	p.m.
AA64DA1A012416E0	Bashful	21/08/18	8	31	13	p.m.
CB6EDA1A012416E0	Bashful	21/08/18	8	31	13	p.m.
8377DA1A012416E0	Bashful	23/08/18	8	30	57	p.m.
A21ADA1A012416E0	Bashful	23/08/18	8	30	56	p.m.
CB6EDA1A012416E0	Bashful	23/08/18	8	30	56	p.m.
AA64DA1A012416E0	Bashful	23/08/18	8	30	55	p.m.
A21ADA1A012416E0	Bashful	23/08/18	8	30	49	p.m.
BA44DA1A012416E0	Bashful	6/09/18	8	30	30	p.m.
BA44DA1A012416E0	Bashful	6/09/18	8	30	26	p.m.
AA64DA1A012416E0	Bashful	21/08/18	8	30	21	p.m.
AA64DA1A012416E0	Bashful	21/08/18	8	30	19	p.m.
CB6EDA1A012416E0	Bashful	21/08/18	8	30	19	p.m.
8377DA1A012416E0	Bashful	21/08/18	8	30	18	p.m.
A21ADA1A012416E0	Bashful	21/08/18	8	30	18	p.m.
A21ADA1A012416E0	Bashful	6/09/18	8	30	17	p.m.
8377DA1A012416E0	Bashful	23/08/18	8	30	16	p.m.
9F3DDA1A012416E0	Bashful	23/08/18	8	30	16	p.m.
A21ADA1A012416E0	Bashful	23/08/18	8	30	16	p.m.
AA64DA1A012416E0	Bashful	23/08/18	8	30	16	p.m.
CB6EDA1A012416E0	Bashful	23/08/18	8	30	16	p.m.
8377DA1A012416E0	Bashful	23/08/18	8	30	13	p.m.
9F3DDA1A012416E0	Bashful	23/08/18	8	30	13	p.m.
AA64DA1A012416E0	Bashful	23/08/18	8	30	3	p.m.
9F3DDA1A012416E0	Bashful	21/08/18	8	29	59	p.m.
A21ADA1A012416E0	Bashful	21/08/18	8	29	59	p.m.
8377DA1A012416E0	Bashful	23/08/18	8	29	59	p.m.
A21ADA1A012416E0	Bashful	23/08/18	8	29	58	p.m.
CB6EDA1A012416E0	Bashful	23/08/18	8	29	58	p.m.
A21ADA1A012416E0	Bashful	23/08/18	8	29	55	p.m.
CB6EDA1A012416E0	Bashful	23/08/18	8	29	55	p.m.
9F3DDA1A012416E0	Bashful	23/08/18	8	29	54	p.m.
8377DA1A012416E0	Bashful	23/08/18	8	29	49	p.m.
9F3DDA1A012416E0	Bashful	23/08/18	8	29	49	p.m.
AA64DA1A012416E0	Bashful	23/08/18	8	29	49	p.m.
CB6EDA1A012416E0	Bashful	23/08/18	8	29	49	p.m.
9F3DDA1A012416E0	Bashful	23/08/18	8	29	46	p.m.
CB6EDA1A012416E0	Bashful	23/08/18	8	29	46	p.m.
AA64DA1A012416E0	Bashful	23/08/18	8	29	45	p.m.
A77CDA1A012416E0	Beefy	27/07/18	8	29	32	p.m.
A77CDA1A012416E0	Beefy	27/07/18	8	29	21	p.m.
A77CDA1A012416E0	Beefy	25/07/18	8	29	3	p.m.
A77CDA1A012416E0	Beefy	25/07/18	8	28	3	p.m.
8D58DA1A012416E0	Big Bird	25/07/18	8	27	41	p.m.
8D58DA1A012416E0	Big Bird	25/07/18	8	26	46	p.m.
8D58DA1A012416E0	Big Bird	25/07/18	8	26	25	p.m.
A21ADA1A012416E0	Bashful	10/09/18	8	25	38	p.m.
BA44DA1A012416E0	Bashful	10/09/18	8	25	37	p.m.
8D58DA1A012416E0	Big Bird	28/07/18	8	25	23	p.m.
8D58DA1A012416E0	Big Bird	28/07/18	8	25	17	p.m.
A21ADA1A012416E0	Bashful	10/09/18	8	25	10	p.m.
BA44DA1A012416E0	Bashful	10/09/18	8	25	10	p.m.
A21ADA1A012416E0	Bashful	10/09/18	8	24	52	p.m.
BA44DA1A012416E0	Bashful	10/09/18	8	24	52	p.m.
8D58DA1A012416E0	Big Bird	28/07/18	8	24	23	p.m.
8377DA1A012416E0	Bashful	20/08/18	8	23	1	p.m.
9F3DDA1A012416E0	Bashful	20/08/18	8	23	1	p.m.
A21ADA1A012416E0	Bashful	20/08/18	8	23	1	p.m.
8D58DA1A012416E0	Big Bird	23/07/18	8	22	48	p.m.
AA64DA1A012416E0	Bashful	20/08/18	8	22	47	p.m.
8377DA1A012416E0	Bashful	20/08/18	8	22	32	p.m.
9F3DDA1A012416E0	Bashful	20/08/18	8	22	32	p.m.
AA64DA1A012416E0	Bashful	20/08/18	8	22	32	p.m.
CB6EDA1A012416E0	Bashful	20/08/18	8	22	32	p.m.
8D58DA1A012416E0	Big Bird	23/07/18	8	22	31	p.m.
A21ADA1A012416E0	Bashful	21/09/18	8	22	22	p.m.
BA44DA1A012416E0	Bashful	21/09/18	8	22	22	p.m.
8D58DA1A012416E0	Big Bird	23/07/18	8	22	13	p.m.
A21ADA1A012416E0	Bashful	18/09/18	8	22	10	p.m.
BA44DA1A012416E0	Bashful	18/09/18	8	22	10	p.m.
BA44DA1A012416E0	Bashful	18/09/18	8	21	52	p.m.
A77CDA1A012416E0	Beefy	24/07/18	8	21	52	p.m.
A77CDA1A012416E0	Beefy	24/07/18	8	21	46	p.m.
A77CDA1A012416E0	Beefy	24/07/18	8	21	41	p.m.
8377DA1A012416E0	Bashful	20/08/18	8	21	37	p.m.
9F3DDA1A012416E0	Bashful	20/08/18	8	21	37	p.m.
A21ADA1A012416E0	Bashful	20/08/18	8	21	37	p.m.
AA64DA1A012416E0	Bashful	20/08/18	8	21	37	p.m.
CB6EDA1A012416E0	Bashful	20/08/18	8	21	36	p.m.
A21ADA1A012416E0	Bashful	21/09/18	8	21	2	p.m.
BA44DA1A012416E0	Bashful	21/09/18	8	20	59	p.m.
A21ADA1A012416E0	Bashful	18/09/18	8	20	57	p.m.
BA44DA1A012416E0	Bashful	18/09/18	8	20	56	p.m.
BA44DA1A012416E0	Bashful	21/09/18	8	20	50	p.m.
A21ADA1A012416E0	Bashful	21/09/18	8	20	48	p.m.
A21ADA1A012416E0	Bashful	14/09/18	8	20	42	p.m.
BA44DA1A012416E0	Bashful	14/09/18	8	20	42	p.m.
A21ADA1A012416E0	Bashful	21/09/18	8	20	41	p.m.
BA44DA1A012416E0	Bashful	21/09/18	8	20	41	p.m.
BA44DA1A012416E0	Bashful	21/09/18	8	20	16	p.m.
A21ADA1A012416E0	Bashful	14/09/18	8	19	45	p.m.
BA44DA1A012416E0	Bashful	14/09/18	8	19	44	p.m.
BA44DA1A012416E0	Bashful	3/09/18	8	19	43	p.m.
A21ADA1A012416E0	Bashful	3/09/18	8	19	42	p.m.
BA44DA1A012416E0	Bashful	3/09/18	8	19	42	p.m.
BA44DA1A012416E0	Bashful	3/09/18	8	19	25	p.m.
A21ADA1A012416E0	Bashful	3/09/18	8	19	7	p.m.
BA44DA1A012416E0	Bashful	3/09/18	8	19	7	p.m.
A21ADA1A012416E0	Bashful	25/08/18	8	18	42	p.m.
A21ADA1A012416E0	Bashful	25/08/18	8	18	39	p.m.
A21ADA1A012416E0	Bashful	1/09/18	8	17	0	p.m.
A21ADA1A012416E0	Bashful	1/09/18	8	16	34	p.m.
BA44DA1A012416E0	Bashful	1/09/18	8	16	32	p.m.
BA44DA1A012416E0	Bashful	11/09/18	8	16	13	p.m.
A21ADA1A012416E0	Bashful	11/09/18	8	16	12	p.m.
A21ADA1A012416E0	Bashful	11/09/18	8	15	39	p.m.
BA44DA1A012416E0	Bashful	11/09/18	8	15	25	p.m.
A21ADA1A012416E0	Bashful	11/09/18	8	15	24	p.m.
A21ADA1A012416E0	Bashful	20/09/18	8	14	59	p.m.
BA44DA1A012416E0	Bashful	20/09/18	8	14	58	p.m.
A21ADA1A012416E0	Bashful	20/09/18	8	14	44	p.m.
A21ADA1A012416E0	Bashful	20/09/18	8	14	32	p.m.
A21ADA1A012416E0	Bashful	20/09/18	8	14	13	p.m.
A21ADA1A012416E0	Bashful	20/09/18	8	14	4	p.m.
A21ADA1A012416E0	Bashful	20/09/18	8	13	43	p.m.
BA44DA1A012416E0	Bashful	20/09/18	8	13	35	p.m.
A21ADA1A012416E0	Bashful	20/09/18	8	13	26	p.m.
A21ADA1A012416E0	Bashful	20/09/18	8	13	26	p.m.
8D58DA1A012416E0	Big Bird	27/07/18	8	13	19	p.m.
A21ADA1A012416E0	Bashful	28/09/18	8	13	17	p.m.
BA44DA1A012416E0	Bashful	20/09/18	8	13	10	p.m.
8D58DA1A012416E0	Big Bird	27/07/18	8	13	8	p.m.
BA44DA1A012416E0	Bashful	20/09/18	8	13	7	p.m.
A21ADA1A012416E0	Bashful	22/09/18	8	13	5	p.m.
BA44DA1A012416E0	Bashful	22/09/18	8	13	5	p.m.
BA44DA1A012416E0	Bashful	20/09/18	8	13	4	p.m.
BA44DA1A012416E0	Bashful	20/09/18	8	13	2	p.m.
8D58DA1A012416E0	Big Bird	27/07/18	8	12	56	p.m.
A21ADA1A012416E0	Bashful	22/09/18	8	12	53	p.m.
8D58DA1A012416E0	Big Bird	27/07/18	8	12	44	p.m.
A77CDA1A012416E0	Beefy	25/07/18	8	12	23	p.m.
A21ADA1A012416E0	Bashful	22/09/18	8	12	22	p.m.
A21ADA1A012416E0	Bashful	22/09/18	8	12	21	p.m.
A21ADA1A012416E0	Bashful	22/09/18	8	12	19	p.m.
BA44DA1A012416E0	Bashful	22/09/18	8	12	19	p.m.
BA44DA1A012416E0	Bashful	22/09/18	8	12	3	p.m.
BA44DA1A012416E0	Bashful	22/09/18	8	12	1	p.m.
BA44DA1A012416E0	Bashful	22/09/18	8	11	53	p.m.
A21ADA1A012416E0	Bashful	25/09/18	8	10	58	p.m.
A77CDA1A012416E0	Beefy	25/07/18	8	10	1	p.m.
A21ADA1A012416E0	Bashful	4/09/18	8	9	46	p.m.
A21ADA1A012416E0	Bashful	12/09/18	8	9	17	p.m.
BA44DA1A012416E0	Bashful	12/09/18	8	9	16	p.m.
A21ADA1A012416E0	Bashful	12/09/18	8	9	15	p.m.
A21ADA1A012416E0	Bashful	4/09/18	8	9	11	p.m.
BA44DA1A012416E0	Bashful	4/09/18	8	9	7	p.m.
A21ADA1A012416E0	Bashful	26/09/18	8	9	0	p.m.
A21ADA1A012416E0	Bashful	12/09/18	8	8	58	p.m.
A21ADA1A012416E0	Bashful	12/09/18	8	8	42	p.m.
BA44DA1A012416E0	Bashful	12/09/18	8	8	31	p.m.
A21ADA1A012416E0	Bashful	26/09/18	8	8	19	p.m.
8D58DA1A012416E0	Big Bird	26/07/18	8	8	0	p.m.
8D58DA1A012416E0	Big Bird	26/07/18	8	7	54	p.m.
8D58DA1A012416E0	Big Bird	25/07/18	8	7	50	p.m.
BA44DA1A012416E0	Bashful	12/09/18	8	7	48	p.m.
A21ADA1A012416E0	Bashful	27/09/18	8	7	44	p.m.
A21ADA1A012416E0	Bashful	27/09/18	8	7	42	p.m.
BA44DA1A012416E0	Bashful	12/09/18	8	7	41	p.m.
8D58DA1A012416E0	Big Bird	26/07/18	8	7	41	p.m.
A21ADA1A012416E0	Bashful	12/09/18	8	7	40	p.m.
A21ADA1A012416E0	Bashful	26/09/18	8	7	39	p.m.
A21ADA1A012416E0	Bashful	13/09/18	8	7	36	p.m.
BA44DA1A012416E0	Bashful	13/09/18	8	7	36	p.m.
A21ADA1A012416E0	Bashful	12/09/18	8	7	34	p.m.
8D58DA1A012416E0	Big Bird	26/07/18	8	7	34	p.m.
8D58DA1A012416E0	Big Bird	26/07/18	8	7	24	p.m.
8D58DA1A012416E0	Big Bird	26/07/18	8	7	16	p.m.
8D58DA1A012416E0	Big Bird	25/07/18	8	7	3	p.m.
A21ADA1A012416E0	Bashful	13/09/18	8	6	30	p.m.
BA44DA1A012416E0	Bashful	15/09/18	8	6	11	p.m.
A21ADA1A012416E0	Bashful	27/09/18	8	5	45	p.m.
BA44DA1A012416E0	Bashful	15/09/18	8	5	33	p.m.
A21ADA1A012416E0	Bashful	15/09/18	8	4	57	p.m.
BA44DA1A012416E0	Bashful	15/09/18	8	4	57	p.m.
9F3DDA1A012416E0	Bashful	21/08/18	8	4	48	p.m.
AA64DA1A012416E0	Bashful	21/08/18	8	4	48	p.m.
8377DA1A012416E0	Bashful	21/08/18	8	4	45	p.m.
9F3DDA1A012416E0	Bashful	21/08/18	8	4	45	p.m.
CB6EDA1A012416E0	Bashful	21/08/18	8	4	45	p.m.
8D58DA1A012416E0	Big Bird	28/07/18	8	4	3	p.m.
8D58DA1A012416E0	Big Bird	28/07/18	8	3	53	p.m.
A21ADA1A012416E0	Bashful	21/09/18	8	3	46	p.m.
BA44DA1A012416E0	Bashful	21/09/18	8	3	46	p.m.
8D58DA1A012416E0	Big Bird	28/07/18	8	3	42	p.m.
8D58DA1A012416E0	Big Bird	28/07/18	8	3	32	p.m.
8D58DA1A012416E0	Big Bird	28/07/18	8	3	20	p.m.
8D58DA1A012416E0	Big Bird	28/07/18	8	3	16	p.m.
BA44DA1A012416E0	Bashful	21/09/18	8	3	10	p.m.
A21ADA1A012416E0	Bashful	21/09/18	8	3	9	p.m.
BA44DA1A012416E0	Bashful	21/09/18	8	2	55	p.m.
A77CDA1A012416E0	Beefy	25/07/18	8	2	20	p.m.
A21ADA1A012416E0	Bashful	31/08/18	8	2	16	p.m.
BA44DA1A012416E0	Bashful	31/08/18	8	2	16	p.m.
BA44DA1A012416E0	Bashful	31/08/18	8	1	53	p.m.
3577DA1A012416E0	Beefy	19/07/18	8	1	43	p.m.
A21ADA1A012416E0	Bashful	31/08/18	8	1	33	p.m.
BA44DA1A012416E0	Bashful	31/08/18	8	1	30	p.m.
4729DA1A012416E0	Beefy	19/07/18	8	1	27	p.m.
4729DA1A012416E0	Beefy	19/07/18	8	1	18	p.m.
3577DA1A012416E0	Beefy	19/07/18	8	1	10	p.m.
BA44DA1A012416E0	Bashful	31/08/18	8	1	8	p.m.
A77CDA1A012416E0	Beefy	19/07/18	8	1	8	p.m.
A21ADA1A012416E0	Bashful	28/09/18	8	0	36	p.m.
A21ADA1A012416E0	Bashful	31/08/18	8	0	28	p.m.
A21ADA1A012416E0	Bashful	31/08/18	8	0	21	p.m.
BA44DA1A012416E0	Bashful	31/08/18	8	0	21	p.m.
A21ADA1A012416E0	Bashful	31/08/18	8	0	18	p.m.
BA44DA1A012416E0	Bashful	31/08/18	8	0	17	p.m.
A21ADA1A012416E0	Bashful	31/08/18	8	0	12	p.m.
9F3DDA1A012416E0	Bashful	22/08/18	8	0	5	p.m.
A21ADA1A012416E0	Bashful	22/08/18	8	0	4	p.m.
8377DA1A012416E0	Bashful	22/08/18	8	0	3	p.m.
A21ADA1A012416E0	Bashful	22/08/18	8	0	0	p.m.
AA64DA1A012416E0	Bashful	22/08/18	8	0	0	p.m.
9F3DDA1A012416E0	Bashful	22/08/18	7	59	58	p.m.
9F3DDA1A012416E0	Bashful	22/08/18	7	59	50	p.m.
A21ADA1A012416E0	Bashful	22/08/18	7	59	50	p.m.
AA64DA1A012416E0	Bashful	22/08/18	7	59	49	p.m.
A21ADA1A012416E0	Bashful	31/08/18	7	59	48	p.m.
AA64DA1A012416E0	Bashful	22/08/18	7	59	41	p.m.
9F3DDA1A012416E0	Bashful	22/08/18	7	59	39	p.m.
A21ADA1A012416E0	Bashful	22/08/18	7	59	39	p.m.
A21ADA1A012416E0	Bashful	22/08/18	7	59	28	p.m.
AA64DA1A012416E0	Bashful	22/08/18	7	59	27	p.m.
A21ADA1A012416E0	Bashful	14/09/18	7	59	24	p.m.
8377DA1A012416E0	Bashful	22/08/18	7	59	14	p.m.
8377DA1A012416E0	Bashful	22/08/18	7	59	8	p.m.
A21ADA1A012416E0	Bashful	22/08/18	7	59	8	p.m.
9F3DDA1A012416E0	Bashful	22/08/18	7	59	7	p.m.
AA64DA1A012416E0	Bashful	22/08/18	7	59	7	p.m.
CB6EDA1A012416E0	Bashful	22/08/18	7	59	7	p.m.
A21ADA1A012416E0	Bashful	22/08/18	7	58	59	p.m.
AA64DA1A012416E0	Bashful	22/08/18	7	58	59	p.m.
9F3DDA1A012416E0	Bashful	22/08/18	7	58	58	p.m.
CB6EDA1A012416E0	Bashful	22/08/18	7	58	58	p.m.
9F3DDA1A012416E0	Bashful	22/08/18	7	58	55	p.m.
A21ADA1A012416E0	Bashful	22/08/18	7	58	55	p.m.
CB6EDA1A012416E0	Bashful	22/08/18	7	58	55	p.m.
A21ADA1A012416E0	Bashful	22/08/18	7	58	44	p.m.
AA64DA1A012416E0	Bashful	22/08/18	7	58	44	p.m.
BA44DA1A012416E0	Bashful	27/08/18	7	58	6	p.m.
BA44DA1A012416E0	Bashful	27/08/18	7	58	6	p.m.
BA44DA1A012416E0	Bashful	27/08/18	7	57	48	p.m.
BA44DA1A012416E0	Bashful	27/08/18	7	57	33	p.m.
BA44DA1A012416E0	Bashful	27/08/18	7	57	7	p.m.
A21ADA1A012416E0	Bashful	27/08/18	7	56	41	p.m.
BA44DA1A012416E0	Bashful	23/09/18	7	56	13	p.m.
A21ADA1A012416E0	Bashful	23/09/18	7	56	12	p.m.
A21ADA1A012416E0	Bashful	27/08/18	7	56	3	p.m.
BA44DA1A012416E0	Bashful	27/08/18	7	56	3	p.m.
8D58DA1A012416E0	Big Bird	27/07/18	7	55	58	p.m.
8D58DA1A012416E0	Big Bird	27/07/18	7	55	35	p.m.
A21ADA1A012416E0	Bashful	24/08/18	7	55	24	p.m.
8D58DA1A012416E0	Big Bird	27/07/18	7	55	10	p.m.
BA44DA1A012416E0	Bashful	23/09/18	7	54	58	p.m.
A21ADA1A012416E0	Bashful	24/08/18	7	54	57	p.m.
BA44DA1A012416E0	Bashful	23/09/18	7	54	56	p.m.
A21ADA1A012416E0	Bashful	23/09/18	7	54	55	p.m.
A21ADA1A012416E0	Bashful	16/09/18	7	54	24	p.m.
BA44DA1A012416E0	Bashful	16/09/18	7	54	24	p.m.
A21ADA1A012416E0	Bashful	16/09/18	7	54	20	p.m.
A21ADA1A012416E0	Bashful	16/09/18	7	54	10	p.m.
BA44DA1A012416E0	Bashful	16/09/18	7	54	10	p.m.
A21ADA1A012416E0	Bashful	16/09/18	7	53	58	p.m.
A21ADA1A012416E0	Bashful	24/08/18	7	53	55	p.m.
A21ADA1A012416E0	Bashful	16/09/18	7	53	52	p.m.
BA44DA1A012416E0	Bashful	16/09/18	7	53	50	p.m.
BA44DA1A012416E0	Bashful	16/09/18	7	53	25	p.m.
A21ADA1A012416E0	Bashful	16/09/18	7	53	24	p.m.
BA44DA1A012416E0	Bashful	16/09/18	7	53	20	p.m.
A21ADA1A012416E0	Bashful	16/09/18	7	53	15	p.m.
BA44DA1A012416E0	Bashful	16/09/18	7	53	14	p.m.
8D58DA1A012416E0	Big Bird	25/07/18	7	51	48	p.m.
8D58DA1A012416E0	Big Bird	25/07/18	7	51	19	p.m.
4729DA1A012416E0	Beefy	19/07/18	7	51	13	p.m.
8C64DA1A012416E0	Beefy	19/07/18	7	51	13	p.m.
8C64DA1A012416E0	Beefy	19/07/18	7	51	13	p.m.
F31FDA1A012416E0	Beefy	19/07/18	7	51	13	p.m.
0E68DA1A012416E0	Beefy	19/07/18	7	51	12	p.m.
8D58DA1A012416E0	Big Bird	25/07/18	7	50	46	p.m.
8D58DA1A012416E0	Big Bird	25/07/18	7	50	43	p.m.
8D58DA1A012416E0	Big Bird	25/07/18	7	50	41	p.m.
8377DA1A012416E0	Bashful	20/08/18	7	50	32	p.m.
AA64DA1A012416E0	Bashful	20/08/18	7	50	32	p.m.
CB6EDA1A012416E0	Bashful	20/08/18	7	50	32	p.m.
9F3DDA1A012416E0	Bashful	20/08/18	7	50	31	p.m.
BA44DA1A012416E0	Bashful	26/08/18	7	50	3	p.m.
AA64DA1A012416E0	Bashful	20/08/18	7	50	0	p.m.
9F3DDA1A012416E0	Bashful	20/08/18	7	49	59	p.m.
A21ADA1A012416E0	Bashful	20/08/18	7	49	58	p.m.
8377DA1A012416E0	Bashful	20/08/18	7	49	57	p.m.
CB6EDA1A012416E0	Bashful	20/08/18	7	49	57	p.m.
A21ADA1A012416E0	Bashful	26/08/18	7	49	53	p.m.
A21ADA1A012416E0	Bashful	26/08/18	7	49	49	p.m.
A21ADA1A012416E0	Bashful	26/08/18	7	49	43	p.m.
BA44DA1A012416E0	Bashful	26/08/18	7	49	43	p.m.
9F3DDA1A012416E0	Bashful	20/08/18	7	49	39	p.m.
A21ADA1A012416E0	Bashful	26/08/18	7	49	29	p.m.
BA44DA1A012416E0	Bashful	26/08/18	7	49	28	p.m.
BA44DA1A012416E0	Bashful	10/09/18	7	49	28	p.m.
3577DA1A012416E0	Beefy	20/07/18	7	49	26	p.m.
4729DA1A012416E0	Beefy	20/07/18	7	49	26	p.m.
A444DA1A012416E0	Beefy	20/07/18	7	49	26	p.m.
A21ADA1A012416E0	Bashful	10/09/18	7	49	24	p.m.
8D58DA1A012416E0	Big Bird	23/07/18	7	49	24	p.m.
4729DA1A012416E0	Beefy	20/07/18	7	49	17	p.m.
A21ADA1A012416E0	Bashful	10/09/18	7	49	15	p.m.
BA44DA1A012416E0	Bashful	10/09/18	7	49	15	p.m.
A21ADA1A012416E0	Bashful	25/09/18	7	49	11	p.m.
A444DA1A012416E0	Beefy	20/07/18	7	49	7	p.m.
A77CDA1A012416E0	Beefy	20/07/18	7	49	7	p.m.
4729DA1A012416E0	Beefy	20/07/18	7	49	6	p.m.
A21ADA1A012416E0	Bashful	10/09/18	7	49	3	p.m.
BA44DA1A012416E0	Bashful	10/09/18	7	49	3	p.m.
BA44DA1A012416E0	Bashful	21/09/18	7	49	0	p.m.
A21ADA1A012416E0	Bashful	10/09/18	7	48	57	p.m.
BA44DA1A012416E0	Bashful	10/09/18	7	48	56	p.m.
A77CDA1A012416E0	Beefy	20/07/18	7	48	55	p.m.
A444DA1A012416E0	Beefy	20/07/18	7	48	48	p.m.
A444DA1A012416E0	Beefy	20/07/18	7	48	32	p.m.
A21ADA1A012416E0	Bashful	25/09/18	7	48	29	p.m.
8D58DA1A012416E0	Big Bird	23/07/18	7	48	29	p.m.
4729DA1A012416E0	Beefy	20/07/18	7	48	26	p.m.
3577DA1A012416E0	Beefy	20/07/18	7	48	25	p.m.
A444DA1A012416E0	Beefy	20/07/18	7	48	25	p.m.
BA44DA1A012416E0	Bashful	10/09/18	7	48	14	p.m.
A21ADA1A012416E0	Bashful	10/09/18	7	48	8	p.m.
A21ADA1A012416E0	Bashful	17/09/18	7	47	59	p.m.
BA44DA1A012416E0	Bashful	17/09/18	7	47	59	p.m.
A21ADA1A012416E0	Bashful	24/09/18	7	47	55	p.m.
A21ADA1A012416E0	Bashful	17/09/18	7	47	31	p.m.
BA44DA1A012416E0	Bashful	17/09/18	7	47	30	p.m.
A21ADA1A012416E0	Bashful	21/09/18	7	47	29	p.m.
A21ADA1A012416E0	Bashful	24/09/18	7	47	29	p.m.
A21ADA1A012416E0	Bashful	24/09/18	7	47	15	p.m.
A21ADA1A012416E0	Bashful	24/09/18	7	47	0	p.m.
A77CDA1A012416E0	Beefy	24/07/18	7	46	57	p.m.
6C28DA1A012416E0	B3	23/07/18	7	46	52	p.m.
A77CDA1A012416E0	Beefy	25/07/18	7	46	51	p.m.
A21ADA1A012416E0	Bashful	24/09/18	7	46	48	p.m.
A77CDA1A012416E0	Beefy	24/07/18	7	46	32	p.m.
A77CDA1A012416E0	Beefy	24/07/18	7	46	21	p.m.
A21ADA1A012416E0	Bashful	24/09/18	7	46	20	p.m.
A21ADA1A012416E0	Bashful	24/09/18	7	46	14	p.m.
A77CDA1A012416E0	Beefy	24/07/18	7	46	11	p.m.
A77CDA1A012416E0	Beefy	24/07/18	7	45	59	p.m.
A21ADA1A012416E0	Bashful	7/09/18	7	45	47	p.m.
BA44DA1A012416E0	Bashful	7/09/18	7	45	46	p.m.
A77CDA1A012416E0	Beefy	25/07/18	7	45	34	p.m.
A77CDA1A012416E0	Beefy	24/07/18	7	45	18	p.m.
A21ADA1A012416E0	Bashful	7/09/18	7	45	17	p.m.
A21ADA1A012416E0	Bashful	7/09/18	7	45	16	p.m.
BA44DA1A012416E0	Bashful	7/09/18	7	45	14	p.m.
BA44DA1A012416E0	Bashful	14/09/18	7	44	40	p.m.
A21ADA1A012416E0	Bashful	14/09/18	7	44	39	p.m.
BA44DA1A012416E0	Bashful	14/09/18	7	44	38	p.m.
A21ADA1A012416E0	Bashful	7/09/18	7	44	30	p.m.
A21ADA1A012416E0	Bashful	19/09/18	7	44	29	p.m.
BA44DA1A012416E0	Bashful	19/09/18	7	44	29	p.m.
A21ADA1A012416E0	Bashful	7/09/18	7	44	22	p.m.
BA44DA1A012416E0	Bashful	7/09/18	7	44	17	p.m.
A21ADA1A012416E0	Bashful	9/09/18	7	44	2	p.m.
BA44DA1A012416E0	Bashful	9/09/18	7	44	2	p.m.
BA44DA1A012416E0	Bashful	14/09/18	7	43	53	p.m.
BA44DA1A012416E0	Bashful	14/09/18	7	43	49	p.m.
A21ADA1A012416E0	Bashful	9/09/18	7	43	47	p.m.
A21ADA1A012416E0	Bashful	9/09/18	7	43	25	p.m.
BA44DA1A012416E0	Bashful	9/09/18	7	43	24	p.m.
A21ADA1A012416E0	Bashful	9/09/18	7	42	57	p.m.
BA44DA1A012416E0	Bashful	9/09/18	7	42	57	p.m.
BA44DA1A012416E0	Bashful	9/09/18	7	42	57	p.m.
BA44DA1A012416E0	Bashful	9/09/18	7	42	53	p.m.
A21ADA1A012416E0	Bashful	19/09/18	7	42	48	p.m.
BA44DA1A012416E0	Bashful	19/09/18	7	42	48	p.m.
BA44DA1A012416E0	Bashful	9/09/18	7	42	43	p.m.
A21ADA1A012416E0	Bashful	24/08/18	7	42	12	p.m.
A21ADA1A012416E0	Bashful	24/08/18	7	41	33	p.m.
A21ADA1A012416E0	Bashful	24/08/18	7	41	21	p.m.
A21ADA1A012416E0	Bashful	24/08/18	7	41	18	p.m.
A21ADA1A012416E0	Bashful	1/09/18	7	41	16	p.m.
BA44DA1A012416E0	Bashful	1/09/18	7	41	16	p.m.
A21ADA1A012416E0	Bashful	20/09/18	7	40	53	p.m.
BA44DA1A012416E0	Bashful	20/09/18	7	40	53	p.m.
8377DA1A012416E0	Bashful	22/08/18	7	40	47	p.m.
AA64DA1A012416E0	Bashful	22/08/18	7	40	47	p.m.
AA64DA1A012416E0	Bashful	22/08/18	7	40	39	p.m.
A21ADA1A012416E0	Bashful	20/09/18	7	40	35	p.m.
A21ADA1A012416E0	Bashful	20/09/18	7	40	30	p.m.
9F3DDA1A012416E0	Bashful	22/08/18	7	40	29	p.m.
A21ADA1A012416E0	Bashful	22/08/18	7	40	28	p.m.
CB6EDA1A012416E0	Bashful	22/08/18	7	40	28	p.m.
8377DA1A012416E0	Bashful	22/08/18	7	40	27	p.m.
AA64DA1A012416E0	Bashful	22/08/18	7	40	26	p.m.
AA64DA1A012416E0	Bashful	22/08/18	7	40	24	p.m.
A21ADA1A012416E0	Bashful	1/09/18	7	40	24	p.m.
BA44DA1A012416E0	Bashful	1/09/18	7	40	24	p.m.
BA44DA1A012416E0	Bashful	20/09/18	7	40	7	p.m.
A21ADA1A012416E0	Bashful	20/09/18	7	39	57	p.m.
BA44DA1A012416E0	Bashful	20/09/18	7	39	57	p.m.
BA44DA1A012416E0	Bashful	20/09/18	7	39	37	p.m.
BA44DA1A012416E0	Bashful	20/09/18	7	39	34	p.m.
A21ADA1A012416E0	Bashful	20/09/18	7	39	33	p.m.
A21ADA1A012416E0	Bashful	20/09/18	7	39	31	p.m.
A21ADA1A012416E0	Bashful	20/09/18	7	39	27	p.m.
BA44DA1A012416E0	Bashful	20/09/18	7	39	23	p.m.
A21ADA1A012416E0	Bashful	3/09/18	7	38	47	p.m.
BA44DA1A012416E0	Bashful	3/09/18	7	38	46	p.m.
A77CDA1A012416E0	Beefy	22/07/18	7	38	41	p.m.
A77CDA1A012416E0	Beefy	22/07/18	7	38	20	p.m.
A21ADA1A012416E0	Bashful	3/09/18	7	38	12	p.m.
BA44DA1A012416E0	Bashful	3/09/18	7	38	12	p.m.
A77CDA1A012416E0	Beefy	22/07/18	7	38	9	p.m.
BA44DA1A012416E0	Bashful	3/09/18	7	38	7	p.m.
A21ADA1A012416E0	Bashful	3/09/18	7	38	6	p.m.
BA44DA1A012416E0	Bashful	11/09/18	7	37	59	p.m.
A21ADA1A012416E0	Bashful	11/09/18	7	37	58	p.m.
A77CDA1A012416E0	Beefy	22/07/18	7	37	57	p.m.
A21ADA1A012416E0	Bashful	11/09/18	7	36	34	p.m.
A21ADA1A012416E0	Bashful	11/09/18	7	36	29	p.m.
A21ADA1A012416E0	Bashful	11/09/18	7	36	26	p.m.
BA44DA1A012416E0	Bashful	11/09/18	7	36	20	p.m.
A21ADA1A012416E0	Bashful	25/08/18	7	36	15	p.m.
BA44DA1A012416E0	Bashful	25/08/18	7	36	15	p.m.
BA44DA1A012416E0	Bashful	11/09/18	7	36	12	p.m.
BA44DA1A012416E0	Bashful	25/08/18	7	36	10	p.m.
A21ADA1A012416E0	Bashful	11/09/18	7	36	10	p.m.
A21ADA1A012416E0	Bashful	25/08/18	7	36	6	p.m.
BA44DA1A012416E0	Bashful	25/08/18	7	35	53	p.m.
A21ADA1A012416E0	Bashful	5/09/18	7	35	51	p.m.
BA44DA1A012416E0	Bashful	5/09/18	7	35	49	p.m.
A21ADA1A012416E0	Bashful	5/09/18	7	35	44	p.m.
A21ADA1A012416E0	Bashful	25/08/18	7	35	35	p.m.
A21ADA1A012416E0	Bashful	5/09/18	7	35	30	p.m.
BA44DA1A012416E0	Bashful	25/08/18	7	35	29	p.m.
BA44DA1A012416E0	Bashful	25/08/18	7	35	24	p.m.
BA44DA1A012416E0	Bashful	25/08/18	7	35	19	p.m.
BA44DA1A012416E0	Bashful	5/09/18	7	35	18	p.m.
BA44DA1A012416E0	Bashful	25/08/18	7	35	17	p.m.
A21ADA1A012416E0	Bashful	25/08/18	7	35	12	p.m.
A77CDA1A012416E0	Beefy	23/07/18	7	35	8	p.m.
BA44DA1A012416E0	Bashful	25/08/18	7	35	5	p.m.
A21ADA1A012416E0	Bashful	25/08/18	7	35	4	p.m.
A77CDA1A012416E0	Beefy	26/07/18	7	35	2	p.m.
A21ADA1A012416E0	Bashful	5/09/18	7	34	58	p.m.
BA44DA1A012416E0	Bashful	5/09/18	7	34	58	p.m.
A77CDA1A012416E0	Beefy	23/07/18	7	34	55	p.m.
A77CDA1A012416E0	Beefy	23/07/18	7	34	45	p.m.
A21ADA1A012416E0	Bashful	5/09/18	7	34	43	p.m.
BA44DA1A012416E0	Bashful	5/09/18	7	34	43	p.m.
A21ADA1A012416E0	Bashful	5/09/18	7	34	40	p.m.
A77CDA1A012416E0	Beefy	23/07/18	7	34	26	p.m.
D926DA1A012416E0	Bird Bird	17/07/18	7	34	21	p.m.
D926DA1A012416E0	Bird Bird	17/07/18	7	34	21	p.m.
A77CDA1A012416E0	Beefy	23/07/18	7	34	12	p.m.
A77CDA1A012416E0	Beefy	23/07/18	7	34	3	p.m.
A21ADA1A012416E0	Bashful	5/09/18	7	34	1	p.m.
A21ADA1A012416E0	Bashful	6/09/18	7	33	20	p.m.
BA44DA1A012416E0	Bashful	6/09/18	7	33	13	p.m.
BA44DA1A012416E0	Bashful	6/09/18	7	33	7	p.m.
A21ADA1A012416E0	Bashful	7/09/18	7	32	59	p.m.
BA44DA1A012416E0	Bashful	7/09/18	7	32	59	p.m.
BA44DA1A012416E0	Bashful	6/09/18	7	32	56	p.m.
A21ADA1A012416E0	Bashful	6/09/18	7	32	32	p.m.
A21ADA1A012416E0	Bashful	6/09/18	7	32	8	p.m.
8D58DA1A012416E0	Big Bird	24/07/18	7	32	0	p.m.
BA44DA1A012416E0	Bashful	6/09/18	7	31	59	p.m.
BA44DA1A012416E0	Bashful	6/09/18	7	31	54	p.m.
BA44DA1A012416E0	Bashful	6/09/18	7	31	48	p.m.
A21ADA1A012416E0	Bashful	7/09/18	7	31	14	p.m.
BA44DA1A012416E0	Bashful	7/09/18	7	31	13	p.m.
8D58DA1A012416E0	Big Bird	24/07/18	7	30	55	p.m.
8D58DA1A012416E0	Big Bird	24/07/18	7	30	33	p.m.
8D58DA1A012416E0	Big Bird	24/07/18	7	30	21	p.m.
A21ADA1A012416E0	Bashful	21/09/18	7	28	2	p.m.
3577DA1A012416E0	Beefy	19/07/18	7	27	52	p.m.
0E68DA1A012416E0	Beefy	19/07/18	7	27	51	p.m.
4729DA1A012416E0	Beefy	19/07/18	7	27	51	p.m.
A21ADA1A012416E0	Bashful	31/08/18	7	27	42	p.m.
BA44DA1A012416E0	Bashful	31/08/18	7	27	42	p.m.
A21ADA1A012416E0	Bashful	31/08/18	7	27	35	p.m.
BA44DA1A012416E0	Bashful	31/08/18	7	27	26	p.m.
A21ADA1A012416E0	Bashful	31/08/18	7	27	16	p.m.
A21ADA1A012416E0	Bashful	21/09/18	7	27	13	p.m.
BA44DA1A012416E0	Bashful	21/09/18	7	27	13	p.m.
A21ADA1A012416E0	Bashful	31/08/18	7	27	4	p.m.
A21ADA1A012416E0	Bashful	31/08/18	7	26	54	p.m.
BA44DA1A012416E0	Bashful	31/08/18	7	26	52	p.m.
A21ADA1A012416E0	Bashful	31/08/18	7	26	44	p.m.
BA44DA1A012416E0	Bashful	31/08/18	7	26	44	p.m.
A21ADA1A012416E0	Bashful	15/09/18	7	25	50	p.m.
BA44DA1A012416E0	Bashful	15/09/18	7	25	50	p.m.
BA44DA1A012416E0	Bashful	9/09/18	7	24	54	p.m.
BA44DA1A012416E0	Bashful	9/09/18	7	24	44	p.m.
A21ADA1A012416E0	Bashful	9/09/18	7	24	14	p.m.
BA44DA1A012416E0	Bashful	9/09/18	7	24	14	p.m.
A21ADA1A012416E0	Bashful	15/09/18	7	23	55	p.m.
BA44DA1A012416E0	Bashful	15/09/18	7	23	55	p.m.
A21ADA1A012416E0	Bashful	15/09/18	7	23	37	p.m.
BA44DA1A012416E0	Bashful	15/09/18	7	23	37	p.m.
A21ADA1A012416E0	Bashful	12/09/18	7	22	30	p.m.
BA44DA1A012416E0	Bashful	12/09/18	7	22	28	p.m.
A21ADA1A012416E0	Bashful	24/08/18	7	22	7	p.m.
BA44DA1A012416E0	Bashful	12/09/18	7	22	5	p.m.
A77CDA1A012416E0	Beefy	26/07/18	7	21	58	p.m.
A21ADA1A012416E0	Bashful	24/08/18	7	21	52	p.m.
BA44DA1A012416E0	Bashful	12/09/18	7	21	41	p.m.
BA44DA1A012416E0	Bashful	25/08/18	7	21	39	p.m.
A21ADA1A012416E0	Bashful	25/08/18	7	21	38	p.m.
BA44DA1A012416E0	Bashful	26/08/18	7	21	35	p.m.
A21ADA1A012416E0	Bashful	26/08/18	7	21	34	p.m.
A21ADA1A012416E0	Bashful	12/09/18	7	21	31	p.m.
BA44DA1A012416E0	Bashful	25/08/18	7	21	27	p.m.
BA44DA1A012416E0	Bashful	12/09/18	7	21	24	p.m.
BA44DA1A012416E0	Bashful	12/09/18	7	21	17	p.m.
BA44DA1A012416E0	Bashful	25/08/18	7	21	13	p.m.
A21ADA1A012416E0	Bashful	25/08/18	7	21	10	p.m.
BA44DA1A012416E0	Bashful	12/09/18	7	21	9	p.m.
A21ADA1A012416E0	Bashful	12/09/18	7	21	7	p.m.
BA44DA1A012416E0	Bashful	25/08/18	7	20	58	p.m.
A21ADA1A012416E0	Bashful	26/08/18	7	20	32	p.m.
BA44DA1A012416E0	Bashful	26/08/18	7	20	28	p.m.
BA44DA1A012416E0	Bashful	26/08/18	7	20	17	p.m.
8D58DA1A012416E0	Big Bird	26/07/18	7	18	59	p.m.
8D58DA1A012416E0	Big Bird	26/07/18	7	18	42	p.m.
8D58DA1A012416E0	Big Bird	26/07/18	7	18	35	p.m.
8D58DA1A012416E0	Big Bird	26/07/18	7	18	22	p.m.
AB47DA1A012416E0	Beefy	17/07/18	7	18	21	p.m.
AB47DA1A012416E0	Beefy	17/07/18	7	18	21	p.m.
AB47DA1A012416E0	Beefy	17/07/18	7	18	19	p.m.
AB47DA1A012416E0	Beefy	17/07/18	7	18	19	p.m.
AB47DA1A012416E0	Beefy	17/07/18	7	18	13	p.m.
AB47DA1A012416E0	Beefy	17/07/18	7	18	13	p.m.
1778DA1A012416E0	Beefy	17/07/18	7	18	10	p.m.
1778DA1A012416E0	Beefy	17/07/18	7	18	10	p.m.
F31FDA1A012416E0	Beefy	17/07/18	7	18	3	p.m.
F31FDA1A012416E0	Beefy	17/07/18	7	18	3	p.m.
AB47DA1A012416E0	Beefy	17/07/18	7	17	59	p.m.
AB47DA1A012416E0	Beefy	17/07/18	7	17	59	p.m.
1778DA1A012416E0	Beefy	17/07/18	7	17	58	p.m.
1778DA1A012416E0	Beefy	17/07/18	7	17	58	p.m.
A21ADA1A012416E0	Bashful	25/09/18	7	17	55	p.m.
B43CDA1A012416E0	Beefy	17/07/18	7	17	50	p.m.
B43CDA1A012416E0	Beefy	17/07/18	7	17	50	p.m.
AB47DA1A012416E0	Beefy	17/07/18	7	17	49	p.m.
AB47DA1A012416E0	Beefy	17/07/18	7	17	49	p.m.
1778DA1A012416E0	Beefy	17/07/18	7	17	41	p.m.
1778DA1A012416E0	Beefy	17/07/18	7	17	41	p.m.
F31FDA1A012416E0	Beefy	17/07/18	7	17	41	p.m.
F31FDA1A012416E0	Beefy	17/07/18	7	17	41	p.m.
B43CDA1A012416E0	Beefy	17/07/18	7	17	38	p.m.
B43CDA1A012416E0	Beefy	17/07/18	7	17	38	p.m.
AB47DA1A012416E0	Beefy	17/07/18	7	17	36	p.m.
AB47DA1A012416E0	Beefy	17/07/18	7	17	36	p.m.
AE1FDA1A012416E0	Beefy	17/07/18	7	17	36	p.m.
AE1FDA1A012416E0	Beefy	17/07/18	7	17	36	p.m.
BA44DA1A012416E0	Bashful	18/09/18	7	17	13	p.m.
A21ADA1A012416E0	Bashful	18/09/18	7	17	12	p.m.
1252DA1A012416E0	B3	17/07/18	7	17	8	p.m.
1252DA1A012416E0	B3	17/07/18	7	17	8	p.m.
1252DA1A012416E0	B3	17/07/18	7	17	2	p.m.
1252DA1A012416E0	B3	17/07/18	7	17	2	p.m.
1252DA1A012416E0	B3	17/07/18	7	16	52	p.m.
1252DA1A012416E0	B3	17/07/18	7	16	52	p.m.
1252DA1A012416E0	B3	17/07/18	7	16	41	p.m.
1252DA1A012416E0	B3	17/07/18	7	16	41	p.m.
1252DA1A012416E0	B3	17/07/18	7	16	31	p.m.
1252DA1A012416E0	B3	17/07/18	7	16	31	p.m.
A77CDA1A012416E0	Beefy	26/07/18	7	16	23	p.m.
1252DA1A012416E0	B3	17/07/18	7	16	20	p.m.
1252DA1A012416E0	B3	17/07/18	7	16	20	p.m.
A77CDA1A012416E0	Beefy	26/07/18	7	16	15	p.m.
1252DA1A012416E0	B3	17/07/18	7	16	11	p.m.
1252DA1A012416E0	B3	17/07/18	7	16	11	p.m.
8377DA1A012416E0	Bashful	23/08/18	7	16	7	p.m.
8377DA1A012416E0	Bashful	23/08/18	7	16	5	p.m.
9F3DDA1A012416E0	Bashful	23/08/18	7	16	5	p.m.
A21ADA1A012416E0	Bashful	23/08/18	7	16	5	p.m.
AA64DA1A012416E0	Bashful	23/08/18	7	16	5	p.m.
CB6EDA1A012416E0	Bashful	23/08/18	7	16	5	p.m.
CB6EDA1A012416E0	Bashful	23/08/18	7	16	1	p.m.
AA64DA1A012416E0	Bashful	23/08/18	7	15	55	p.m.
CB6EDA1A012416E0	Bashful	23/08/18	7	15	53	p.m.
9F3DDA1A012416E0	Bashful	23/08/18	7	15	51	p.m.
9F3DDA1A012416E0	Bashful	23/08/18	7	15	46	p.m.
9F3DDA1A012416E0	Bashful	23/08/18	7	15	44	p.m.
A21ADA1A012416E0	Bashful	18/09/18	7	15	44	p.m.
CB6EDA1A012416E0	Bashful	23/08/18	7	15	42	p.m.
8377DA1A012416E0	Bashful	23/08/18	7	15	40	p.m.
AA64DA1A012416E0	Bashful	23/08/18	7	15	40	p.m.
A21ADA1A012416E0	Bashful	23/08/18	7	15	39	p.m.
BA44DA1A012416E0	Bashful	18/09/18	7	15	39	p.m.
8377DA1A012416E0	Bashful	23/08/18	7	15	27	p.m.
A21ADA1A012416E0	Bashful	23/08/18	7	15	27	p.m.
A77CDA1A012416E0	Beefy	26/07/18	7	15	27	p.m.
A21ADA1A012416E0	Bashful	14/09/18	7	15	25	p.m.
BA44DA1A012416E0	Bashful	14/09/18	7	15	25	p.m.
AA64DA1A012416E0	Bashful	23/08/18	7	15	22	p.m.
CB6EDA1A012416E0	Bashful	23/08/18	7	15	7	p.m.
9F3DDA1A012416E0	Bashful	23/08/18	7	15	2	p.m.
AA64DA1A012416E0	Bashful	23/08/18	7	15	0	p.m.
8377DA1A012416E0	Bashful	23/08/18	7	14	58	p.m.
8377DA1A012416E0	Bashful	23/08/18	7	14	53	p.m.
9F3DDA1A012416E0	Bashful	23/08/18	7	14	53	p.m.
AA64DA1A012416E0	Bashful	23/08/18	7	14	53	p.m.
CB6EDA1A012416E0	Bashful	23/08/18	7	14	53	p.m.
A21ADA1A012416E0	Bashful	14/09/18	7	14	53	p.m.
BA44DA1A012416E0	Bashful	14/09/18	7	14	53	p.m.
8377DA1A012416E0	Bashful	23/08/18	7	14	51	p.m.
9F3DDA1A012416E0	Bashful	23/08/18	7	14	51	p.m.
A21ADA1A012416E0	Bashful	23/08/18	7	14	50	p.m.
9F3DDA1A012416E0	Bashful	23/08/18	7	14	49	p.m.
9F3DDA1A012416E0	Bashful	23/08/18	7	14	47	p.m.
BA44DA1A012416E0	Bashful	14/09/18	7	14	38	p.m.
8D58DA1A012416E0	Big Bird	25/07/18	7	14	35	p.m.
8D58DA1A012416E0	Big Bird	25/07/18	7	14	8	p.m.
A77CDA1A012416E0	Beefy	22/07/18	7	12	12	p.m.
BA44DA1A012416E0	Bashful	19/09/18	7	10	58	p.m.
A21ADA1A012416E0	Bashful	19/09/18	7	10	49	p.m.
8D58DA1A012416E0	Big Bird	25/07/18	7	10	42	p.m.
A21ADA1A012416E0	Bashful	19/09/18	7	10	37	p.m.
BA44DA1A012416E0	Bashful	19/09/18	7	10	36	p.m.
BA44DA1A012416E0	Bashful	19/09/18	7	10	33	p.m.
8D58DA1A012416E0	Big Bird	25/07/18	7	10	30	p.m.
A21ADA1A012416E0	Bashful	19/09/18	7	10	22	p.m.
BA44DA1A012416E0	Bashful	19/09/18	7	10	22	p.m.
7767DA1A012416E0	Big Bird	19/07/18	7	10	10	p.m.
D926DA1A012416E0	Bird Bird	19/07/18	7	9	44	p.m.
8D58DA1A012416E0	Big Bird	25/07/18	7	9	21	p.m.
A77CDA1A012416E0	Beefy	22/07/18	7	8	46	p.m.
8D58DA1A012416E0	Big Bird	25/07/18	7	8	11	p.m.
A21ADA1A012416E0	Bashful	24/08/18	7	8	2	p.m.
A21ADA1A012416E0	Bashful	24/08/18	7	7	15	p.m.
8D58DA1A012416E0	Big Bird	24/07/18	7	5	32	p.m.
8D58DA1A012416E0	Big Bird	24/07/18	7	5	29	p.m.
8D58DA1A012416E0	Big Bird	24/07/18	7	5	18	p.m.
8D58DA1A012416E0	Big Bird	25/07/18	7	2	10	p.m.
A77CDA1A012416E0	Beefy	22/07/18	7	0	14	p.m.
8D58DA1A012416E0	Big Bird	23/07/18	7	0	6	p.m.
8D58DA1A012416E0	Big Bird	23/07/18	6	59	45	p.m.
BA44DA1A012416E0	Bashful	4/09/18	6	59	25	p.m.
A21ADA1A012416E0	Bashful	4/09/18	6	59	22	p.m.
BA44DA1A012416E0	Bashful	4/09/18	6	59	22	p.m.
BA44DA1A012416E0	Bashful	4/09/18	6	58	52	p.m.
BA44DA1A012416E0	Bashful	4/09/18	6	58	43	p.m.
A21ADA1A012416E0	Bashful	4/09/18	6	58	41	p.m.
A21ADA1A012416E0	Bashful	4/09/18	6	58	18	p.m.
BA44DA1A012416E0	Bashful	4/09/18	6	58	17	p.m.
F31FDA1A012416E0	Beefy	18/07/18	6	58	17	p.m.
A21ADA1A012416E0	Bashful	13/09/18	6	57	57	p.m.
BA44DA1A012416E0	Bashful	13/09/18	6	57	57	p.m.
A21ADA1A012416E0	Bashful	14/09/18	6	57	47	p.m.
A21ADA1A012416E0	Bashful	14/09/18	6	57	44	p.m.
BA44DA1A012416E0	Bashful	14/09/18	6	57	44	p.m.
F31FDA1A012416E0	Beefy	18/07/18	6	57	42	p.m.
A21ADA1A012416E0	Bashful	12/09/18	6	57	27	p.m.
F31FDA1A012416E0	Beefy	18/07/18	6	57	27	p.m.
A21ADA1A012416E0	Bashful	12/09/18	6	57	26	p.m.
A21ADA1A012416E0	Bashful	12/09/18	6	57	24	p.m.
BA44DA1A012416E0	Bashful	12/09/18	6	57	21	p.m.
A21ADA1A012416E0	Bashful	25/09/18	6	57	7	p.m.
A21ADA1A012416E0	Bashful	25/09/18	6	57	0	p.m.
BA44DA1A012416E0	Bashful	13/09/18	6	56	48	p.m.
F31FDA1A012416E0	Beefy	18/07/18	6	56	47	p.m.
A21ADA1A012416E0	Bashful	13/09/18	6	56	45	p.m.
A21ADA1A012416E0	Bashful	13/09/18	6	56	40	p.m.
A21ADA1A012416E0	Bashful	13/09/18	6	56	32	p.m.
BA44DA1A012416E0	Bashful	13/09/18	6	56	32	p.m.
F31FDA1A012416E0	Beefy	18/07/18	6	56	28	p.m.
A21ADA1A012416E0	Bashful	25/09/18	6	56	22	p.m.
A77CDA1A012416E0	Beefy	26/07/18	6	56	14	p.m.
A77CDA1A012416E0	Beefy	26/07/18	6	55	52	p.m.
A21ADA1A012416E0	Bashful	24/08/18	6	55	32	p.m.
A21ADA1A012416E0	Bashful	24/08/18	6	55	10	p.m.
8D58DA1A012416E0	Big Bird	28/07/18	6	54	57	p.m.
A21ADA1A012416E0	Bashful	5/09/18	6	54	49	p.m.
BA44DA1A012416E0	Bashful	5/09/18	6	54	49	p.m.
A21ADA1A012416E0	Bashful	28/09/18	6	54	36	p.m.
8D58DA1A012416E0	Big Bird	28/07/18	6	54	33	p.m.
BA44DA1A012416E0	Bashful	5/09/18	6	54	28	p.m.
BA44DA1A012416E0	Bashful	5/09/18	6	54	13	p.m.
A21ADA1A012416E0	Bashful	27/09/18	6	54	0	p.m.
A21ADA1A012416E0	Bashful	27/09/18	6	53	55	p.m.
BA44DA1A012416E0	Bashful	5/09/18	6	53	50	p.m.
A21ADA1A012416E0	Bashful	27/09/18	6	53	36	p.m.
A21ADA1A012416E0	Bashful	5/09/18	6	53	29	p.m.
BA44DA1A012416E0	Bashful	5/09/18	6	53	28	p.m.
A21ADA1A012416E0	Bashful	23/09/18	6	53	14	p.m.
BA44DA1A012416E0	Bashful	23/09/18	6	53	13	p.m.
A21ADA1A012416E0	Bashful	27/09/18	6	52	32	p.m.
BA44DA1A012416E0	Bashful	23/09/18	6	52	5	p.m.
BA44DA1A012416E0	Bashful	23/09/18	6	52	0	p.m.
BA44DA1A012416E0	Bashful	3/09/18	6	51	43	p.m.
A21ADA1A012416E0	Bashful	3/09/18	6	51	39	p.m.
BA44DA1A012416E0	Bashful	3/09/18	6	51	39	p.m.
A77CDA1A012416E0	Beefy	23/07/18	6	51	18	p.m.
A21ADA1A012416E0	Bashful	23/09/18	6	51	17	p.m.
BA44DA1A012416E0	Bashful	23/09/18	6	51	17	p.m.
A77CDA1A012416E0	Beefy	23/07/18	6	50	55	p.m.
1778DA1A012416E0	Beefy	17/07/18	6	50	43	p.m.
1778DA1A012416E0	Beefy	17/07/18	6	50	43	p.m.
AB47DA1A012416E0	Beefy	17/07/18	6	50	43	p.m.
AB47DA1A012416E0	Beefy	17/07/18	6	50	43	p.m.
AE1FDA1A012416E0	Beefy	17/07/18	6	50	42	p.m.
AE1FDA1A012416E0	Beefy	17/07/18	6	50	42	p.m.
B43CDA1A012416E0	Beefy	17/07/18	6	50	42	p.m.
B43CDA1A012416E0	Beefy	17/07/18	6	50	42	p.m.
F31FDA1A012416E0	Beefy	17/07/18	6	50	42	p.m.
F31FDA1A012416E0	Beefy	17/07/18	6	50	42	p.m.
A21ADA1A012416E0	Bashful	3/09/18	6	50	18	p.m.
BA44DA1A012416E0	Bashful	3/09/18	6	50	18	p.m.
1778DA1A012416E0	Beefy	17/07/18	6	50	15	p.m.
1778DA1A012416E0	Beefy	17/07/18	6	50	15	p.m.
A21ADA1A012416E0	Bashful	3/09/18	6	50	10	p.m.
F31FDA1A012416E0	Beefy	17/07/18	6	50	7	p.m.
F31FDA1A012416E0	Beefy	17/07/18	6	50	7	p.m.
A21ADA1A012416E0	Bashful	3/09/18	6	50	5	p.m.
BA44DA1A012416E0	Bashful	3/09/18	6	50	5	p.m.
B43CDA1A012416E0	Beefy	17/07/18	6	50	4	p.m.
B43CDA1A012416E0	Beefy	17/07/18	6	50	4	p.m.
1778DA1A012416E0	Beefy	17/07/18	6	50	3	p.m.
1778DA1A012416E0	Beefy	17/07/18	6	50	3	p.m.
A77CDA1A012416E0	Beefy	23/07/18	6	49	59	p.m.
AB47DA1A012416E0	Beefy	17/07/18	6	49	56	p.m.
AB47DA1A012416E0	Beefy	17/07/18	6	49	56	p.m.
B43CDA1A012416E0	Beefy	17/07/18	6	49	56	p.m.
B43CDA1A012416E0	Beefy	17/07/18	6	49	56	p.m.
F31FDA1A012416E0	Beefy	17/07/18	6	49	56	p.m.
F31FDA1A012416E0	Beefy	17/07/18	6	49	56	p.m.
1778DA1A012416E0	Beefy	17/07/18	6	49	55	p.m.
1778DA1A012416E0	Beefy	17/07/18	6	49	55	p.m.
AE1FDA1A012416E0	Beefy	17/07/18	6	49	55	p.m.
AE1FDA1A012416E0	Beefy	17/07/18	6	49	55	p.m.
A21ADA1A012416E0	Bashful	28/09/18	6	49	26	p.m.
A21ADA1A012416E0	Bashful	10/09/18	6	49	23	p.m.
BA44DA1A012416E0	Bashful	10/09/18	6	49	23	p.m.
A77CDA1A012416E0	Beefy	23/07/18	6	49	22	p.m.
A21ADA1A012416E0	Bashful	10/09/18	6	49	20	p.m.
A21ADA1A012416E0	Bashful	23/09/18	6	49	19	p.m.
BA44DA1A012416E0	Bashful	23/09/18	6	49	18	p.m.
BA44DA1A012416E0	Bashful	10/09/18	6	49	13	p.m.
A77CDA1A012416E0	Beefy	23/07/18	6	49	6	p.m.
A21ADA1A012416E0	Bashful	23/09/18	6	49	3	p.m.
BA44DA1A012416E0	Bashful	23/09/18	6	49	3	p.m.
A21ADA1A012416E0	Bashful	10/09/18	6	48	57	p.m.
BA44DA1A012416E0	Bashful	10/09/18	6	48	48	p.m.
BA44DA1A012416E0	Bashful	23/09/18	6	48	38	p.m.
B43CDA1A012416E0	Beefy	17/07/18	6	48	29	p.m.
B43CDA1A012416E0	Beefy	17/07/18	6	48	29	p.m.
1778DA1A012416E0	Beefy	17/07/18	6	48	27	p.m.
1778DA1A012416E0	Beefy	17/07/18	6	48	27	p.m.
AB47DA1A012416E0	Beefy	17/07/18	6	48	27	p.m.
AB47DA1A012416E0	Beefy	17/07/18	6	48	27	p.m.
AE1FDA1A012416E0	Beefy	17/07/18	6	48	26	p.m.
AE1FDA1A012416E0	Beefy	17/07/18	6	48	26	p.m.
B43CDA1A012416E0	Beefy	17/07/18	6	48	25	p.m.
B43CDA1A012416E0	Beefy	17/07/18	6	48	25	p.m.
F31FDA1A012416E0	Beefy	17/07/18	6	48	25	p.m.
F31FDA1A012416E0	Beefy	17/07/18	6	48	25	p.m.
A21ADA1A012416E0	Bashful	10/09/18	6	48	22	p.m.
BA44DA1A012416E0	Bashful	10/09/18	6	48	17	p.m.
BA44DA1A012416E0	Bashful	10/09/18	6	48	10	p.m.
8D58DA1A012416E0	Big Bird	25/07/18	6	47	41	p.m.
A77CDA1A012416E0	Beefy	23/07/18	6	47	37	p.m.
8D58DA1A012416E0	Big Bird	26/07/18	6	47	29	p.m.
A77CDA1A012416E0	Beefy	23/07/18	6	47	25	p.m.
8D58DA1A012416E0	Big Bird	24/07/18	6	47	22	p.m.
BA44DA1A012416E0	Bashful	26/08/18	6	47	14	p.m.
8D58DA1A012416E0	Big Bird	25/07/18	6	47	7	p.m.
BA44DA1A012416E0	Bashful	25/08/18	6	47	1	p.m.
A21ADA1A012416E0	Bashful	28/09/18	6	46	24	p.m.
A21ADA1A012416E0	Bashful	27/09/18	6	46	23	p.m.
A21ADA1A012416E0	Bashful	28/09/18	6	46	11	p.m.
A21ADA1A012416E0	Bashful	27/09/18	6	45	34	p.m.
A21ADA1A012416E0	Bashful	27/09/18	6	45	3	p.m.
A21ADA1A012416E0	Bashful	27/08/18	6	44	52	p.m.
BA44DA1A012416E0	Bashful	27/08/18	6	44	52	p.m.
A21ADA1A012416E0	Bashful	24/09/18	6	44	2	p.m.
8D58DA1A012416E0	Big Bird	23/07/18	6	43	57	p.m.
A21ADA1A012416E0	Bashful	24/09/18	6	43	47	p.m.
BA44DA1A012416E0	Bashful	27/08/18	6	43	37	p.m.
8D58DA1A012416E0	Big Bird	27/07/18	6	43	36	p.m.
8D58DA1A012416E0	Big Bird	23/07/18	6	43	32	p.m.
A21ADA1A012416E0	Bashful	17/09/18	6	43	30	p.m.
A21ADA1A012416E0	Bashful	27/08/18	6	43	29	p.m.
BA44DA1A012416E0	Bashful	27/08/18	6	43	23	p.m.
BA44DA1A012416E0	Bashful	27/08/18	6	43	10	p.m.
A21ADA1A012416E0	Bashful	27/08/18	6	42	54	p.m.
BA44DA1A012416E0	Bashful	27/08/18	6	42	54	p.m.
A21ADA1A012416E0	Bashful	24/09/18	6	42	53	p.m.
BA44DA1A012416E0	Bashful	27/08/18	6	42	44	p.m.
A21ADA1A012416E0	Bashful	24/09/18	6	42	36	p.m.
A21ADA1A012416E0	Bashful	24/09/18	6	42	15	p.m.
A21ADA1A012416E0	Bashful	17/09/18	6	41	43	p.m.
BA44DA1A012416E0	Bashful	17/09/18	6	41	43	p.m.
BA44DA1A012416E0	Bashful	17/09/18	6	41	40	p.m.
BA44DA1A012416E0	Bashful	17/09/18	6	41	28	p.m.
A77CDA1A012416E0	Beefy	21/07/18	6	41	1	p.m.
A77CDA1A012416E0	Beefy	21/07/18	6	40	55	p.m.
A21ADA1A012416E0	Bashful	22/09/18	6	39	25	p.m.
A21ADA1A012416E0	Bashful	20/09/18	6	38	47	p.m.
BA44DA1A012416E0	Bashful	20/09/18	6	38	46	p.m.
BA44DA1A012416E0	Bashful	22/09/18	6	38	44	p.m.
A21ADA1A012416E0	Bashful	20/09/18	6	38	40	p.m.
A21ADA1A012416E0	Bashful	20/09/18	6	38	34	p.m.
8377DA1A012416E0	Bashful	23/08/18	6	38	15	p.m.
9F3DDA1A012416E0	Bashful	23/08/18	6	38	15	p.m.
A21ADA1A012416E0	Bashful	23/08/18	6	38	15	p.m.
CB6EDA1A012416E0	Bashful	23/08/18	6	38	15	p.m.
AA64DA1A012416E0	Bashful	23/08/18	6	38	14	p.m.
A21ADA1A012416E0	Bashful	23/08/18	6	38	10	p.m.
A21ADA1A012416E0	Bashful	11/09/18	6	38	10	p.m.
BA44DA1A012416E0	Bashful	11/09/18	6	38	10	p.m.
AA64DA1A012416E0	Bashful	23/08/18	6	38	2	p.m.
CB6EDA1A012416E0	Bashful	23/08/18	6	38	0	p.m.
BA44DA1A012416E0	Bashful	11/09/18	6	37	56	p.m.
9F3DDA1A012416E0	Bashful	23/08/18	6	37	54	p.m.
A21ADA1A012416E0	Bashful	23/08/18	6	37	54	p.m.
A21ADA1A012416E0	Bashful	23/08/18	6	37	49	p.m.
9F3DDA1A012416E0	Bashful	23/08/18	6	37	45	p.m.
CB6EDA1A012416E0	Bashful	23/08/18	6	37	41	p.m.
8377DA1A012416E0	Bashful	23/08/18	6	37	32	p.m.
9F3DDA1A012416E0	Bashful	23/08/18	6	37	31	p.m.
BA44DA1A012416E0	Bashful	20/09/18	6	37	31	p.m.
8377DA1A012416E0	Bashful	23/08/18	6	37	30	p.m.
A21ADA1A012416E0	Bashful	11/09/18	6	37	30	p.m.
8377DA1A012416E0	Bashful	23/08/18	6	37	28	p.m.
9F3DDA1A012416E0	Bashful	23/08/18	6	37	28	p.m.
CB6EDA1A012416E0	Bashful	23/08/18	6	37	28	p.m.
A21ADA1A012416E0	Bashful	23/08/18	6	37	27	p.m.
8377DA1A012416E0	Bashful	23/08/18	6	37	26	p.m.
AA64DA1A012416E0	Bashful	23/08/18	6	37	26	p.m.
A21ADA1A012416E0	Bashful	20/09/18	6	37	22	p.m.
BA44DA1A012416E0	Bashful	11/09/18	6	37	21	p.m.
[truncated: 3,025 more rows]
